# Supplementary material for: Network Modeling Predicts How DYRK1A Inhibition Promotes Cardiomyocyte Cycling after Ischemic/Reperfusion Injury
Source: bioRxiv. 2025 Aug 25:2025.08.19.671147. Originally published 2025 Aug 23. Preprint. [Version 2] doi: 10.1101/2025.08.19.671147 (PMC12393420; doi:10.1101/2025.08.19.671147)
Supplement: Supplement 1 [file media-1.xlsx]

## Sheet: Sheet1
Publication Year	Authors	Title	Journal	DOI	PMID
2011	Larissa Litovhick, Laurence A Florens, Selene K Swanson, Michael P Washburn, James A. DeCaprio	DYRK1A protein kinase promotes quiescence and senescence through DREAM complex assembly	Genes & Development	https://doi.org/10.1101/gad.2034211	21498570
2015	Sonia Najas, Juan Arranz, Pamela A Lochead, Anne L Ashford, David Oxley, Jean M Delabar, Simon J Cook, Maria Jose Barallobre, Maria L Arbones	DYRK1A-mediated Cyclin D1 Degradation in Neural Stem Cells Contributes to the Neurogenic Cortical Defects in Down Syndrome	EBioMedicine	https://doi.org/10.1016/j.ebiom.2015.01.010	26137553
2015	Keelan Z Guiley, Tyler J Liban, Jessica G Felthousen, Parameshwaran Ramanan, Larisa Litovchick, Seth M Rubin	Structural mechanisms of DREAM complex assembly and regulation	Genes & Development	https://doi.org/10.1101/gad.257568.114	25917549
2002	Bing Ren, Hieu Cam, Yasuhiko, Takahashi, Thomas Volkert, Jolyon Terragni, Richard A Young, Brian David, Dynlacht	E2F integrates cell cycle progression with DNA repair, replication, and G2/M checkpoints	Genes & Development	https://doi.org/10.1101/gad.949802	11799067
2022	Martin Fischer, Amy E. Schade, Timothy B. Branigan, Gerd A. Muller, James A. DeCaprio	Coordinating gene expression during the cell cycle	Trends in Biochemical Science	https://doi.org/10.1016/j.tibs.2022.06.007	35835684
2016	Nicholas J. Dyson	RB1: a prototype tumor suppressor and an enigma	Genes & Development	https://doi.org/10.1101/gad.282145.116	27401552
2014	Ulf Soppa, Julian Schumacher, Victoria Florencio Ortiz, Tobias Pasqualon, Francisco J Tejedor, Walter Becker	The Down syndrome-related protein kinase DYRK1A phosphorylates p27kip21 and cyclin D1 and inudces cell cycle exit and neuronal differentiation	Cell Cycle	https://doi.org/10.4161/cc.29104	24806449
