# Supplementary material for: Network Modeling Predicts How DYRK1A Inhibition Promotes Cardiomyocyte Cycling after Ischemic/Reperfusion Injury
Source: bioRxiv. 2025 Aug 25:2025.08.19.671147. Originally published 2025 Aug 23. Preprint. [Version 2] doi: 10.1101/2025.08.19.671147 (PMC12393420; doi:10.1101/2025.08.19.671147)
Supplement: Supplement 2 [file media-2.xlsx]

## Sheet: species
Species information
module	ID	name	Yinit	Ymax	tau	type	location	ref	notes
	DYRK1A	spec_DYRK1A	0	0.9	1	protein
	LIN52_MuvB	spec_LIN52_MuvB	0	1	1	mRNA
	BMyb	spec_BMyb	0	0.1	1	smallMolecule
	p27	spec_p27	0	1	1	protein
	CyclinE_CDK2	spec_CyclinE_CDK2	0	1	1	protein
	CyclinD_CDK4	spec_CyclinD_CDK4	0	1	1	protein
	E2F4	spec_E2F4	0	1	1	protein
	p130p107	spec_p130p107	0	1	1	protein
	RB1	spec_RB1	0	1	1	protein
	E2F1_2_3	spec_E2F1_2_3	0	1	1	protein
	DNAreplication	spec_DNAreplication	0	1	1	protein

## Sheet: reactions
Reaction Information
module	ID	Rule	Weight	n	EC50	location	confidence 1	species 1	system 1	database 1	ref ID 1	link 1	confidence 2	species 2	system 2	database 2	ref ID 2	link 2	notes
inputs	r1	=> DYRK1A	1	1.4	0.5
inputs	r2	=> BMyb	1	1.4	0.5
middle	r3	!DYRK1A => CyclinD_CDK4	1	1.4	0.5
middle	r4	DYRK1A => p27	1	1.4	0.5
middle	r5	!p27 => CyclinE_CDK2	1	1.4	0.5
middle	r6	DYRK1A & !BMyb => LIN52_MuvB	1	1.4	0.5
middle	r7	LIN52_MuvB & !CyclinE_CDK2 & !CyclinD_CDK4 => p130p107	1	1.4	0.5
middle	r8	p130p107 => E2F4	1	1.4	0.5
middle	r9	!E2F4 => E2F1_2_3	1	1.4	0.5
middle	r10	!RB1 => E2F1_2_3	1	1.4	0.5
middle	r11	E2F1_2_3 => DNAreplication	1	1.4	0.5
middle	r12	!CyclinD_CDK4 & !CyclinE_CDK2 => RB1	1	1.4	0.5
