# Supplementary material for: Network Modeling Predicts How DYRK1A Inhibition Promotes Cardiomyocyte Cycling after Ischemic/Reperfusion Injury
Source: bioRxiv. 2025 Aug 25:2025.08.19.671147. Originally published 2025 Aug 23. Preprint. [Version 2] doi: 10.1101/2025.08.19.671147 (PMC12393420; doi:10.1101/2025.08.19.671147)
Supplement: Supplement 3 [file media-3.xlsx]

## Sheet: Sheet1
	Validation ID	Input	Input 2	Output	Validation Code	Measurement	Prediction	Predicted Change	Match	Tag	PMID	Model System
0	Dyrk1a Overexpression	DYRK1A		DNAreplication	ymax[DYRK1A]=10	Decrease	Decrease	-0.0849077	yes	In-Out	27056896	Neonatal Rat Cardiomyocytes
1	Cyclin D Overexpression	CyclinD_CDK4		DNAreplication	y0[CyclinD_CDK4]=10; tau[CyclinD_CDK4]=100000	Increase	Increase	0.836499	yes	In-Out	9169494	MHC-CYCD1 Transgenic Mice
2	Cyclin E Overexpression	CyclinE_CDK2		DNAreplication	y0[CyclinE_CDK2]=10; tau[CyclinE_CDK2]=100000	Increase	Increase	0.836519	yes	In-Out	11230113	CM Specific CDK2 Overexpression Transgenic Mice
3	Dyrk1a Knockout	DYRK1A		DNAreplication	ymax[DYRK1A]=0	Increase	Increase	0.836499	yes	In-Out	35369706	CM Specific DYRK1A K/O Transgenic Mice
4	RB-1 & P130 Knockout	p130p107	RB-1	DNAreplication	ymax[p130p107]=0; ymax[RB1]=0	Increase	Increase	0.836499	yes	In-Out	21825075	CM Specific RB1 & p130 KO Transgenic Mice
5	p27 Knockout	p27		DNAreplication	ymax[p27]=0	Increase	Increase	0.836499	yes	In-Out	21209082	Neonatal Rat Cardiomyocytes
6	B-Myb Overexpression	BMyb		DNAreplication	ymax[BMyb]=10	Increase	Increase	0.836499	yes	In-Out	28555007	H1299 Lung Cancer Cells
7	Cyclin D Overexpression	CyclinD_CDK4		DNAreplication	y0[CyclinD_CDK4]=10; tau[CyclinD_CDK4]=100000	Increase	Increase	0.836499	yes	In-Out	16115953	Ela-myc pancreatic tumor cell line
8	Cyclin E Overexpression	CyclinE_CDK2		DNAreplication	y0[CyclinE_CDK2]=10; tau[CyclinE_CDK2]=100000	Increase	Increase	0.836519	yes	In-Out	21321214	BT-474 Cells
9	Dyrk1a Overexpression	DYRK1A		DNAreplication	ymax[DYRK1A]=10	No Change	Decrease	-0.0849077	no	In-Out	35655269	Hepatocellular Carcinoma Cells
10	p107 Overexpression	p130p107		DNAreplication	y0[p130p107]=10; tau[p130p107]=1000000	Decrease	Decrease	-0.150659	yes	In-Out	8319904	Saos-2 Cells
11	p130 Overexpression	p130p107		DNAreplication	y0[p130p107]=10; tau[p130p107]=1000000	Decrease	Decrease	-0.150659	yes	In-Out	10667590	H23 Cells
12	RB-1 Overexpression	RB1		DNAreplication	y0[RB1]=10; tau[RB1]=100000	Decrease	Decrease	-0.0268926	yes	In-Out	27571409	BT549 Cells
13	B-Myb Knockout	BMyb		DNAreplication	ymax[BMyb]=0	Decrease	Decrease	-0.112341	yes	In-Out	34234118	HCT116 and DLD1 Cells
14	Cyclin D Knockout	CyclinD_CDK4		DNAreplication	ymax[CyclinD_CDK4]=0	Decrease	Decrease	-0.0302848	yes	In-Out	23079655	Cyclin D1F/F Transgenic Mic
15	Cyclin E Knockout	CyclinE_CDK2		DNAreplication	ymax[CyclinE_CDK2]=0	Decrease	Decrease	-0.025092	yes	In-Out	29339491	Human HCC Cells
16	Dyrk1a Knockout	DYRK1A		DNAreplication	ymax[DYRK1A]=0	Decrease	Increase	0.836499	no	In-Out	27796319	HNSCC Cells
17	p107,p130 & RB-1 Knockout	p130p107	RB-1	DNAreplication	ymax[p130p107]=0; ymax[RB1]=0	Increase	Increase	0.836499	yes	In-Out	16537896	MCF-7 Cells
18	RB-1 Knockout	RB1		DNAreplication	ymax[RB1]=0	Increase	Increase	0.8365	yes	In-Out	34879057	shRb Mice
