# Supplementary material for: Network Modeling Predicts How DYRK1A Inhibition Promotes Cardiomyocyte Cycling after Ischemic/Reperfusion Injury
Source: bioRxiv. 2025 Aug 25:2025.08.19.671147. Originally published 2025 Aug 23. Preprint. [Version 2] doi: 10.1101/2025.08.19.671147 (PMC12393420; doi:10.1101/2025.08.19.671147)
Supplement: Supplement 4 [file media-4.xlsx]

## Sheet: Chea3 TF Enrichment
Query Name	Rank	TF	Mean Rank	Library	Overlapping_Genes
gene_set_query	1	PA2G4	5	ARCHS4 Coexpression,5;GTEx Coexpression,5	LTV1,MDC1,POP1,JPT2,RRP1,RTCB,CCNF,PPAN,HNRNPU,GPATCH4,MKI67,NOC2L,PWP1,SMC4,RRP9,SMC2,UBE2L3,CDC20,CDC23,TRIM28,SNRPD1,CHEK1,MAGOH,PSMD3,PCLAF,RCC1,SNRPD3,GTSE1,RPS10,AQR,ESCO2,HASPIN,GTPBP4,WDR77,NEIL3,MTHFD1,MTHFD2,GRWD1,CCDC86,VDAC1,TTLL12,KIF20B,TP53,NUP205,DCUN1D5,CDCA4,SHMT2,DHX9,CDCA5,CSTF2,CDCA7,NCAPG,NOLC1,CDCA8,SKA3,MRPL12,SKA1,LDHA,LARP1,RACGAP1,SPATA5L1,PDCD11,SCFD2,PRDX1,GAR1,RRS1,B…
gene_set_query	2	CENPA	5	ARCHS4 Coexpression,3;GTEx Coexpression,7	PI4K2B,ARL6IP1,POP1,JPT2,CCNF,TONSL,MKI67,SMC4,SMC2,CDC20,CDC23,TRIM28,SNRPD1,PPAT,CHEK1,PCLAF,RCC1,FBXO5,GTSE1,RPS10,TIPIN,ESCO2,HASPIN,PIMREG,KNSTRN,DEPDC1B,NEIL3,CEP57L1,BOLA2,DNA2,KIF20A,KIF20B,PRR11,ASF1B,PIF1,NUP205,PARPBP,CDCA2,CDCA3,CDCA4,CDCA5,CDCA7,CDCA8,NCAPG,SKA3,MRPL12,IQGAP3,SKA1,LDHA,BRIP1,RACGAP1,FIGNL1,RAD21,SLAMF7,PLK4,BTF3,CDT1,DDIAS,XRCC2,RCC2,PLK1,PA2G4,CDC6,MAGOHB,PAICS,ZWIN…
gene_set_query	3	PRMT3	13.33	ARCHS4 Coexpression,4;Enrichr Queries,13;GTEx Coexpression,23	NUP107,TFRC,HNRNPU,GPATCH4,TMEM97,WDR89,SMC4,RRP9,SMC2,MYC,PSMD1,BVES,EARS2,DDX18,DNTTIP2,WDR75,GTPBP4,WDR77,FAM133B,DDX39A,SCO1,MTHFD1,MTHFD2,CLNS1A,DDIT4,RABL3,YME1L1,HPRT1,NUP205,CDCA2,PARPBP,CDCA5,CDCA7,NOLC1,CDCA8,NCAPG,SKA3,MRPL13,PRDX3,LDHB,LDHA,HSPH1,PRDX1,RRS1,PLK4,JUN,MTERF3,PNO1,PLK1,CDC7,RMDN1,PA2G4,CDC6,LARP4,DHFR,MRPL30,HNRNPF,PSMG1,HNRNPC,RAD18,FARSB,EZH2,MRPL37,WDR43,ATIC,MRPL40,P…
gene_set_query	4	E2F1	17	Literature ChIP-seq,2;ARCHS4 Coexpression,12;ENCODE ChIP-seq,17;Enrichr Queries,6;ReMap ChIP-seq,55;GTEx Coexpression,10	ATF2,JRK,GMFB,TFRC,TESK2,NOC2L,F11R,ALKBH7,TSKU,NDST2,COMTD1,TBK1,RAVER1,CAPNS1,GPBP1,ANKFY1,HIST3H2BA,PRKACA,GTSE1,PRKACB,WLS,CXADR,ENDOG,CACNA2D1,SECISBP2,DHDH,LARS2,MTHFD1,SCO1,MTHFD2,EWSR1,DDIT3,ZC3H11A,DDIT4,ORAI3,TCEANC2,JTB,TXNIP,FAR1,MPPE1,ATF5,ATF3,SF1,ATF4,CDCA2,CDCA3,CDCA4,SHMT2,CDCA5,SHMT1,CDCA7,GATA6,B3GLCT,CDCA8,BAZ2A,PLA2G6,CIAO3,PLA2G7,CIAO1,RHOT2,LARP1,PRPSAP2,RDH11,EPB41L1,RDH14…
gene_set_query	5	ZNF695	24.67	ARCHS4 Coexpression,49;Enrichr Queries,11;GTEx Coexpression,14	PI4K2B,POP1,TMEM97,SMC4,SMC2,MTBP,CAPNS1,MPRIP,ZMIZ2,STMN1,PRKACA,GTSE1,BVES,CXADR,SOX11,DEPDC1B,MTHFD2,SARNP,PRR11,ATF3,ASF1B,SF1,PIF1,NUP205,CDCA2,PARPBP,CDCA3,CDCA4,CDCA5,CDCA7,CDCA8,NCAPG,SKA3,HACD3,IQGAP3,MRPL13,SKA1,PRDX3,LDHB,ABR,LDHA,FIGNL1,PIP5K1C,ZBTB7B,FDFT1,PLK4,BARD1,PLK1,PBX2,CDC7,CDC6,MAGOHB,PRRC2A,DHFR,SASS6,OGDH,RAD18,EZH2,MRPL36,ADM,MRPL42,CHAF1B,ATIC,CHAF1A,NUF2,PBK,ANXA6,NELFB…
gene_set_query	6	FOXM1	26.67	Literature ChIP-seq,26;ARCHS4 Coexpression,6;ENCODE ChIP-seq,28;Enrichr Queries,1;ReMap ChIP-seq,97;GTEx Coexpression,2	MT-ND6,MDC1,MT-ND4L,MT-ND4,JRK,MT-ND5,POP1,MT-CO1,TESK2,TMEM97,GHITM,NOC2L,F11R,MT-ND3,FAM110A,NDST1,RAVER1,PSMD5,PSMD2,PSMD3,GTSE1,SECISBP2,SCAMP1,FAM133B,DDX39A,MTHFD1,MTHFD2,DDIT4,JTB,TXNIP,FAR1,MT-CO3,ATF4,SF1,PIF1,CDCA2,PARPBP,CDCA3,CDCA4,SHMT2,CDCA5,CDCA7,CDCA8,NCAPG,IQGAP3,GABARAP,MTMR6,PRPSAP1,PCNX3,GUCD1,LARP1,FIGNL1,ZBTB7B,EXPH5,HEXIM1,MYH7B,BTBD19,PRRT2,JUP,FN1,BTBD10,EIF1,DHFR,COL1A1,…
gene_set_query	7	PRRX1	32	ARCHS4 Coexpression,8;Enrichr Queries,43;GTEx Coexpression,45	MAML2,SERPINE2,SERPINE1,COL12A1,MRGPRF,ELK3,MYLK,EPS8,NDST1,ISLR,EVA1B,DPYSL2,CREB3L1,DPYSL3,CYP1B1,PXDC1,SERPINF1,FNDC3B,DKK3,CPED1,SPARCL1,SERPING1,CFAP97,MYL9,ATF3,ZBTB8A,CFH,SHOX2,ADAMTS12,C3,PDGFC,SERPINH1,RSU1,CHST14,ABCA1,JUN,FN1,NR2F2,NFATC4,COL1A1,PPFIBP1,COL1A2,PRXL2C,SSPN,SNAI2,DCHS1,FAT4,FERMT2,TINAGL1,TGFB1I1,ELN,ADM,PRSS23,MRC2,TMEM47,C1QTNF1,ANXA6,TIMP3,TNKS1BP1,TIMP1,TEAD1,ANXA1,A…
gene_set_query	8	CEBPZ	32.4	ARCHS4 Coexpression,23;ENCODE ChIP-seq,91;Enrichr Queries,20;ReMap ChIP-seq,8;GTEx Coexpression,20	MT-ND6,TDRKH,MT-ND4L,MDC1,MT-ND4,MT-ND5,CYBC1,TFRC,MT-CO1,GMFG,ITSN1,TESK2,C4BPB,ALKBH7,MT-ND3,ALKBH6,TSEN54,ATP5IF1,LACTB,COMTD1,TBK1,PSMD3,PSMD1,PRKACA,NGDN,DNTTIP2,DDX39A,MTHFD1,MTHFD2,PSME4,DDIT4,PSME1,JTB,PSME2,MT-CO3,OPTN,ATF4,CDCA2,CDCA3,ABCB6,CDCA5,TPRG1L,NCAPG,BAZ2A,ABCB8,MRPL13,C3,PCNX3,HSPH1,PRKAR2A,ZBTB7B,HEXIM1,JUN,PRRT2,JUP,EDEM2,TMA7,PBX2,LARP7,LARP4,NR0B2,NR2F6,EIF1,VANGL1,TBL3,RN…
gene_set_query	9	E2F7	32.8	Literature ChIP-seq,133;ARCHS4 Coexpression,2;Enrichr Queries,5;ReMap ChIP-seq,11;GTEx Coexpression,13	MDC1,TFRC,POP1,ALKBH6,PSMD8,NDST1,PSMD4,TMEM88,DPYSL2,PSMD2,GPBP1,GTSE1,DHDH,MYL6,MTHFD1,EWSR1,MTHFD2,DDIT3,ZC3H11A,DDIT4,RFX5,MYL9,ATF3,ATF4,PIF1,CDCA2,NYAP1,PARPBP,CDCA3,COL13A1,CDCA4,CDCA5,CDCA7,CDCA8,NCAPG,CLCNKA,IQGAP3,GABARAP,RNF213,LARP1,FIGNL1,ZBTB7B,HEXIM1,JUN,BTBD19,JUP,FN1,NR2F1,NR2F2,NETO2,EIF1,COL1A1,DHFR,MOV10,COL1A2,TDP1,SASS6,PSMG3,FAT4,EZH2,ARHGAP9,MRPL36,ZNF48,IL18BP,TUBA1C,CHAF…
gene_set_query	10	AHRR	37	ARCHS4 Coexpression,59;GTEx Coexpression,15	POP1,CCNF,COL12A1,MRGPRF,SLC4A2,MKI67,IFI30,SMC4,ELK1,SMC2,ICAM1,CDC20,RAVER1,ZMIZ1,EVA1B,ADGRA2,PPAT,ZMIZ2,CHEK1,PCLAF,CYP1B1,PIEZO1,HOMER3,FBXO5,GTSE1,TNS3,CMKLR1,TIPIN,COL23A1,KNL1,ESCO2,HASPIN,PIMREG,DEPDC1B,NEIL3,WDR81,CD109,MXRA8,KIF20B,ATF5,TLN1,PRR11,ASF1B,PIF1,NUP205,CDCA2,TBC1D9B,TTYH3,CDCA5,CDCA8,NCAPG,SKA3,PLA2G7,SKA1,PIK3R6,PIK3R5,PCNX3,BRIP1,RACGAP1,TSPAN4,SLAMF8,SLAMF7,HMOX1,TNRC18…
gene_set_query	11	PRRX2	38.67	ARCHS4 Coexpression,22;Enrichr Queries,39;GTEx Coexpression,55	SERPINE2,SERPINE1,COL12A1,MRGPRF,MYLK,EPS8,NDST1,ISLR,EVA1A,EVA1B,DPYSL2,CREB3L1,DPYSL3,CYP1B1,PXDC1,IER3,CCBE1,SERPINF1,CLEC11A,DKK3,SERPING1,CFAP97,MYL9,ATF3,TPH1,COL13A1,PDGFC,SERPINH1,HMOX1,RSU1,CHST14,JAG1,FZD2,APCDD1L,FZD6,FN1,FZD9,NR2F1,NFATC4,COL1A1,H19,COL1A2,SNAI1,SNAI2,FAT4,FXYD5,FERMT2,CDKN1A,RARG,TINAGL1,TGFB1I1,ELN,ADM,PRSS23,GLI2,TMEM47,MRC2,C1QTNF2,C1QTNF1,SMPD1,TIMP3,TNKS1BP1,TIM…
gene_set_query	12	OSR1	47.5	ARCHS4 Coexpression,56;GTEx Coexpression,39	SPARC,COL12A1,MRGPRF,ADARB1,MYLK,ISLR,ADGRA2,CREB3L1,DPYSL3,PXDC1,HMCN1,TNS2,TNS1,ACVR1,IL1R1,ACTN1,KCNK15,P3H3,DKK2,DKK3,CPED1,TWSG1,MYL6,CCDC80,CRISPLD1,COL8A2,MXRA8,GINM1,MXRA7,KDELR3,TLN1,PLPP3,MYL9,CFAP97,NBL1,TPH1,NUMBL,COL13A1,PCDH18,ADAMTS10,ADH5,ADAMTS15,ARSJ,PDGFC,TSPAN4,SERPINH1,FAM180A,TNRC18,TSPAN2,SNX9,RSU1,CHST14,RAB11FIP5,PRR30,PHETA2,TNFSF12,MCAM,APCDD1L,IGF2,FN1,GNG12,VASN,NFATC…
gene_set_query	13		49.75	ARCHS4 Coexpression,31;Enrichr Queries,14;ReMap ChIP-seq,150;GTEx Coexpression,4	MT-ND6,MDC1,MT-ND4L,MT-ND4,MT-ND5,TFRC,POP1,MT-CO1,TMEM97,NOC2L,MT-ND3,ZFYVE28,SYNGAP1,RAVER1,PSMD5,PSMD2,PSMD3,GTSE1,DHDH,SND1,BCR,DDX39A,DDX39B,MTHFD1,MTHFD2,DDIT4,MT-CO3,ATF5,PIF1,CDCA2,PARPBP,CDCA3,CDCA4,SHMT2,CDCA5,CDCA7,CDCA8,NCAPG,ABCB8,MRPL12,IQGAP3,CIAO3,PRPSAP1,RHOT2,HSPH1,LARP1,FIGNL1,ZBTB7B,HEXIM1,CTC1,JUN,PRRT2,EIF2AK1,PBX2,AIF1L,DHFR,FAM111A,MLLT10,TBL3,RNF225,TBL2,TDP1,FASN,SASS6,H…
gene_set_query	14	MYBL2	54.33	Literature ChIP-seq,54;ARCHS4 Coexpression,7;ENCODE ChIP-seq,90;Enrichr Queries,3;ReMap ChIP-seq,154;GTEx Coexpression,18	ATF2,POP5,JRK,GMFB,NUP107,TFRC,MT-CO1,TESK2,NOC2L,FAM110A,COMTD1,SYNGAP1,RAVER1,SCP2,ANKFY1,GTSE1,PRKAB2,CXADR,SECISBP2,PRKAB1,MTHFD1,SCO1,MTHFD2,DDIT3,DDIT4,TXNIP,MT-CO3,EXD2,CDCA2,CDCA3,CDCA4,SHMT2,CDCA5,SHMT1,CDCA7,GATA6,CDCA8,BAZ2A,GATA3,PLA2G6,ADAMTS10,PRPSAP1,EPB41L5,RHOT2,LARP1,RNF216,RDH11,PDGFC,LTA4H,HEXIM1,JUN,JUP,EIF2AK1,NCAPH2,FN1,NR2F1,LARP4,MAGOHB,DHFR,MOV10,TBL2,NMT1,ARHGAP9,LIN54,…
gene_set_query	15	PCGF6	58	ARCHS4 Coexpression,72;Enrichr Queries,15;GTEx Coexpression,87	TFRC,HNRNPU,TMEM97,SMC3,SMC4,SMC2,ALKBH3,SYNGAP1,CAPNS1,MPRIP,ALKBH1,DPYSL2,MYC,ZMIZ2,STMN1,PRKACA,BVES,PRKAB2,TSTD3,WSB1,TSTD2,WDR75,GTPBP8,ARMC8,MED4,GTPBP4,FAM133B,DYNC1LI1,MTHFD1,MTHFD2,CLNS1A,DDIT4,YME1L1,TXNIP,PARPBP,ABCB7,SHMT2,SHMT1,CDCA5,CDCA7,CDCA8,NCAPG,NOLC1,SLAIN2,SKA3,SKA1,PRDX3,LDHB,ABR,HSPH1,WDR70,PRKAR2A,FIGNL1,RRS1,RDH14,PIP5K1C,ZBTB7B,PLK4,JUN,MTERF3,PNO1,PLK1,FZD9,PBX2,CDC7,NE…
gene_set_query	16	ATOH8	59	ARCHS4 Coexpression,20;Enrichr Queries,50;GTEx Coexpression,107	SERPINE2,SERPINE1,COL12A1,MRGPRF,MYLK,EPS8,NDST1,ISLR,MPRIP,DPYSL2,MYC,CREB3L2,PLCE1,CYP1B1,PXDC1,PRKACA,IER3,UNC5B,STARD8,COL23A1,DAPK3,BCAM,ADCY9,DAAM2,DDIT4,SERPING1,TXNIP,MYL9,ATF3,ZBTB8A,CFH,RETSAT,VPS26B,C3,ADAMTS15,SERPINH1,ST3GAL5,HMOX1,GATD3A,ST3GAL1,ABCA1,AFAP1L2,JUN,AFAP1L1,JAG1,FZD4,PLK2,MCAM,FN1,NR2F1,FZD8,CDC7,NR2F2,ABCA8,NFATC4,COL1A1,COL1A2,PRXL2C,FXYD1,SNAI2,FERMT2,GPR19,BTG2,CDK…
gene_set_query	17	REXO4	59.5	ARCHS4 Coexpression,68;GTEx Coexpression,51	RRP1,PPAN,HGH1,KEAP1,GPATCH4,SLC4A2,NOC2L,WDR89,ENO3,CCAR2,DCAF6,RPS6KA4,TRIM28,RAVER1,PSMD2,PSMD3,RCC1,AP1S1,ARL6IP4,RPS10,EARS2,ENDOG,IFRD2,MRPS18B,MRPS18A,IMP4,SCRIB,SND1,THAP4,GNPAT,AFG3L2,CDC34,BIN1,GRWD1,GUF1,CCDC86,TTLL12,RPL28,OPTN,TELO2,SF1,TMEM161A,DCUN1D5,SHMT2,CDCA5,NOLC1,LIAS,MRPL12,RPAP3,FXR1,PCNX3,NEU3,NLN,LARP1,PDCD11,RRS1,CSTF1,DPH5,TRAP1,CDT1,INTS1,RCC2,KNOP1,MEMO1,PA2G4,MCAT,PR…
gene_set_query	18	HMGA1	61	ARCHS4 Coexpression,44;Enrichr Queries,133;GTEx Coexpression,6	MDC1,TFRC,POP1,RRP1,SERPINE1,HNRNPU,SLC4A2,NOC2L,SMC4,ELK1,SMC2,RAVER1,DPYSL2,MYC,PSMD2,STMN1,PSMD3,AP1S1,GTSE1,IER3,SCRIB,SND1,DEPDC1B,DDX39A,MTHFD2,DDIT4,TXNIP,PRR11,RPL28,ATF3,PIF1,NUP205,POM121,COL13A1,CDCA4,SHMT2,CDCA5,CDCA7,CDCA8,NCAPG,NOLC1,SKA3,MRPL12,IQGAP3,MRPL13,SKA1,LDHB,LDHA,HSPH1,LARP1,FIGNL1,PRDX1,GAR1,RRS1,SERPINH1,HMOX1,S100A11,PLK4,BTF3,JUN,PHC1,FZD7,PLK1,FN1,PBX2,PA2G4,CDC6,EIF…
gene_set_query	19	E2F8	61	ARCHS4 Coexpression,1;Enrichr Queries,2;GTEx Coexpression,180	LRRC14B,MDC1,TFRC,SERPINE1,HNRNPU,TMEM97,ENO3,SMC4,DCAF6,SMC2,MYC,STMN1,GTSE1,ENDOG,GTPBP8,KNSTRN,WDR77,DEPDC1B,MTHFD1,MYL1,MTHFD2,HMBS,PRKCQ,PRR11,ATF3,ASF1B,LIPT2,PIF1,NUP205,CDCA2,PARPBP,CDCA3,ABCB7,CDCA4,CDCA5,CDCA7,CDCA8,NCAPG,NOLC1,SKA3,IQGAP3,SKA1,LARP1,FIGNL1,RAD21,PLK4,BARD1,JUN,PLK1,FN1,CDC7,CDC6,PA2G4,DHFR,FAM111A,PKIA,HNRNPF,RAD18,EZH2,CDKN1A,TINAGL1,LRRC39,PYGM,MRPL36,MRPL37,LRRC2,CH…
gene_set_query	20	HMGA2	66.33	ARCHS4 Coexpression,42;Enrichr Queries,57;GTEx Coexpression,100	CDA,SERPINE2,POP1,WIPF1,SERPINE1,COL12A1,C4BPB,SMC4,SMC2,MYLK,DPYSL2,MYC,DPYSL3,STMN1,CYP1B1,GTSE1,IER3,WLS,MED1,CCBE1,CLEC11A,SOX11,MTAP,MTHFD2,MAP1B,DDIT4,PRR11,MYL9,FREM1,ATF3,CDCA2,COL13A1,NCAPG,SKA3,ADAMTS12,IQGAP3,SKA1,LDHB,PDGFC,SERPINH1,HMOX1,GATD3A,ABCA1,JUN,JAG1,FZD2,PLK2,FZD7,PLK1,FN1,FZD8,EIF2AK4,CDC6,NR2F2,COL1A1,PPFIBP1,COL1A2,FAT1,SNAI2,FERMT2,CDKN1A,TINAGL1,ADM,PRSS23,GLI2,MECOM,P…
gene_set_query	21	E2F4	68.17	Literature ChIP-seq,18;ARCHS4 Coexpression,128;ENCODE ChIP-seq,1;Enrichr Queries,170;ReMap ChIP-seq,28;GTEx Coexpression,64	ATF2,SCOC,NUP107,TFRC,MT-CO1,TESK2,NOC2L,TSKU,NDST2,FAM110A,COMTD1,SYNGAP1,TBK1,RAVER1,DPYSL2,ANKFY1,PRKACA,GTSE1,PRKACB,PRKAB2,TSTD2,PRKAB1,BCR,MTHFD1,SCO1,MTHFD2,EWSR1,FEZ1,DDIT3,DDIT4,JTB,FAR1,MT-CO3,ATF3,OPTN,ATF4,SF1,CDCA2,CDCA3,SHMT2,CDCA4,CDCA5,SHMT1,CDCA7,B3GLCT,TPRG1L,CDCA8,CIAO3,DEDD2,RHOT2,EPB41L1,HEXIM1,JUN,CREBBP,PRPF38B,PRPF38A,JUP,TEX30,MTERF3,NCAPH2,PBX2,LARP7,BTBD11,NR2F2,MAGOHB,…
gene_set_query	22	GLIS2	73.67	ARCHS4 Coexpression,40;Enrichr Queries,72;GTEx Coexpression,109	SERPINE2,SERPINE1,COL12A1,MRGPRF,SLC4A2,MYLK,NDST1,ISLR,CAPNS1,MPRIP,EVA1B,DPYSL2,CREB3L1,MYC,CREB3L2,DPYSL3,CYP1B1,PXDC1,VSTM4,CMKLR1,IER3,UNC5B,SERPINF1,DAPK3,SCRIB,SOX12,DKK3,CPED1,BCAM,MAP1B,DDIT4,MYL9,ATF3,TTYH3,PDGFB,ADAMTS10,PCNX3,PDGFC,SERPINH1,HMOX1,RSU1,CHST14,GATD3A,PIP5K1C,JUN,JAG1,FZD2,JUND,JUP,MCAM,PLK2,FZD7,FN1,NR2F2,PRRC2A,NFATC4,COL1A1,COL1A2,GIPC1,FAT4,PKIG,FERMT2,RARG,BTG2,CDKN…
gene_set_query	23	JUN	76.5	Literature ChIP-seq,125;ARCHS4 Coexpression,79;ENCODE ChIP-seq,41;Enrichr Queries,83;ReMap ChIP-seq,98;GTEx Coexpression,33	JRK,SLC4A1AP,NUP107,TFRC,MT-CO1,POP1,POP4,ACCS,F11R,NOC2L,ALKBH7,NDST2,ALKBH3,NDST1,ISLR,SYNGAP1,TBK1,CAPNS1,DPYSL2,AKT2,GPBP1,C3AR1,ANKFY1,SMCO1,PRKAB2,ENDOG,TSTD2,CACNA2D1,PRKAB1,BCR,LARS2,MTHFD2,EWSR1,DDIT3,DDIT4,UNC50,ORAI2,JTB,TXNIP,FAR1,MT-CO3,ATF3,ATF4,SF1,EXD2,CDCA2,CDCA5,PDGFB,B3GLCT,LYPD1,PLA2G6,CIAO3,DEDD2,CIAO1,PRPSAP1,RHOT2,PRPSAP2,RNF216,LTA4H,HEXIM1,JUN,BTBD19,CREBBP,JAG1,JUP,MTERF…
gene_set_query	24	ZNF93	83	ARCHS4 Coexpression,102;Enrichr Queries,70;GTEx Coexpression,77	NUP107,SERPINE2,SMC3,SMC4,SMC2,CAPNS1,MPRIP,DPYSL2,MYC,STMN1,CYP1B1,PRKACA,GTSE1,BVES,CXADR,DEPDC1B,MTHFD2,DDIT4,TXNIP,PRR11,ATF3,ASF1B,PIF1,CDCA2,PARPBP,CDCA5,CDCA7,NCAPG,CDCA8,SKA3,HACD3,SKA1,ADH5,PRDX3,PCNX3,LDHB,ZBTB7B,FDFT1,LYN,PLK4,BARD1,ABCA1,JUN,PHC1,PLK1,FN1,FZD9,CDC7,CDC6,NETO2,PNOC,SASS6,RAD18,EZH2,MRPL36,MRPL42,CHAF1B,CHAF1A,NUF2,PBK,TIMP3,NELFB,CIC,DLGAP5,CEP55,HELLS,CLUH,RMI1,NSUN3,…
gene_set_query	25	SNAI2	83.5	ARCHS4 Coexpression,9;Enrichr Queries,121;ReMap ChIP-seq,66;GTEx Coexpression,138	SCX,NOC2L,TSEN54,MYLK,ATP5IF1,PSMD8,NDST1,ISLR,PSMD5,TMEM88,DPYSL2,DPYSL3,SAMD11,CCBE1,DDIT4,PSME1,PSME2,TXNIP,MYL9,ATF3,TTYH3,SHMT2,CDCA4,PDGFB,ADAMTS12,PLA2G6,MRPL12,CIAO3,GABARAP,PRPSAP1,PCNX3,RHOT2,PDGFC,ZBTB7B,PUSL1,HEXIM1,ABCA2,BTBD19,JUN,JAG1,JUP,NCAPH2,FN1,EIF2AK4,NR2F2,NR2F6,EIF1,COL1A1,VANGL1,TBL3,PPFIBP1,COL1A2,FASN,FXYD1,AGO2,FAT1,SFXN3,PSMG3,FAT4,FERMT2,PIGQ,MRPL38,MED16,DDA1,RPLP2,T…
gene_set_query	26	KLF9	92.75	ARCHS4 Coexpression,46;Enrichr Queries,32;ReMap ChIP-seq,17;GTEx Coexpression,276	TFRC,PGAP3,SCX,NOC2L,MYLK,ATP5IF1,SAMD14,KRTCAP2,CAPNS1,MPRIP,TMEM88,DPYSL2,PRKACA,SMCO1,SAMD11,MEF2A,GABARAPL1,RBFOX1,TSTD2,NGDN,EML1,DDIT4,PSME1,PSME2,TXNIP,SPARCL1,ATF3,OPTN,ATF4,ZBTB8A,NYAP1,TTYH3,CDCA3,SHMT2,PDGFB,ABCB8,ABCB9,MRPL12,CIAO3,GABARAP,PCNX3,C3,RHOT2,HSPH1,ZBTB7B,PUSL1,HEXIM1,ABCA1,ABCA2,JUN,PRRT2,JUP,ABCA9,NR2F1,FN1,ABCA8,NR2F6,COL1A1,MLLT10,TBL3,PRXL2C,FXYD1,SFXN3,HRC,FERMT2,PIG…
gene_set_query	27	MKX	96.67	ARCHS4 Coexpression,16;Enrichr Queries,212;GTEx Coexpression,62	TMEM200B,SERPINE2,COL12A1,SERPINE1,MRGPRF,ADARB1,MYLK,NDST1,DPYSL2,CREB3L1,DPYSL3,CYP1B1,PXDC1,CCBE1,UNC5B,SERPINF1,DKK3,CPED1,IFT81,DDIT4,TXNIP,MYL9,CFAP97,ATF3,CFH,SHOX2,ADH5,C3,PDGFC,SERPINH1,RSU1,CHST14,ABCA1,FZD2,MCAM,PLK2,FN1,FZD9,NR2F1,BTBD11,NR2F2,NFATC4,COL1A1,COL1A2,FAT1,FAT4,FERMT2,CEP89,CDKN1A,RARG,TINAGL1,GPR21,TGFB1I1,ELN,ADM,PRSS23,GLI2,TMEM47,MRC2,CSRP1,C1QTNF7,TIMP3,RSPO3,TNKS1BP…
gene_set_query	28	ZNF367	96.67	ARCHS4 Coexpression,283;Enrichr Queries,4;GTEx Coexpression,3	PI4K2B,TFRC,POP1,HNRNPU,TMEM97,SMC4,SMC2,DPYSL2,STMN1,GTSE1,KNSTRN,RUFY1,DEPDC1B,MTHFD1,MTHFD2,DDIT4,PRR11,ATF3,ASF1B,PIF1,NUP205,CDCA2,PARPBP,CDCA3,CDCA4,CDCA5,CDCA7,CDCA8,NCAPG,SKA3,IQGAP3,SKA1,HACD4,LDHA,PRKAR2B,FIGNL1,RSU1,PLK4,BARD1,JUN,EIF2AK1,PLK1,CDC7,PA2G4,CDC6,NETO2,DHFR,SASS6,RAD18,EZH2,CDKN1A,MRPL36,ARHGAP6,CHAF1B,PIP4P2,CHAF1A,ATIC,NUF2,PBK,SH3BGRL2,TK1,DLGAP5,CEP55,NDC1,TCF19,HELLS,…
gene_set_query	29	JDP2	98.33	ARCHS4 Coexpression,114;Enrichr Queries,76;GTEx Coexpression,105	CYFIP1,CYBC1,SERPINE2,PGAP3,GMFG,SERPINE1,PREX1,EVA1B,DPYSL2,MYC,C3AR1,CYP1B1,PXDC1,IER5,IER3,CMKLR1,UNC5B,PRKCD,MTHFD2,DDIT3,DDIT4,TXNIP,ATF3,ATF4,PDGFB,C3,SERPINH1,CHST15,HMOX1,CHST14,GATD3A,ZBTB7B,S100A11,ABCA1,LYN,JUN,PHC2,FZD2,JUND,PLK2,FN1,FLI1,COL1A1,ABTB1,SLC6A9,FXYD5,LGMN,BTG2,CDKN1A,TINAGL1,ARPC1B,ADM,PYGL,VSIR,LFNG,MRC2,CSRP1,TIMP3,TSPO,IKBIP,DUSP4,DUSP5,ANXA1,ANXA2,ANXA3,IFNGR2,SPHK1,…
gene_set_query	30	HIC1	99.67	ARCHS4 Coexpression,208;Enrichr Queries,54;GTEx Coexpression,37	SLC4A1AP,TMEM200B,SERPINE2,SERPINE1,COL12A1,MRGPRF,ELK3,NDST1,ISLR,SOX17,TMEM88,EVA1B,DPYSL2,CREB3L1,MYC,ZMIZ2,DPYSL3,CYP1B1,IER5,IER3,UNC5B,STARD8,SERPINF1,DAPK3,DKK3,DDIT4,MYL9,ATF3,SF1,PDGFB,VPS26B,AKAP17A,SERPINH1,CHST14,GATD3A,PIP5K1C,ST3GAL2,JUN,AFAP1L1,JAG1,PLK2,MCAM,ABCA9,FN1,NR2F1,NFATC1,NR2F2,ABCA8,FLI1,NFATC4,COL1A1,EHD1,PPFIBP1,COL1A2,EHD4,TOLLIP,SNAI1,SNAI2,DCHS1,PKIG,BTG2,CDKN1A,TIN…
gene_set_query	31	NFYB	101.6	ARCHS4 Coexpression,83;ENCODE ChIP-seq,35;Enrichr Queries,197;ReMap ChIP-seq,31;GTEx Coexpression,162	POP5,TFRC,MT-CO1,POP1,GMFG,F11R,ALKBH3,SYNGAP1,RAVER1,CAPNS1,DPYSL2,DPYSL3,MLYCD,PRKACA,GTSE1,TSTD3,ENDOG,CXADR,MTHFD1,MTHFD2,DDIT3,DDIT4,ORAI3,RABL3,JTB,TXNIP,FAR1,MT-CO3,ATF3,ATF4,SF1,CDCA3,CDCA4,SHMT1,TPRG1L,GATA6,CDCA8,PRPSAP2,RDH14,ATRIP,HEXIM1,BTBD19,JUN,PRPF38B,PRPF38A,FN1,LARP7,NR2F2,MAGOHB,PBX1,NR2F6,TBL3,RNF225,PPFIBP1,SFXN3,NMT1,HYOU1,FAT4,PKIG,LGMN,MTMR14,SNX13,SHB,ZNF48,DDA1,JAK2,DLG…
gene_set_query	32	CREB3L2	103.7	ARCHS4 Coexpression,80;Enrichr Queries,139;GTEx Coexpression,92	SERPINE2,TMEM200A,TRRAP,SERPINE1,COL12A1,SLC4A2,ELK3,MYLK,EPS8,NDST1,ISLR,ZMIZ1,DPYSL2,MYC,CREB3L1,VSTM4,IER3,ACOT8,MBNL2,FNDC3B,PRKCA,FNDC3A,SND1,BCAM,MAP1B,DDIT4,TXNIP,CFAP97,ATF3,POM121,VPS26B,CIAO3,GLG1,LARP1,PDGFC,SERPINH1,HMOX1,RSU1,CHST14,GATD3A,ST3GAL1,ABCA1,BTBD19,JUN,PLK2,H3F3A,FN1,NR2F2,ELL2,PBX1,PRRC2A,COL1A1,SLC6A6,COL1A2,TOLLIP,FAT1,HYOU1,FAT4,PAM,BTG2,CDKN1A,TINAGL1,BTG1,HEXB,ADM,A…
gene_set_query	33	TWIST1	106.3	ARCHS4 Coexpression,21;Enrichr Queries,63;ReMap ChIP-seq,166;GTEx Coexpression,175	MT-ND6,MT-ND4L,MT-ND4,MT-ND5,MT-CO1,SCX,NOC2L,MT-ND3,MYLK,NDST1,SAMD14,ISLR,MPRIP,PSMD5,TMEM88,DPYSL2,DPYSL3,SAMD11,CCBE1,UNC5B,UNC5C,DDIT4,RBP1,TXNIP,MT-CO3,MYL9,ATF3,TTYH3,TTYH2,SHOX2,GATA6,ABCB8,GATA3,ADAMTS12,CIAO3,PRPSAP1,C3,RHOT2,PDGFC,ZBTB7B,PUSL1,GSTM4,HEXIM1,ABCA2,JUN,PRRT2,JAG1,JUP,FN1,NR2F1,EIF2AK4,NR2F2,NR2F6,COL1A1,MLLT10,COL1A2,FASN,SFXN3,PSMG3,DCHS1,FERMT2,PIGQ,TMEM51,ZNF48,DDA1,HE…
gene_set_query	34	AEBP1	106.5	ARCHS4 Coexpression,13;GTEx Coexpression,200	APP,SPARC,COL12A1,THUMPD2,MRGPRF,SLC4A2,ZDHHC8,MYLK,NDST1,ISLR,MPRIP,ADGRA2,CREB3L1,PXDC1,HMCN1,TNS3,TNS2,CMKLR1,TNS1,UNC5B,IL1R1,ACTN1,DAPK3,KCNK15,ACTN4,P3H3,CPED1,TWSG1,CCDC80,CRISPLD1,FNDC1,COL8A2,MXRA8,COL8A1,SERPING1,MXRA7,TLN1,CFAP97,MYL9,NBL1,TPH1,TBC1D9B,EPAS1,KALRN,ADAMTS10,TSPAN9,PDGFD,PDGFC,TSPAN4,SERPINH1,FAM180A,SNX9,TNRC18,RSU1,PIP5K1C,MAP4,RAB11FIP5,VAT1,JAG1,TMEM184B,INTS1,TNFSF1…
gene_set_query	35	NFATC4	107.3	ARCHS4 Coexpression,11;Enrichr Queries,24;GTEx Coexpression,287	GABPB2,TMEM200B,SERPINE2,SERPINE1,COL12A1,MRGPRF,MYLK,NYNRIN,NDST1,ISLR,SYNGAP1,ZMIZ1,EVA1B,DPYSL2,CREB3L1,MYC,CREB3L2,DPYSL3,CYP1B1,VSTM4,IER3,UNC5B,SERPINF1,STARD9,DAPK3,SYTL4,DKK3,MYL6,IFT81,DDIT4,SERPING1,TXNIP,MYL9,ADAMTS12,SERPINH1,HMOX1,CHST14,GATD3A,PLCG1,ABCA1,GSTM2,JUN,JAG1,FZD2,MCAM,FZD7,FN1,NR2F1,FZD8,NFATC1,NR2F2,PBX1,COL1A1,COL1A2,FAT1,DCHS1,FERMT2,RARG,CDKN1A,TINAGL1,TGFB1I1,ELN,ST…
gene_set_query	36	FOSL1	108.8	ARCHS4 Coexpression,45;ENCODE ChIP-seq,103;Enrichr Queries,158;ReMap ChIP-seq,209;GTEx Coexpression,29	MDC1,JRK,POP1,EHMT2,F11R,RBPJ,NOC2L,TSEN54,NDST1,TBK1,UBASH3B,CAPNS1,MPRIP,PSMD2,CHID1,GABARAPL1,HPCAL1,DNTTIP2,PRKAR1B,MTHFD2,DDIT3,RUFY3,DDIT4,ORAI2,PADI3,TXNIP,MYL9,ATF3,TTYH3,RETSAT,ABCB6,COL13A1,CDCA8,NCAPG,ABCB8,IQGAP3,GABARAP,DEDD2,HSD11B1,PRKAR2B,PDGFC,ZBTB7B,PUSL1,JUN,BTBD19,PRRT2,JAG1,JUP,NEBL,PMM2,APCDD1L,FN1,AIF1L,COL1A1,FERMT1,EIF6,FASN,FXYD2,TDP1,FXYD5,HEXB,ATF7IP2,TMEM53,SHB,MED16,…
gene_set_query	37	ATF3	109	Literature ChIP-seq,97;ARCHS4 Coexpression,71;ENCODE ChIP-seq,47;Enrichr Queries,127;ReMap ChIP-seq,108;GTEx Coexpression,204	JRK,SLC4A1AP,NUP107,TFRC,MT-CO1,POP4,ACCS,TSKU,ALKBH3,FAM110A,NDST1,COMTD1,TBK1,SYNGAP1,CAPNS1,DPYSL2,C3AR1,ANKFY1,ATG3,PRKAB2,SECISBP2,DHDH,SCO1,MTHFD1,MTHFD2,DDIT3,DDIT4,UNC50,JTB,TXNIP,MT-CO3,ATF3,ATF4,SHMT2,CDCA4,CDCA5,LYPD1,PLA2G6,CIAO3,PLA2G7,DEDD2,ADAMTS15,RHOT2,RNF216,LTA4H,HEXIM1,JUN,BTBD19,JAG1,PRPF38A,JUP,FN1,NR2F1,LARP7,LARP4,MAGOHB,TBL3,FASN,FXYD1,AGO2,NMT1,FXYD5,LGMN,ARHGAP9,MTMR11,…
gene_set_query	38	TEAD4	109.2	Literature ChIP-seq,52;ARCHS4 Coexpression,28;ENCODE ChIP-seq,36;Enrichr Queries,33;ReMap ChIP-seq,158;GTEx Coexpression,348	ATF2,NUP107,SLC4A1AP,GMFB,MT-CO1,NOC2L,F11R,TSKU,NDST2,ALKBH3,NDST1,CAPNS1,DPYSL5,DPYSL2,FAM110C,NDST3,GPBP1,PRKAB2,ENDOG,CXADR,TSTD2,SECISBP2,CACNA2D1,MTHFD1,MTHFD2,EWSR1,DDIT3,ZC3H11A,DDIT4,ORAI3,JTB,TXNIP,TCEANC2,MT-CO3,OPTN,ATF3,ATF4,CDCA3,COL13A1,CDCA4,CDCA5,SHMT1,CDCA7,LYPD1,PDGFB,CDCA8,GATA4,BAZ2A,ADAMTS12,CIAO3,LYPD6,PLA2G7,CIAO1,PRPSAP1,ADAMTS15,RHOT2,LARP1,EPB41L1,PDGFC,EPB41L3,PIP5K1B,…
gene_set_query	39	TEAD2	109.8	ARCHS4 Coexpression,51;Enrichr Queries,30;ReMap ChIP-seq,261;GTEx Coexpression,97	SLC4A1AP,EHMT2,TMEM94,ZFYVE1,MYLK,NDST1,COMTD1,SYNGAP1,DPYSL2,DPYSL3,GPBP1,PRKACB,HPCAL1,EML1,PRKAB1,BCR,EID1,MYL6,MTHFD1,DDIT3,CLNS1A,DDIT4,TXNIP,MPPE1,MYL9,ATF3,ATF4,TTYH3,CLCNKB,CDCA7,CDCA8,CYB5R4,RNF213,LARP1,ADAMTS19,RDH14,JUN,LRBA,FN1,PBX2,NR2F2,AIF1L,NR2F6,COL1A1,RNF225,TBL2,COL1A2,CILP,PRXL2C,NOSTRIN,DCHS1,HYOU1,PKIG,FERMT2,GPR19,QPRT,SHB,LRRC2,JPH2,CHAF1A,FLVCR2,CGNL1,EIPR1,MAMDC2,BGN,EM…
gene_set_query	40	TEAD3	110	ARCHS4 Coexpression,81;Enrichr Queries,196;GTEx Coexpression,53	TMEM200B,PGAP3,SERPINE1,COL12A1,MRGPRF,ADARB1,SLC4A2,RRP8,MYLK,NDST1,CAPNS1,EVA1C,DPYSL2,CREB3L1,MYC,DPYSL3,CYP1B1,ANKS1A,IER3,UNC5B,DAPK3,SCRIB,EML1,MYL6,BCAM,DDIT4,MYL9,ATF3,ATF4,SLAIN2,ADAMTS12,ADH5,SERPINH1,HMOX1,GATD3A,JUN,FZD2,JUP,FZD7,PLK2,MCAM,FN1,FZD9,NR2F2,PBX1,NFATC4,PRRC2A,NR2F6,COL1A1,COL1A2,GIPC1,FAT1,DCHS1,PKIG,FERMT2,PYGB,RARG,BTG2,CDKN1A,TINAGL1,GPR21,TGFB1I1,STON1,ARHGAP1,ADM,PR…
gene_set_query	41	GLI2	112.3	ARCHS4 Coexpression,118;Enrichr Queries,148;GTEx Coexpression,71	CNTFR,GABPB2,TMEM200B,SERPINE2,SERPINE1,COL12A1,MRGPRF,ADARB1,MYLK,NYNRIN,ISLR,ZMIZ1,DPYSL2,CREB3L1,MYC,DPYSL3,CYP1B1,SOX11,SOX12,SYTL4,CPED1,MYL6,IFT81,MAP1B,DDIT4,MYL9,TTYH3,ADAMTS12,ADH5,GLG1,PDGFC,SERPINH1,CHST14,GATD3A,ABCA1,JUN,JAG1,FZD2,PHC1,FZD7,FN1,FZD9,NR2F1,LARP7,FZD8,NR2F2,PBX1,NFATC4,COL1A1,COL1A2,FAT1,DCHS1,FAT4,PPT2,FERMT2,CEP89,CDKN1A,TINAGL1,TGFB1I1,SMG6,MRC2,TMEM47,CSRP1,MECOM,C…
gene_set_query	42	HEYL	112.7	ARCHS4 Coexpression,99;Enrichr Queries,17;GTEx Coexpression,222	SERPINE2,SERPINE1,COL12A1,EMC10,MYLK,EPS8,ISLR,MPRIP,DPYSL2,CREB3L1,CREB3L2,DPYSL3,PLCE1,CYP1B1,PXDC1,VSTM4,CMKLR1,UNC5B,SERPINF1,DKK3,CPED1,MYL4,BCAM,DAAM2,DDIT4,SPARCL1,SERPING1,FREM1,MYL9,ATF3,CFH,GATA6,PLA2G5,ADAMTS12,ADAMTS10,GLG1,SERPINH1,RSU1,GATD3A,ABCA1,JUN,AFAP1L2,JAG1,FZD2,MCAM,SLC16A12,FN1,FZD9,NR2F1,NR2F2,NFATC4,COL1A1,PPFIBP1,COL1A2,FXYD1,HRC,SSPN,PCDHB5,SNAI2,FXYD6,PAM,FERMT2,MYOM1…
gene_set_query	43	ARID5B	114.3	ARCHS4 Coexpression,142;Enrichr Queries,97;GTEx Coexpression,104	SERPINE1,MYLK,EPS8,ZMIZ1,ALKBH1,DPYSL2,MYC,NAMPT,CREB3L2,PSMD3,CYP1B1,IER5,IER3,CCBE1,GABARAPL1,MBNL2,NGDN,FNDC3B,DNTTIP2,SCRIB,PSME4,DDIT4,TXNIP,ADPRM,OPTN,ATF3,ZBTB8A,SLAIN2,ABCB8,BCL10,WDR70,PRKAR2A,PDGFC,HMOX1,GATD3A,ST3GAL1,ABCA1,JUN,JAG1,PLK2,H3F3A,FN1,IRF2BP2,PBX2,NFATC1,INO80,NR2F2,ELL2,PBX1,PRRC2A,COL1A1,HNRNPK,PRXL2C,FAT1,HBP1,BTG2,CDKN1A,BTG1,TINAGL1,PHF20,TCF23,ARHGAP1,ADM,OSBPL11,PRS…
gene_set_query	44	TCF21	122.3	Literature ChIP-seq,46;ARCHS4 Coexpression,38;Enrichr Queries,92;GTEx Coexpression,313	JRK,SLC4A1AP,PWWP2B,F11R,TSKU,MYLK,NDST1,ISLR,DPYSL2,MLYCD,PKNOX2,CCBE1,GABARAPL1,ENDOG,STARD8,EID1,DDIT3,DDIT4,RBP1,PSME4,SPARCL1,AGTR2,ATF5,MYL9,ATF3,TTYH3,GATA6,TPRG1L,GATA5,GATA3,PLA2G5,ADAMTS12,AAAS,PLA2G6,C3,ADAMTS16,ADAMTS15,PCNX1,HSPH1,EPB41L1,PDGFC,LTA4H,HEXIM1,JUN,BTBD19,PRPF38B,JAG1,COL24A1,EDEM1,EDEM2,APCDD1L,FN1,NR2F1,ABCA9,NR2F2,BBIP1,MRPL23,AIF1L,COL1A1,FAM111A,FERMT1,PPFIBP1,COL1A…
gene_set_query	45	SOX18	124.3	ARCHS4 Coexpression,103;Enrichr Queries,190;GTEx Coexpression,80	IFITM3,CPNE8,TLNRD1,SPARC,SERPINE2,SERPINE1,ICAM2,ZDHHC8,ELK3,ICAM1,LGALS3,NDST1,EDNRB,SOX17,CAPNS1,TMEM88,EVA1B,ADGRA2,EVA1C,DPYSL2,RPS6KA2,GJA5,KDR,PDK4,CYP1B1,PXDC1,PRKACA,EPHB4,TNS2,TNS1,IER3,UNC5B,STARD8,DAPK3,MTUS1,EBF2,SFRP2,IFI27,CRISPLD2,CDC37,MYL3,DDIT4,SPARCL1,SERPING1,TXNIP,HECA,ALPK3,KCTD12,PLPP3,RIN2,MYL9,PLPP1,ATF3,RETSAT,EPAS1,PEX11B,PDGFB,PCDH12,SLC5A4,C3,ADAMTS15,TSPAN9,TSPAN4,S…
gene_set_query	46	MXI1	124.4	ARCHS4 Coexpression,259;ENCODE ChIP-seq,15;Enrichr Queries,226;ReMap ChIP-seq,6;GTEx Coexpression,116	TFRC,TESK2,ALKBH7,ALKBH6,SYNGAP1,DPYSL2,DPYSL3,GPBP1,PRKACA,PRKACB,WLS,ATG3,SECISBP2,SCO1,MTHFD1,DDIT3,ORAI3,DDIT4,UNC50,JTB,TXNIP,FAR1,CLOCK,ATF3,OPTN,ATF4,EXD2,CDCA2,CDCA3,CDCA4,CDCA8,BAZ2A,PLA2G6,CIAO3,DEDD2,PRPSAP1,RHOT2,PRPSAP2,ATRIP,HEXIM1,GSTM4,BTBD19,JUN,JAG1,JUP,EIF2AK1,FN1,PBX2,LARP7,PBX1,NR2F6,TBL3,RNF225,PPFIBP1,TBL2,PRXL2A,FASN,SFXN3,HYOU1,ACHE,MTMR10,BHLHE41,ARHGAP1,PRKAG2,SNX13,ARH…
gene_set_query	47	ETV4	124.5	ARCHS4 Coexpression,364;Enrichr Queries,36;ReMap ChIP-seq,76;GTEx Coexpression,22	MT-ND6,MDC1,MT-ND4L,MT-ND4,MT-ND5,POP1,MT-CO1,PGAP3,TMEM97,MT-ND3,VPREB3,SAMD14,SYNGAP1,CAPNS1,UBASH3B,TMEM88,DPYSL2,ALKBH1,PSMD2,DPYSL3,GTSE1,DHDH,HPCAL1,DDX39B,MTHFD2,DDIT4,ORAI3,PSME1,TXNIP,PSME2,MT-CO3,ATF3,ATF4,TTYH3,ABCB6,CDCA3,SHMT2,CDCA4,CDCA5,PDGFB,CDCA7,NCAPG,MRPL17,CDCA8,BAZ2A,MRPL12,GABARAP,C3,PRPSAP1,PCNX3,RHOT2,FIGNL1,VTI1A,PUSL1,ZBTB7B,HEXIM1,CTC1,ABCA2,JUN,BTBD19,JAG1,JUP,LRBA,TMA…
gene_set_query	48	ZNF35	127	ARCHS4 Coexpression,62;Enrichr Queries,287;GTEx Coexpression,32	TFRC,SERPINE2,WIPF1,GMFG,GPATCH4,PHAX,TMEM97,GABPB1,SMC3,TBK1,ALKBH1,DPYSL2,MYC,DPYSL3,CYP1B1,PRKACA,BVES,IER3,MED1,DDX18,CXADR,DNTTIP2,WDR75,GTPBP8,SOX11,MED4,GTPBP4,DYNC1LI1,ZSCAN20,BIN2,DDIT3,SARNP,PSME4,DDIT4,YME1L1,TXNIP,ATF3,CDCA2,NCAPG,SLAIN2,HACD3,MRPL13,ADH5,C3,PRDX3,LDHB,HSPH1,PRKAR2A,PRDX1,PDGFC,RRS1,SERPINH1,HMOX1,NUP88,GATD3A,ZBTB7B,ATRIP,CEP76,FDFT1,ABCA1,JUN,JAG1,PNO1,PLK2,FN1,FZD9…
gene_set_query	49	GLI3	128	ARCHS4 Coexpression,251;Enrichr Queries,102;GTEx Coexpression,31	CNTFR,TMEM200B,MAML2,SERPINE2,GMFG,COL12A1,MRGPRF,MYLK,ATP5IF1,NYNRIN,ISLR,ZMIZ1,DPYSL5,DPYSL2,MYC,DPYSL3,ANKFY1,CYP1B1,WLS,CCBE1,CACNA2D1,SOX11,SOX12,EML1,MYL6,MAP1B,PRR13,XPC,PDGFC,CHST14,GATD3A,BTF3,ABCA1,CREBBP,JUN,JAG1,FZD2,FZD7,PLK2,FZD6,FN1,FZD9,NR2F1,FZD8,NR2F2,PBX1,NFATC4,VANGL1,COL1A1,COL1A2,FAT1,SNAI2,DCHS1,PLCH1,FAT4,FERMT2,CDKN1A,TGFB1I1,ARPC1B,STON1,PRSS23,GLI2,TMEM47,MRC2,MECOM,TNK…
gene_set_query	50	ZNF469	129.5	ARCHS4 Coexpression,19;GTEx Coexpression,240	SPARC,SERPINE2,TMEM200A,POP1,CPNE7,SERPINE1,COL12A1,MRGPRF,PHAX,ZDHHC8,MYLK,NDST1,MPRIP,RUSC2,EVA1B,ADGRA2,RPS6KA2,CREB3L1,PIEZO1,PXDC1,MPV17,TNS3,MED1,CCBE1,ACTN1,CLEC11A,DAPK3,RECQL,P3H3,ACTN4,DKK3,TWSG1,CCDC80,CD109,MXRA8,COL8A1,SPIN2A,KDELR3,MXRA7,TLN1,MYL9,TWIST1,ADAMTS12,PCDH18,ARSJ,ZNHIT6,TSPAN4,SERPINH1,TNRC18,PIP5K1C,MAP4,SNX6,RAB11FIP5,FZD2,TMEM184B,APCDD1L,FN1,EIF2AK4,GDF6,VASN,GRIN2D,…
gene_set_query	51	GLMP	129.5	ARCHS4 Coexpression,213;GTEx Coexpression,46	SPON2,KDELR1,FCF1,TXNDC12,SLC4A2,NUDT5,IFI30,ICAM1,PSMD8,LGALS3,C1GALT1C1,EVA1B,PSMD5,FTH1,HOMER3,PXDC1,TRIM21,SCAPER,TNS3,CMKLR1,CCBE1,TRIQK,CLEC11A,PRKCD,ECH1,ALG3,RNASE1,RUNX2,RUFY1,CYP27A1,PPP1R3F,BIN3,SOAT1,WDR81,ORAI3,XRN2,NINJ1,SIK3,PSME1,KDELR2,KDELR3,ATP6V0D1,VPS25,TTYH3,RPN2,VPS26C,PLA2G7,BLOC1S4,CHTF8,PRDX4,PPCS,PRDX1,NEU1,TSPAN4,SLAMF8,HMOX1,FADD,CD14,CHST14,APOE,SERF2,S100A11,TBC1D8B…
gene_set_query	52	ZEB1	131.6	ARCHS4 Coexpression,310;ENCODE ChIP-seq,98;Enrichr Queries,131;ReMap ChIP-seq,44;GTEx Coexpression,75	MT-ND6,MT-ND4L,MAPKBP1,MT-ND4,JRK,MT-ND5,TFRC,MT-CO1,PGAP3,TESK2,F11R,NOC2L,MT-ND3,TSEN54,MYLK,VPREB3,SAMD14,KRTCAP2,COMTD1,TMEM88,DPYSL2,DPYSL3,MEF2A,TSTD3,STARD4,CXADR,CACNA2D1,EML1,LARS2,DDX39A,DDX39B,MTHFD2,ETHE1,RUFY3,DDIT4,PSME1,JTB,PSME2,TXNIP,MT-CO3,MYL9,ATF3,SF1,ATF4,ZBTB8A,TTYH3,LXN,PDGFB,B3GLCT,BAZ2A,GATA3,ABCB9,MRPL12,CIAO3,GABARAP,MRPL10,DEDD2,C3,PCNX3,RHOT2,PDGFC,MYO6,RSU1,PIP5K1C,L…
gene_set_query	53	SNAPC2	132	ARCHS4 Coexpression,182;GTEx Coexpression,82	SMARCB1,TMEM200B,MRGPRF,DIXDC1,KEAP1,ADARB1,SLC4A2,ZDHHC8,ANTXR2,NOC2L,ELK1,RRP8,MYLK,RPS6KA4,PSMD8,CAPNS1,TRIM28,RAVER1,PSMD2,DPYSL3,BSG,PSMD3,DPF2,AP1S1,HOMER3,MCCC2,ACTN1,DAPK3,SCRIB,MIF,JMJD8,MFSD10,TWSG1,MYL6,CDC34,IFT81,CDC37,GRWD1,MXRA7,BCORL1,TLN1,PFN1,MYL9,RPL28,TELO2,TWF2,HNRNPLL,MRPL12,ADH5,HACD4,INPP5A,CHTF8,RNF216,TSPAN4,TNRC18,TSPAN2,RSU1,PIP5K1C,FADD,VAT1,TMEM184B,INTS1,TNFSF12,FZD…
gene_set_query	54	KMT2B	132.5	ARCHS4 Coexpression,228;ReMap ChIP-seq,37	TDRKH,MDC1,CYBC1,TRRAP,DCAF8,WDR83,SLC4A2,ZFYVE1,NDST2,ZFYVE26,SYNGAP1,RAVER1,ZMIZ2,CDK5RAP1,PRKACA,EARS2,MED1,ENDOG,SCRIB,AARSD1,MED4,WDR81,DDX39B,ZSCAN22,DDIT4,ORAI3,ORAI2,RPL24,JTB,PIH1D2,ATF4,PRR13,SF1,NUP205,POM121,PARPBP,CDCA5,CDCA8,NOLC1,ABCB8,BAZ2A,ABCB9,AAAS,MRPL12,GABARAP,MRPL10,DEDD2,PCNX3,BLOC1S5,RHOT2,LARP1,NTHL1,VPS11,NUP88,PLCG1,ZBTB7B,ST3GAL2,HEXIM1,PRPF38B,CREBBP,PRRT2,NCAPH2,RMD…
gene_set_query	55	BCL6B	133.3	ARCHS4 Coexpression,88;Enrichr Queries,211;GTEx Coexpression,101	IFITM3,CPNE8,APP,TLNRD1,SPARC,SERPINE1,COL12A1,ICAM2,F11R,ELK3,ICAM1,NYNRIN,NDST1,RASSF1,EDNRB,SOX17,TMEM88,ADGRA2,DPYSL2,ANPEP,MYC,RPS6KA2,GJA5,DPYSL3,KDR,PDK4,CYP1B1,TNS2,SOX4,EPHB4,TNS1,IER3,PRKCH,IL1R1,UNC5B,STARD8,SERPINF1,GLCE,MTUS1,BCR,IFI27,CRISPLD2,CDC37,DDIT4,MXRA8,TXNIP,COL8A1,HECA,ALPK3,KCTD12,RIN2,MYL9,ATF3,EPHA2,EPAS1,PEX11B,PDGFB,PCDH12,PCDH17,SLC5A4,C3,TSPAN9,TSPAN4,SERPINH1,HMOX1…
gene_set_query	56	ZNF670	135	ARCHS4 Coexpression,219;Enrichr Queries,51	ERRFI1,HNRNPU,CCNC,TMEM97,MKI67,IFIT3,SMC2,CDC20,GCSH,CHEK2,CHEK1,PCLAF,FBXO5,BVES,ATXN7L3,SOX4,IER3,SKP1,TIPIN,CXADR,ARMT1,ARRDC3,ACSL3,MRPS18C,DYNC1LI1,DEPDC1B,NIF3L1,PPA2,DDIT3,SUB1,DDIT4,TXNIP,DNA2,KIF20A,KIF20B,TLN1,ATF3,MMADHC,ASF1A,CDCA2,PARPBP,CDCA3,CDCA5,HSPA4L,CDCA7,CDCA8,NCAPG,MRPL13,SKA1,ADH5,PRDX3,LDHB,PRDX4,FIGNL1,PRDX1,GATD3A,FDFT1,PLK4,BARD1,EGR1,CDT1,JUN,XRCC6,GADD45B,DDIAS,GADD4…
gene_set_query	57	EPAS1	136.3	ARCHS4 Coexpression,43;Enrichr Queries,49;ReMap ChIP-seq,207;GTEx Coexpression,246	MT-ND6,MT-ND4L,MT-ND4,JRK,MT-ND5,CYBC1,TFRC,MT-CO1,TMEM94,MT-ND3,TSKU,MYLK,LACTB,NDST1,PPP4R1,MPRIP,DPYSL5,DPYSL2,STARD4,STARD8,HPCAL1,DDIT4,SPARCL1,TXNIP,MT-CO3,ATF5,MYL9,ATF3,EXD2,TTYH3,ABCB6,RETSAT,PDGFB,SLC5A4,MTMR6,C3,LARP1,LYN,ABCA1,JUN,JAG1,ABCA3,FN1,NR2F2,MRPL23,CP,COL1A1,COL1A2,EIF6,FXYD2,NOSTRIN,SFXN3,HAMP,FERMT2,RNF220,BHLHE41,ARHGAP6,VSIR,IL18BP,CASP12,MMP24,CHAF1A,TMEM44,B3GALT1,TCP1…
gene_set_query	58	SMAD3	137.6	Literature ChIP-seq,70;ARCHS4 Coexpression,206;Enrichr Queries,168;ReMap ChIP-seq,67;GTEx Coexpression,177	TDRKH,MT-ND6,MT-ND4L,MDC1,MT-ND4,MT-ND5,MT-CO1,PGAP3,F11R,NOC2L,RBPJ,MT-ND3,TSKU,MYLK,NDST1,ISLR,KRTCAP2,TBK1,CAPNS1,MPRIP,TMEM88,PSMD2,DPYSL2,AKT2,PRKACB,MEF2A,PRKAB2,GABARAPL1,STARD4,HPCAL1,DNTTIP2,HDHD2,BCR,DDX39A,DDIT4,PADI3,JTB,TXNIP,FAR1,MT-CO3,ATF3,ABCB6,CDCA4,PDGFB,LYPD1,ABCB8,ABCB9,GATA3,PLA2G6,GABARAP,HSD11B1,PCNX3,PRPSAP2,RDH11,PDGFC,MYO6,PIP5K1B,ZBTB7B,VTI1B,HEXIM1,ABCA1,JUN,BTBD19,CR…
gene_set_query	59	RFX8	138	ARCHS4 Coexpression,211;GTEx Coexpression,65	SERPINE1,MRGPRF,ANTXR2,PWP1,ELK3,SMC2,MT2A,PNP,EVA1B,ADGRA2,CDC27,CHEK1,PIEZO1,HOMER3,GTSE1,MFSD2A,CCBE1,CLEC11A,COL23A1,RECQL,FNDC3B,PIMREG,RUNX2,MFSD10,NEIL3,CCDC80,ARMC5,CD109,MXRA8,KIF20A,KDELR3,KIF20B,TLN1,PRR11,SMIM3,CERKL,TWIST1,NCAPG,ADAMTS12,SKA3,PCDH18,IQGAP3,ARSJ,FAM180A,SNX6,APCDD1L,FN1,IRF2BP2,EIF2AK4,VASN,COL1A1,TPX2,PPFIBP1,COL1A2,ITGBL1,SNAI2,CALR,ADA,FKBP10,NRP1,TRAM1,ECM1,FKBP14…
gene_set_query	60	MAFK	138	ARCHS4 Coexpression,195;ENCODE ChIP-seq,37;Enrichr Queries,191;ReMap ChIP-seq,141;GTEx Coexpression,126	ATF2,GMFB,SLC4A1AP,TFRC,TBK1,CAPNS1,RAVER1,DPYSL3,GPBP1,PRKACA,SECISBP2,DHDH,CACNA2D2,BCR,EWSR1,DDIT3,DDIT4,TXNIP,FAR1,MPPE1,ATF3,OPTN,ATF4,SF1,PDGFB,PLA2G6,CIAO3,ADAMTS10,RHOT2,AGMO,PDGFC,PIP5K1C,LTA4H,GSTM4,CREBBP,BTBD19,JUN,JAG1,JUP,MTERF3,PBX2,VANGL1,FAM111A,AGO3,FASN,PRXL2C,PKIG,LIN54,PRKAG2,SNX13,MED19,SNX10,MED16,SHF,PANX1,ATIC,CASP12,DLGAP4,DUSP4,DUSP5,RMI2,RMI1,IFT140,SPHK1,TEX10,SLC39A1…
gene_set_query	61	SIX5	139.4	ARCHS4 Coexpression,112;ENCODE ChIP-seq,81;Enrichr Queries,74;ReMap ChIP-seq,171;GTEx Coexpression,259	MT-ND6,MDC1,MT-ND4L,MT-ND4,JRK,MT-ND5,NUP107,GMFB,MT-CO1,POP1,PGAP3,POP4,TMEM94,GHITM,MT-ND3,ZFYVE1,TSKU,MYLK,PSMD8,NDST2,ALKBH3,NDST1,ISLR,KRTCAP2,ZFYVE26,CAPNS1,PSMD4,RAVER1,TMEM88,PSMD5,DPYSL2,ALKBH1,PSMD3,GTSE1,TYW5,NGDN,DHDH,DNTTIP2,PRKAB1,FAM133B,LARS2,MYL6,SCO1,ZC3H11A,CLNS1A,DDIT4,ORAI3,UNC50,RABL3,JTB,TXNIP,MT-CO3,MYL9,ATF3,ATF4,EXD2,ZBTB8A,CDCA2,CDCA3,ABCB6,RETSAT,SHMT2,CDCA5,MRPL16,CDC…
gene_set_query	62	TWIST2	141	ARCHS4 Coexpression,10;GTEx Coexpression,272	SPARC,SERPINE2,COL12A1,FCF1,MRGPRF,PWP1,MYLK,NDST1,ISLR,EVA1B,ADGRA2,PSMD5,RPS6KA2,CREB3L1,PXDC1,ACVR1,MED1,CCBE1,IL1R1,ACTN1,CLEC11A,RECQL,P3H3,RUNX2,DKK3,TWSG1,CCDC80,CD109,MXRA8,SPIN2A,KDELR3,MXRA7,PLPP3,MYL9,NBL1,TWIST1,ADAMTS12,PCDH18,ARSJ,ZNHIT6,TSPAN4,SERPINH1,FAM180A,CHST14,SNX6,RAB11FIP5,FZD2,TMEM50A,FN1,EIF2AK4,GNG12,VASN,NFATC4,COL1A1,COL1A2,PTK7,ITGBL1,SNAI2,FAT4,MKX,FERMT2,FKBP10,TRA…
gene_set_query	63	JUND	143	Literature ChIP-seq,113;ARCHS4 Coexpression,301;ENCODE ChIP-seq,48;Enrichr Queries,292;ReMap ChIP-seq,50;GTEx Coexpression,54	SLC4A1AP,TFRC,POP4,F11R,NDST2,NDST1,COMTD1,ISLR,SYNGAP1,CAPNS1,DPYSL2,WLS,PKNOX2,ATG3,PRKAB2,CXADR,SECISBP2,DHDH,SCO1,DDIT3,ZC3H11A,DDIT4,RABL3,TCEANC2,JTB,TXNIP,VOPP1,FAR1,ATF3,ATF4,SF1,B3GLCT,LYPD1,CDCA8,PLA2G6,CIAO3,DEDD2,PRPSAP1,ADAMTS15,EPB41L5,RHOT2,PRPSAP2,RNF213,RNF216,RDH14,LTA4H,HEXIM1,GSTM4,JUN,BTBD19,CREBBP,MTERF3,JUP,EIF2AK1,NCAPH2,FN1,EIF2AK4,NR2F2,MAGOHB,NR2F6,DHFR,TBL3,RNF225,TBL2…
gene_set_query	64	HIF1A	146	Literature ChIP-seq,135;ARCHS4 Coexpression,41;Enrichr Queries,220;ReMap ChIP-seq,212;GTEx Coexpression,122	MT-ND6,USP6NL,MT-ND4L,MT-ND4,JRK,MT-ND5,CYBC1,TFRC,MT-CO1,PWWP2B,TMEM94,NOC2L,RBPJ,MT-ND3,TSKU,ATP5IF1,NDST1,PREX1,SAMD14,KRTCAP2,PSMD5,TMEM88,DPYSL2,FAM110C,SAMD11,CCBE1,MYL4,MYL6,PRKAR1A,MTHFD2,DDIT4,ORAI3,TXNIP,MT-CO3,ATF3,ATF4,TTYH3,CDCA3,TTYH2,CDCA4,PDGFB,GATA5,GATA3,ADAMTS12,PLA2G6,CIAO3,RHOT2,HSPH1,RDH11,PDGFC,ZBTB7B,PUSL1,HEXIM1,ABCA1,JUN,JAG1,NCAPH2,FUCA2,FN1,EIF2AK4,EIF1,COL1A1,COL1A2,F…
gene_set_query	65	MEOX2	146.3	ARCHS4 Coexpression,178;Enrichr Queries,55;GTEx Coexpression,206	MAML2,SERPINE2,SERPINE1,COL12A1,MYLK,EPS8,ISLR,SOX17,DPYSL2,DPYSL3,CYP1B1,PRKACA,SERPINF1,DKK2,CPED1,PRKD3,SERPING1,SPARCL1,TXNIP,MYL9,ATF3,ZBTB8A,CFH,RETSAT,SHOX2,C3,ADAMTS15,PDGFD,SERPINH1,RSU1,AFAP1L1,FZD4,MCAM,ABCA9,FN1,NR2F1,NR2F2,ABCA8,FLI1,AIF1L,NFATC4,COL1A1,PPFIBP1,COL1A2,SSPN,SNAI2,DCHS1,FAT4,FERMT2,RARG,TINAGL1,ADM,MRC2,C1QTNF1,TIMP3,RSPO3,ANXA1,MAMDC2,BGN,COPZ2,TET1,EMP1,ZEB2,INF2,MRA…
gene_set_query	66	CEBPD	146.8	Literature ChIP-seq,102;ARCHS4 Coexpression,294;ENCODE ChIP-seq,76;ReMap ChIP-seq,129;GTEx Coexpression,133	MT-ND6,USP6NL,MDC1,MT-ND4L,MT-ND4,JRK,SLC4A1AP,MT-ND5,TFRC,MT-CO1,EHMT2,TMEM94,GHITM,NOC2L,RBPJ,MT-ND3,MYLK,ATP5IF1,ALKBH3,PREX1,SYNGAP1,TBK1,RAVER1,PSMD3,UNC5C,HDHD2,SCAMP1,BCR,RUFY1,EID1,MYL6,DDX39A,DDIT3,DDIT4,ORAI3,UNC50,AKIP1,RUFY2,PSME1,CDIP1,TXNIP,MT-CO3,ATF3,ATF4,EXD2,CDCA3,ABCB6,CDCA5,HPN,GATA3,MRPL12,CIAO3,GABARAP,CIAO1,C3,PRPSAP1,RHOT2,EPB41L1,PRKAR2B,ZBTB7B,PUSL1,ATRIP,VTI1B,HEXIM1,LY…
gene_set_query	67	NR1H3	149.4	Literature ChIP-seq,93;ARCHS4 Coexpression,181;Enrichr Queries,34;ReMap ChIP-seq,268;GTEx Coexpression,171	MT-ND6,MT-ND4L,SCOC,MT-ND4,MT-ND5,TFRC,MT-CO1,PWWP2B,ACCS,MT-ND3,TSKU,VPREB3,LACTB,COMTD1,KRTCAP2,UBASH3B,CAPNS1,FAM110C,DPYSL2,WLS,TSTD3,STARD8,RFX2,RNASE1,PRKAR1A,RFX5,DDIT4,TXNIP,MT-CO3,ATF5,ATF3,OPTN,RETSAT,SHMT1,ABCB9,AAAS,MRPL12,MRPL13,PLA2G7,PRPSAP1,C3,HSD11B1,PCNX3,PCNX1,PRKAR2B,AGMO,ABCA1,JUN,JAG1,ABCA4,ABCA9,FN1,BBIP1,CP,FLI1,MRPL30,MOV10,PRXL2A,FASN,NOSTRIN,NMT2,FXYD5,HAMP,LGMN,PIGS,AR…
gene_set_query	68	FOXF1	150.7	ARCHS4 Coexpression,24;Enrichr Queries,264;GTEx Coexpression,164	SERPINE2,SERPINE1,COL12A1,MRGPRF,RRP8,MYLK,SOX17,EVA1B,DPYSL2,CREB3L1,DPYSL3,ANKFY1,CYP1B1,ANKS1A,WLS,IER3,DAPK3,EML1,DKK3,SLC5A7,MYL6,DDIT4,SPARCL1,SERPING1,TXNIP,MYL9,ATF3,ATF4,COL13A1,CFH,GATA6,GATA3,ADAMTS12,ADH5,C3,SERPINH1,JUN,FZD2,COL24A1,FZD4,FZD7,MCAM,APCDD1L,FN1,NR2F1,NR2F2,PBX1,FLI1,COL1A1,COL1A2,SNAI2,DCHS1,PKIG,FERMT2,PYGB,CDKN1A,TINAGL1,TGFB1I1,STON1,TMEM51,ADM,PRSS23,TMEM47,MRC2,JP…
gene_set_query	69	TEAD1	151	ARCHS4 Coexpression,50;Enrichr Queries,246;ReMap ChIP-seq,162;GTEx Coexpression,146	SCOC,JRK,GMFG,ITSN1,MYLK,NDST1,CAPNS1,MPRIP,DPYSL2,DPYSL3,PRKAB2,GABARAPL1,CACNA2D1,EML1,DDIT4,TXNIP,MYL9,ATF3,ZBTB8A,CEP85L,GATA3,ADAMTS12,PDGFC,RDH14,HEXIM1,ABCA1,JUN,JAG1,FN1,EIF2AK4,NR2F2,CP,PBX1,COL1A1,FAM111A,MLLT10,PPFIBP1,COL1A2,EIF6,PRXL2C,FAT1,FAT4,FERMT2,GPR19,HEXB,SNX13,SHB,AREG,MED18,LETM2,PANX1,JPH2,DUSP4,RIPK2,LRRC49,EMP1,EMP2,GPRC5A,CDC42EP3,PXDN,CDC42EP2,CDC42EP1,CHST3,KANK2,SAMD…
gene_set_query	70	ZNF888	152	GTEx Coexpression,152	SLC35B3,PI4K2B,ERCC6L,POP1,TTF2,MKI67,SMC4,THG1L,SMC2,EEF1B2,BAIAP2L1,PSMD5,CREB3L1,CHEK1,FBXO5,MED1,DDX18,SLC30A6,AQR,BORA,ESCO2,ALG11,ALG10,PDIA6,TMEM131,SND1,SGO1,NEIL3,MELK,NCL,ERP29,SNRPE,KIF20B,PRR11,ANAPC1,LRRC59,NUP205,TMEM161B,SHMT2,ARHGAP18,SLC1A5,CORO1B,RAD51AP1,DHX33,PPCS,SSR1,ECT2,N4BP2,CD164,STIL,EDEM1,LRBA,XRCC2,NONO,PMM2,M6PR,KTI12,HPS6,FANCB,VANGL1,KIF4A,HNRNPF,ALDH18A1,RAD18,ARH…
gene_set_query	71	TTF1	152	ARCHS4 Coexpression,108;GTEx Coexpression,196	APP,GPATCH4,PHAX,SLC4A2,SMC3,DCAF6,SMC2,NDST1,CAPNS1,MPRIP,SNRPD2,SNRPD1,ALKBH1,OGFOD1,CHEK1,PCLAF,RPL38,SNRPD3,PRKACA,BVES,ATXN7L3,DDX18,GIN1,TSTD2,NSMCE2,GTPBP8,MED4,MRPS18C,SRRM1,FAM133B,GNPAT,THAP6,ZSCAN20,BOLA3,SARNP,TLN1,KIF20B,CBLL1,KCTD18,MMADHC,TBC1D9B,TMEM63B,ABCB7,SLAIN2,MRPL13,RPAP3,MRPL10,PCNX3,ABR,WDR70,PRKAR2A,CMYA5,DYM,DPH6,PIP5K1C,ZBTB7B,MTERF3,INTS1,KNOP1,TMA7,LARP7,PBX2,UPF3B,M…
gene_set_query	72	FOXO1	152.8	Literature ChIP-seq,35;ARCHS4 Coexpression,344;Enrichr Queries,105;ReMap ChIP-seq,117;GTEx Coexpression,163	ATF2,SCOC,NUP107,MT-CO1,GMFG,TSKU,DPYSL5,DPYSL2,DPYSL3,ANKFY1,PRKACB,BCR,DDIT4,JTB,TXNIP,MT-CO3,OPTN,ATF3,CDCA4,GATA5,BAZ2A,PLA2G6,CIAO1,DEDD2,PRPSAP1,RNF216,PDGFD,PDGFC,HEXIM1,JUN,CREBBP,BTBD19,JAG1,MTERF3,FN1,EIF2AK4,PBX1,PKIB,TBL3,AGO3,AGO1,PRXL2C,AGO2,FXYD5,PKIG,LIN54,MTMR10,BHLHE41,SNX13,OSBPL11,PRKAG3,ZNF48,DDA1,SMPD3,PANX1,TCP11L2,JAK2,JAK1,PCMTD1,DLGAP4,DUSP4,DUSP5,MYBPC2,CNOT6L,SPHK1,BGN…
gene_set_query	73	FOSL2	153.4	ARCHS4 Coexpression,98;ENCODE ChIP-seq,85;Enrichr Queries,125;ReMap ChIP-seq,92;GTEx Coexpression,367	TDRKH,MDC1,SCOC,NUP107,SLC4A1AP,PGAP3,EHMT2,POP4,TMEM94,TSKU,ATP5IF1,ALKBH3,NDST1,LACTB,COMTD1,KRTCAP2,CAPNS1,TMEM88,PSMD5,GPBP1,PSMD1,MEF2A,ENDOG,HPCAL1,MYL6,SCO1,EWSR1,DDIT3,CLNS1A,DDIT4,PADI3,CDIP1,JTB,TXNIP,ATF3,ATF4,TTYH3,ABCB6,CDCA4,HPN,LYPD1,MRPL16,ABCB8,ABCB9,PLA2G6,MRPL12,CIAO3,MRPL13,GABARAP,DEDD2,PRPSAP1,C3,PCNX3,RNF216,ZBTB7B,HEXIM1,CTC1,ABCA1,LYN,BTBD19,JUN,JAG1,PRRT2,JUP,NEBL,FN1,MR…
gene_set_query	74	MITF	156.4	Literature ChIP-seq,15;ARCHS4 Coexpression,482;Enrichr Queries,198;ReMap ChIP-seq,39;GTEx Coexpression,48	POP5,ATF2,LRRC14B,GMFB,MT-CO1,PWWP2B,ITSN1,TSKU,NDST1,COMTD1,TBK1,RAVER1,DPYSL5,DPYSL2,NDST4,DPYSL3,GPBP1,PRKACB,WLS,PKNOX2,ATG3,PRKAB2,CXADR,TSTD2,CACNA2D1,SECISBP2,DHDH,BCR,LARS2,MTHFD1,MTHFD2,EWSR1,DDIT3,FEZ1,ZC3H11A,DDIT4,ORAI3,ORAI2,TXNIP,MT-CO3,OPTN,ATF3,ATF4,COL13A1,SHMT2,CDCA4,GATA6,PLA2G6,PLA2G7,DEDD2,ADAMTS16,EPB41L5,RHOT2,LARP1,RNF213,RNF216,EPB41L1,PDGFC,ADAMTS17,EPB41L3,RDH14,PIP5K1B…
gene_set_query	75	YBX3	157	ARCHS4 Coexpression,129;GTEx Coexpression,185	LRRC14B,KEAP1,ENO3,DCAF6,PSMD8,PSMD4,PSMD2,PSMD3,MYOZ3,MYOZ1,PRKACA,MYOZ2,SMCO1,ACTN2,MRPS18A,GTPBP8,GNPAT,CDC34,MYL1,BIN1,PPP1R3B,MYL2,PSME4,MYL3,PRKCQ,ALPK3,OPTN,GYPC,RRAD,EPB41,PPP1R3A,ART3,GSPT1,FXR1,NEU3,PRKAR2A,DHX36,CMYA5,NUP88,VASP,PBX2,MEMO1,AIMP2,NPLOC4,FXYD1,SPRTN,CORO6,HRC,OGDH,RYR1,CLIC5,MYOM1,SYNM,SETD3,PHF20,FAF1,LRRC39,PYGM,MRPL36,OSBPL11,PRKAG3,LRRC2,MYOM2,JPH2,CSRP3,PPP3CC,UFD1,…
gene_set_query	76	NR4A3	158	ARCHS4 Coexpression,263;Enrichr Queries,77;GTEx Coexpression,134	LRRC14B,SERPINE2,PGAP3,SERPINE1,DPYSL2,MYC,NAMPT,C3AR1,CYP1B1,PRKACA,IER5,IER3,TSTD2,CACNA2D1,STARD8,DAPK3,CPED1,MYL4,BIN1,DDIT3,DDIT4,TXNIP,ATF3,PDGFB,VPS26B,SAMSN1,C3,ADAMTS15,HMOX1,GATD3A,ABCA1,PLK3,JUN,BTBD19,JUND,JAG1,HOMER1,PLK2,FN1,MTHFR,NFATC1,ELL2,GPR137B,COL1A1,PRXL2C,SNAI1,SSPN,PAM,HAMP,SETD4,MYOM1,BTG2,CDKN1A,BTG1,TINAGL1,LRRC39,BHLHE41,PRKAG2,TMEM182,ADM,AREG,MYOM2,ZCWPW2,TIMP3,TIMP1…
gene_set_query	77	MTERF1	160	ARCHS4 Coexpression,179;GTEx Coexpression,141	APP,POP1,RTCA,HGH1,CCNC,ZDHHC8,WDR89,SMC2,RPS6KA4,NDST1,CDC23,CAPNS1,MPRIP,SNRPD1,PPAT,ZMIZ2,CHEK1,PCLAF,DENR,FBXO5,CIAO2A,PRKACA,ATXN7L3,SKP1,MED1,TIPIN,ARMT1,CXADR,TYW5,WDR75,SCRIB,ESCO2,ACTN4,MAPK8IP3,MRPS18C,NIF3L1,NEIL3,SCO1,ZSCAN20,SARNP,BOLA2,YME1L1,ULK1,DNA2,TLN1,PRR11,LLGL1,SF1,PIF1,TBC1D9B,DCUN1D5,TMEM63B,SHMT2,VPS26C,MRPL13,RPAP3,BLOC1S4,PRDX3,PCNX3,LDHB,ABR,DHX33,FIGNL1,CSTF1,DPH5,TNR…
gene_set_query	78	EGR1	161	Literature ChIP-seq,14;ARCHS4 Coexpression,704;ENCODE ChIP-seq,23;Enrichr Queries,122;ReMap ChIP-seq,59;GTEx Coexpression,44	JRK,SCOC,NUP107,TFRC,PWWP2B,ITSN1,ALKBH7,ALKBH6,SCP2,CAPNS1,DPYSL5,DPYSL2,ALKBH1,FAM110C,DPYSL3,GPBP1,ANKFY1,PRKACA,CXADR,UNC5B,SECISBP2,CACNA2D1,DHDH,CACNA2D2,BCR,LARS2,MTHFD2,DDIT3,FEZ1,DDIT4,ORAI2,JTB,TXNIP,SF1,SHMT2,ADAMTS12,LYPD6,ADAMTS10,DEDD2,PRPSAP1,ADAMTS16,ADAMTS15,LARP1,PRPSAP2,AGMO,ADAMTS17,HEXIM1,GSTM4,JUN,BTBD19,CREBBP,JUP,NCAPH2,EIF2AK1,PBX2,BTBD11,MOV10,FAM111A,PPFIBP1,AGO3,AGO1,F…
gene_set_query	79	NR2F2	163	ARCHS4 Coexpression,94;ENCODE ChIP-seq,96;Enrichr Queries,209;ReMap ChIP-seq,147;GTEx Coexpression,269	MT-ND6,MDC1,MT-ND4L,MAPKBP1,MT-ND4,MT-ND5,NUP107,TFRC,MT-CO1,POP4,GMFG,F11R,NOC2L,RBPJ,ALKBH7,MT-ND3,TSKU,MYLK,NDST1,ISLR,COMTD1,SAMD14,PSMD5,DPYSL2,ALKBH1,DPYSL3,PRKACA,XYLB,SAMD11,WLS,ENDOG,STARD9,PRKAB1,SND1,BCR,MYL6,DDX39A,EWSR1,DDIT3,CLNS1A,DDIT4,TXNIP,TCEANC2,MT-CO3,MYL9,ATF3,ZBTB8A,COL13A1,CDCA5,SDR39U1,NCAPG,ABCB8,GATA3,MRPL12,AAAS,PLA2G6,CIAO3,GABARAP,C3,PCNX3,RHOT2,CYB5R4,RNF216,PRKAR2B…
gene_set_query	80	MTF2	163.7	Literature ChIP-seq,84;ARCHS4 Coexpression,141;GTEx Coexpression,266	TDRKH,GMFB,TFRC,FZD10,ZFYVE28,NDST1,SAMD14,CAPNS1,MPRIP,UBASH3B,GPBP1,PRKACA,WLS,PKNOX2,CCBE1,RBFOX1,CXADR,UNC5B,CACNA2D1,HPCAL1,CACNA2D2,UNC5C,SCAMP1,EML1,BCR,EID1,FEZ1,MYL3,NGEF,ATF3,CDCA3,COL13A1,SHMT2,CDCA5,ABCB4,SHOX2,HPN,GATA6,PDGFB,LYPD1,CDCA8,GATA5,BAZ2A,GATA4,ABCB8,GATA3,AAAS,PCNX3,ADAMTS15,CYB5R4,PRPSAP2,ADAMTS19,EPB41L1,PRKAR2A,ADAMTS17,EPB41L3,PIP5K1B,PIP5K1C,ZBTB7B,RHBDL3,PPARGC1B,ZB…
gene_set_query	81	TP53	163.8	Literature ChIP-seq,17;ARCHS4 Coexpression,14;Enrichr Queries,495;ReMap ChIP-seq,106;GTEx Coexpression,187	TFRC,MT-CO1,ITSN1,SCX,F11R,TSKU,FAM110A,NDST1,RAVER1,DPYSL5,ALKBH1,NDST3,ANKFY1,GTSE1,UNC5B,DHDH,BCR,ACE2,MTHFD1,SCO1,MTHFD2,ZC3H11A,DDIT4,ORAI3,ORAI2,VOPP1,TXNIP,MT-CO3,MPPE1,ATF3,ATF4,CDCA4,SHMT2,CDCA5,CDCA7,PDGFB,CDCA8,GATA3,CIAO3,LYPD6,PRPSAP1,ADAMTS16,RHOT2,LARP1,RNF216,EPB41L1,EPB41L3,PDGFC,PIP5K1C,ATRIP,HEXIM1,BTBD19,JUN,CREBBP,JAG1,JUP,NCAPH2,FN1,BTBD11,AIF1L,DHFR,VANGL1,MOV10,TBL3,CILP,F…
gene_set_query	82	NME2	164.3	ARCHS4 Coexpression,92;ReMap ChIP-seq,280;GTEx Coexpression,121	TDRKH,GMFB,FRMPD4,TRIL,GPATCH4,F11R,NOC2L,DCAF7,RRP9,NYNRIN,GCSH,PSMD8,UBASH3B,EVA1A,PSMD4,PSMD2,CYP1B1,AP1S1,RPL38,CMKLR1,PRKCH,HPCAL1,SOX11,SND1,WDR77,MTAP,SCO1,DAAM2,ZSCAN22,RUFY2,RPL24,ADPRM,VPS25,RPL28,SHMT2,CDCA5,TPRG1L,CDCA8,AGAP1,MRPL17,SNU13,MRPL12,MTMR7,RNF213,PRDX4,PDGFD,PRDX1,PDGFC,GAR1,SSR1,ST3GAL1,FDFT1,BTF3,AFAP1L2,MTERF3,EDEM1,PMM2,PLK1,FUCA2,ABCA9,MRPL27,PA2G4,RMDN1,SNF8,CDC6,MAG…
gene_set_query	83	E2F6	165.8	ARCHS4 Coexpression,95;ENCODE ChIP-seq,20;Enrichr Queries,309;ReMap ChIP-seq,184;GTEx Coexpression,221	ATF2,NUP107,TFRC,MT-CO1,PWWP2B,GMFG,TESK2,NOC2L,ACCS,TSKU,ALKBH3,FAM110A,SYNGAP1,TBK1,DPYSL2,GPBP1,VSTM4,PRKACB,ENDOG,CACNA2D1,SECISBP2,DHDH,PRKAB1,BCR,MTHFD1,MTHFD2,DDIT3,ZC3H11A,DDIT4,UNC50,ORAI2,RABL3,JTB,TXNIP,VOPP1,FAR1,MT-CO3,OPTN,ATF3,ATF4,CDCA3,SHMT2,CDCA4,SHMT1,CDCA5,CDCA7,CIAO3,DEDD2,RHOT2,RNF213,HEXIM1,GSTM4,BTBD19,JUN,JAG1,MTERF3,NEBL,NR2F2,EIF2AK4,MAGOHB,NR2F6,TBL3,RNF225,FASN,AGO2,S…
gene_set_query	84	ETS1	166.2	Literature ChIP-seq,77;ARCHS4 Coexpression,466;ENCODE ChIP-seq,10;Enrichr Queries,65;ReMap ChIP-seq,57;GTEx Coexpression,322	JRK,GMFB,NUP107,TFRC,POP4,NOC2L,FAM110A,ALKBH3,CAPNS1,RAVER1,DPYSL2,AKT2,MLYCD,PRKAB2,SECISBP2,DHDH,PRKAB1,DDIT3,ZC3H11A,DDIT4,ORAI3,RABL3,JTB,TXNIP,ATF3,ATF4,SF1,CDCA3,CDCA4,SHMT1,PDGFB,CDCA8,GATA3,PLA2G6,CIAO3,ADAMTS10,DEDD2,CIAO1,PRPSAP1,RHOT2,RNF213,RDH11,RDH14,LTA4H,HEXIM1,GSTM4,JUN,BTBD19,JAG1,PRPF38A,JUP,EIF2AK1,FUCA2,FN1,LARP7,PBX2,BTBD11,NR2F2,MAGOHB,NR2F6,MOV10,PKIB,TBL3,RNF225,PRXL2A,F…
gene_set_query	85	SREBF1	166.3	Literature ChIP-seq,126;ARCHS4 Coexpression,187;ENCODE ChIP-seq,101;Enrichr Queries,297;ReMap ChIP-seq,69;GTEx Coexpression,218	MT-ND6,MDC1,MT-ND4L,MT-ND4,JRK,MT-ND5,CYBC1,NUP107,TFRC,MT-CO1,PGAP3,POP1,TMEM97,NOC2L,MT-ND3,ZFYVE1,TSEN54,ATP5IF1,ZFYVE28,NDST2,FAM110A,NDST1,AS3MT,KRTCAP2,SYNGAP1,RAVER1,CAPNS1,TMEM88,DPYSL2,ALKBH1,AKT2,PSMD2,PSMD3,PRKACA,STARD4,PRKAB2,TYW5,DHDH,CACNA2D2,BCR,LARS2,EWSR1,DDIT3,CLNS1A,DDIT4,ORAI3,JTB,TXNIP,TCEANC2,MT-CO3,ATF3,ATF4,PIF1,RETSAT,CDCA3,SHMT2,CDCA5,CDCA8,AGAP1,ABCB8,AAAS,GABARAP,MRPL…
gene_set_query	86	HBP1	169.8	ARCHS4 Coexpression,76;Enrichr Queries,116;ReMap ChIP-seq,41;GTEx Coexpression,446	MDC1,TFRC,PGAP3,ZFYVE1,RAVER1,TMEM88,ALKBH1,DPYSL2,GABARAPL2,GABARAPL1,DDIT3,DDIT4,ORAI3,PSME1,CDIP1,JTB,PSME2,TXNIP,ATF3,OPTN,ATF4,NYAP1,TTYH3,CDCA3,ABCB6,CDCA5,ABCB8,BAZ2A,GABARAP,C3,PRPSAP1,GUCD1,RHOT2,CYB5R4,LARP1,EPB41L1,ZBTB7B,PUSL1,ATRIP,HEXIM1,ABCA1,CTC1,CREBBP,JUN,BTBD19,PRRT2,JUP,NCAPH2,TMA7,NR2F1,FN1,NR0B2,PBX1,EIF1,DHFR,MLLT10,ABTB1,TBL3,RNF225,FASN,SFXN3,HRC,HYOU1,MRPL38,TMEM51,SNX10…
gene_set_query	87	ZNF239	170.3	ARCHS4 Coexpression,58;Enrichr Queries,101;GTEx Coexpression,352	NUP107,SERPINE2,POP1,WIPF1,SERPINE1,GPATCH4,MSANTD4,TMEM97,SMC3,DPYSL2,MYC,CYP1B1,BVES,IER3,CXADR,DDX10,WDR75,AARSD1,GTPBP4,ZSCAN20,MTHFD1,MTHFD2,DDIT4,TXNIP,CFAP97,ATF3,CFH,CDCA5,CDCA7,CDCA8,NOLC1,SKA3,ADH5,PRDX3,LDHB,HSPH1,RRS1,CHST15,HMOX1,FDFT1,ARL14EP,B3GALNT1,JUN,PHC1,PNO1,PLK2,FZD7,PLK1,THAP12,FN1,FZD9,CDC7,EIF2AK4,NETO2,CDC6,PA2G4,HNRNPF,PSMG1,HNRNPC,EZH2,FARSB,CDKN1A,MRPL36,SNX10,ADM,PRS…
gene_set_query	88	TBX3	170.8	Literature ChIP-seq,76;ARCHS4 Coexpression,272;Enrichr Queries,175;GTEx Coexpression,160	MDC1,MAPKBP1,SCOC,RBPJ,ZFYVE1,MYLK,NDST1,AS3MT,MPRIP,DPYSL2,AKT2,GPBP1,VSTM4,RBFOX1,UNC5B,LARS2,DDIT4,TXNIP,FAR1,ATF5,MYL9,ATF3,COL13A1,GATA6,GATA3,RDH11,PDGFD,PRKAR2A,PDGFC,EPB41L3,VTI1A,LTA4H,ZBTB7B,ABCA1,JUN,JAG1,HACE1,LRBA,FN1,LARP7,BTBD11,NR2F2,FLI1,NR2F6,COL1A1,VANGL1,COL1A2,SFXN3,FAT1,FERMT2,EZH2,QPRT,TMEM51,SNX10,PTH1R,MECOM,TCP11L2,APPL2,PCMTD1,DLGAP4,DUSP4,SS18,DUSP5,DFFA,MRPL49,EMP1,EL…
gene_set_query	89	CEBPB	173.2	Literature ChIP-seq,64;ARCHS4 Coexpression,163;ENCODE ChIP-seq,38;Enrichr Queries,163;ReMap ChIP-seq,103;GTEx Coexpression,508	NUP107,TFRC,ITSN1,TESK1,TSKU,FAM110A,AKT2,DPYSL3,C3AR1,MLYCD,SECISBP2,CACNA2D1,BCR,MTHFD2,DDIT3,DDIT4,ORAI2,TXNIP,ATF3,OPTN,ATF4,SF1,EXD2,SHMT2,CDCA4,DEDD2,RHOT2,LARP1,LTA4H,PIP5K1C,HEXIM1,JUN,BTBD19,JAG1,JUP,MTERF3,FN1,LARP7,NR2F2,AIF1L,FAM111A,MOV10,AGO3,PKIA,AGO2,PRXL2C,SFXN3,NMT1,SFXN4,NMT2,FXYD5,ARHGAP9,BHLHE41,PRKAG2,SNX10,MED16,MED18,IL18BP,PANX1,CHAF1A,MMP28,TSPO,TCP11L2,JAK2,DLGAP5,JAK1,…
gene_set_query	90	FOXD1	176.5	ARCHS4 Coexpression,34;GTEx Coexpression,319	SPARC,SERPINE2,SERPINE1,COL12A1,FCF1,MRGPRF,PHAX,SLC4A2,ZDHHC8,PWP1,RPS6KA4,NDST1,CAPNS1,MPRIP,EVA1B,ADGRA2,CHEK2,CREB3L1,PSMD2,CHEK1,PIEZO1,AP1S1,MED1,CCBE1,ACTN1,CLEC11A,DAPK3,RECQL,SCRIB,P3H3,ACTN4,PIMREG,RUNX2,DKK3,MTAP,TWSG1,CCDC80,ZSCAN20,CD109,MXRA8,SPIN2A,KDELR2,KIF20A,KDELR3,MXRA7,TLN1,RIN1,MYL9,EPHA2,COL13A1,SHOX2,TWIST1,XPC,SKA3,ADAMTS12,PCDH18,ARSJ,ZNHIT6,TSPAN4,SERPINH1,SNX6,RAB11FIP…
gene_set_query	91	OSR2	178	ARCHS4 Coexpression,27;Enrichr Queries,73;GTEx Coexpression,434	TMEM200B,SERPINE2,TMEM200A,SERPINE1,COL12A1,MRGPRF,SMC5,TSKU,MYLK,NDST1,ISLR,EVA1B,DPYSL2,MYC,CREB3L1,CYP1B1,PXDC1,IER3,CCBE1,SERPINF1,STARD9,WDR75,SYTL4,WDR81,DDIT4,SERPING1,TXNIP,MYL9,ATF3,CFH,SHOX2,GATA6,GATA3,C3,ADAMTS19,PDGFD,SERPINH1,CHST14,GATD3A,GSTM2,CREBBP,JUN,JAG1,PLK2,FZD7,FN1,NR2F1,NR2F2,PBX1,NFATC4,COL1A1,MOV10,COL1A2,SNAI2,DCHS1,PPT2,CDK13,BTG2,CDKN1A,RARG,TINAGL1,ELN,TGFB1I1,TCF23…
gene_set_query	92	MEOX1	178.3	ARCHS4 Coexpression,257;Enrichr Queries,41;GTEx Coexpression,237	SERPINE2,SERPINE1,COL12A1,TSKU,ELK3,MYLK,EPS8,ISLR,SOX17,TMEM88,DPYSL2,DPYSL3,CYP1B1,PRKACA,UNC5B,SERPINF1,DKK2,DDIT4,SPARCL1,SERPING1,TXNIP,MYL9,ATF3,CFH,RETSAT,PDGFB,C3,ADAMTS15,PRKAR2B,AFAP1L1,FZD4,MCAM,ABCA9,FN1,NR2F1,ABCA8,CP,FLI1,COL1A1,H19,EHD4,COL1A2,CILP,PRXL2A,PRXL2C,FXYD1,NOSTRIN,CYP1A1,SSPN,NMT2,SNAI2,FERMT2,CDKN1A,TINAGL1,ADM,PYGL,PRSS23,MRC2,C1QTNF1,AIFM2,ANXA6,TIMP3,RSPO3,TNKS1BP1,…
gene_set_query	93	CEBPG	178.5	ARCHS4 Coexpression,115;Enrichr Queries,338;ReMap ChIP-seq,202;GTEx Coexpression,59	TFRC,ITSN1,GHITM,ZFYVE28,ATP5IF1,PSMD8,NSDHL,DPYSL2,PSMD3,GABARAPL1,DNTTIP2,MCEMP1,FAM133B,EID1,MTHFD2,DDIT3,RUFY3,DDIT4,ORAI2,TXNIP,ATF5,OPTN,ATF3,ATF4,SHMT2,MRPL16,MRPL12,C3,FAM221A,HSPH1,PRKAR2B,PRKAR2A,PPARGC1B,LYN,ABCA1,JUN,PRPF38A,JAG1,EDEM1,FUCA2,ABCA9,PBX2,NR2F2,ABCA8,LARP4,EIF1,DHFR,HYOU1,EZH2,ARHGAP9,ARF1,TMEM51,SNX10,MRPL37,OSBPL11,AREG,JAK1,LRRC47,DUSP4,DUSP5,MYBPC2,TMEFF1,PSMA1,PSMA2…
gene_set_query	94	KLF10	181.3	ARCHS4 Coexpression,342;Enrichr Queries,146;GTEx Coexpression,56	TFRC,SERPINE2,PGAP3,EHMT2,SERPINE1,ENO3,BACH1,DCAF6,TBK1,MYC,DPYSL2,PSMD3,NAMPT,CYP1B1,IER5,IER3,ACOT7,DNTTIP2,SOX12,CLPX,MYL1,MTHFD2,DDIT3,DDIT4,TXNIP,SERPING1,ATF3,ATF4,ABCB7,AGAP1,SLAIN2,ABCB9,C3,LDHA,HSPH1,WDR70,PRKAR2A,HMOX1,GATD3A,PLCG1,ST3GAL1,ABCA1,PLK3,JUN,JAG1,JUND,PLK2,H3F3A,FN1,IRF2BP2,NFATC1,NR1D2,INO80,NR1D1,ELL2,EIF1,COL1A1,DHFR,NPLOC4,FXYD2,PAM,BTG3,NRSN2,BTG2,CDKN1A,BTG1,TINAGL1,…
gene_set_query	95	GTF2B	181.8	ARCHS4 Coexpression,227;ENCODE ChIP-seq,44;ReMap ChIP-seq,36;GTEx Coexpression,420	MT-ND6,MT-ND4L,MT-ND4,JRK,MT-ND5,MT-CO1,PGAP3,GMFG,POP4,TMEM97,MT-ND3,ATP5IF1,NDST2,PSMD8,LACTB,NDST1,NSDHL,SYNGAP1,CAPNS1,MPRIP,TMEM88,PSMD5,PRKACA,MEF2A,HDHD2,LARS2,EID1,MYL6,SCO1,MTHFD2,DDIT3,CLNS1A,DDIT4,ORAI3,ORAI2,RABL3,JTB,MPPE1,MT-CO3,SF1,EXD2,CDCA3,ABCB6,ABCB7,CDCA5,NCAPG,MRPL17,BAZ2A,HACD3,SLC5A3,GABARAP,CYB5R4,RHOT2,LARP1,RDH11,VTI1A,PIP5K1C,ZBTB7B,HMGXB3,ATRIP,PPARGC1B,LYN,HEXIM1,CTC1…
gene_set_query	96	KLF6	182.3	ARCHS4 Coexpression,131;Enrichr Queries,106;ReMap ChIP-seq,51;GTEx Coexpression,441	JRK,TFRC,PGAP3,GMFG,TMEM97,RBPJ,F11R,TSEN54,TSKU,ATP5IF1,ZFYVE28,COMTD1,KRTCAP2,DPYSL2,HPCAL1,HDHD2,MYL6,DDIT3,DDIT4,PADI3,CDIP1,JTB,TXNIP,ATF3,ATF4,CDCA4,PDGFB,NCAPG,AGAP1,ABCB8,ABCB9,PLA2G6,HACD3,GABARAP,C3,EPB41L1,PDGFC,ZBTB7B,PUSL1,HEXIM1,ABCA1,LYN,JUN,BTBD19,JAG1,PRRT2,JUP,NR2F1,FN1,NR2F2,FLI1,EIF1,COL1A1,DHFR,TBL3,EIF6,FXYD2,SFXN3,FAT1,FXYD5,LAD1,HEXB,BHLHE41,TMEM51,SHB,AREG,LRRC1,LETM2,PQB…
gene_set_query	97	NR4A1	182.8	ARCHS4 Coexpression,143;Enrichr Queries,64;ReMap ChIP-seq,188;GTEx Coexpression,336	JRK,TFRC,PGAP3,POP4,ACCS,TSEN54,TSKU,NDST2,NDST1,ISLR,DPYSL2,C3AR1,VSTM4,GABARAPL1,MCEMP1,PRKAB1,BCR,DDX39A,PRKAR1A,DDIT3,DDIT4,TXNIP,ATF3,HPN,GATA6,PDGFB,NCAPG,BAZ2A,AAAS,CIAO1,C3,HSPH1,LTA4H,ZBTB7B,HEXIM1,ABCA1,GSTM2,JUN,BTBD19,PRRT2,EDEM1,EDEM2,ABCA9,FN1,NR2F2,ABCA8,NR0B2,FLI1,AIF1L,COL1A1,MLLT10,COL1A2,AGO3,FXYD2,FASN,AGO2,SFXN3,SFXN4,DCHS1,RNF220,ARHGAP9,QPRT,BHLHE41,TMEM53,AREG,VSIR,LRRC1,P…
gene_set_query	98	GLIS3	183.3	ARCHS4 Coexpression,54;Enrichr Queries,98;GTEx Coexpression,398	SCOC,MAML2,SERPINE2,GMFG,SERPINE1,COL12A1,MYLK,EPS8,CREB3L2,DPYSL3,CYP1B1,PLCE1,PXDC1,IER3,WLS,COL23A1,FNDC3B,PRKCA,FNDC3A,BCAM,MAP1B,DDIT4,CFAP97,FREM2,ATF3,GLG1,C3,PDGFC,GATD3A,ST3GAL1,PPARGC1B,ABCA1,BTF3,AFAP1L2,JUN,JAG1,NEBL,PLK2,FN1,NR2F2,NR1D1,COL1A1,COL1A2,FXYD2,FAT1,HYOU1,PAM,FERMT2,CDKN1A,TINAGL1,ADM,ARHGAP5,PRSS23,GLI2,TMEM47,MRC2,MECOM,TCTN3,TIMP3,TEAD1,DUSP4,DUSP5,ANXA1,ANXA2,SLC2A10,…
gene_set_query	99	ATF1	184.2	ARCHS4 Coexpression,127;ENCODE ChIP-seq,75;Enrichr Queries,370;ReMap ChIP-seq,115;GTEx Coexpression,234	TFRC,POP4,GMFG,NOC2L,ALKBH7,SYNGAP1,DPYSL5,ALKBH1,AKT2,C3AR1,GTSE1,SECISBP2,PRKAB1,MTHFD1,MTHFD2,ZC3H11A,FEZ1,DDIT4,ORAI3,UNC50,RABL3,JTB,TXNIP,OPTN,ATF3,ATF4,EXD2,CDCA3,CDCA5,BAZ2A,CIAO3,DEDD2,CIAO1,PRPSAP2,RNF216,EPB41L1,RDH14,PIP5K1C,ATRIP,HEXIM1,JUN,PRPF38B,MTERF3,NCAPH2,PBX2,LARP7,LARP4,AIF1L,TBL3,RNF225,FAT1,HYOU1,MED16,OSBPL11,ZNF48,MED18,DDA1,APC2,DUSP4,DUSP5,MYBPC2,IFT140,BAZ1A,JOSD1,MED…
gene_set_query	100	ELK3	184.8	Literature ChIP-seq,67;ARCHS4 Coexpression,589;Enrichr Queries,62;GTEx Coexpression,21	TDRKH,TESK1,TESK2,F11R,NOC2L,MYLK,ZFYVE28,PREX1,ISLR,SYNGAP1,PPP4R1,UBASH3B,PSMD4,TMEM88,DPYSL2,PRKACA,PRKACB,PRKAB2,UNC5B,HPCAL1,PRKAB1,RUFY1,MYL6,RFX7,ETHE1,FEZ1,ZC3H11A,DDIT4,ORAI3,RFX5,RUFY2,ORAI2,TXNIP,ATF3,TTYH3,COL13A1,HPN,TPRG1L,PDGFB,MRPL16,SDR39U1,CDCA8,BAZ2A,GATA3,ADAMTS12,PLA2G6,HACD4,ADAMTS15,PRPSAP2,PRKAR2B,PDGFD,RSU1,ZBTB7B,ABCA1,JUN,PRPF38B,BTBD19,JAG1,JUP,FN1,MRPL23,FLI1,COL1A1,M…
gene_set_query	101	TCF3	185.2	Literature ChIP-seq,55;ARCHS4 Coexpression,70;ENCODE ChIP-seq,18;Enrichr Queries,690;ReMap ChIP-seq,96;GTEx Coexpression,182	POP5,GMFB,TFRC,PWWP2B,ITSN1,SCX,NOC2L,FAM110A,RAVER1,DPYSL2,GPBP1,MLYCD,PRKACA,GTSE1,PKNOX2,ATG3,PRKAB2,UNC5B,CACNA2D1,MCEMP1,UNC5C,EWSR1,DDIT4,ORAI2,TXNIP,CLOCK,ATF3,OPTN,ATF4,SF1,CDCA2,CDCA3,SHMT2,CDCA4,CDCA5,CDCA7,PDGFB,CDCA8,BAZ2A,CIAO3,PRPSAP1,RHOT2,RNF213,LARP1,EPB41L1,ADAMTS17,PDGFC,HEXIM1,JUN,BTBD19,CREBBP,JUP,NCAPH2,FN1,PBX2,NR2F2,PBX1,AIF1L,NR2F6,DHFR,VANGL1,TBL3,RNF225,PPFIBP1,TBL2,FAS…
gene_set_query	102	MYC	187.3	Literature ChIP-seq,3;ARCHS4 Coexpression,508;ENCODE ChIP-seq,9;Enrichr Queries,95;ReMap ChIP-seq,19;GTEx Coexpression,490	NUP107,TFRC,ALKBH3,FAM110A,COMTD1,CAPNS1,ALKBH1,GPBP1,ANKFY1,VSTM4,PRKAB2,UNC5B,SECISBP2,DHDH,PRKAB1,BCR,LARS2,SCO1,MTHFD1,MTHFD2,EWSR1,DDIT3,ZC3H11A,DDIT4,ORAI3,UNC50,JTB,TXNIP,TCEANC2,MPPE1,CLOCK,SF1,SHMT2,SHMT1,DEDD2,PRPSAP1,PRPSAP2,LARP1,RDH11,ATRIP,HEXIM1,GSTM4,BTBD19,JUN,PRPF38B,CREBBP,JAG1,PRPF38A,JUP,NCAPH2,EIF2AK1,LARP4,BTBD10,DHFR,AGO3,AGO2,SFXN3,NMT1,SFXN4,NMT2,HYOU1,FXYD6,SNX13,SNX10,…
gene_set_query	103	PLSCR1	188	ARCHS4 Coexpression,281;GTEx Coexpression,95	IFITM3,CPNE8,IFITM1,IL1RN,CYBC1,GMFG,ICAM2,TXNDC12,UBE2L6,GABPB1,IFI30,IFIT1,BACH1,IFIT3,ICAM1,IFIT2,LGALS3,PNP,NAMPT,C3AR1,TRIM21,B2M,AGFG1,SKP1,MFSD2A,IL1R1,ACSL1,FNDC3B,ACOD1,BIN3,IFI27,XRN2,NINJ1,RIN3,ALPK1,CDC42SE1,IGSF6,SAMSN1,PIK3R5,HELZ2,ERI1,MIER1,ST8SIA4,MCMBP,SLAMF7,ST3GAL6,CD14,S100A11,VASP,LYN,EDEM2,H3F3A,TNFSF13,IFI44,NMI,PARP14,FLI1,BST2,PARP10,BST1,VNN1,FXYD5,CPEB3,ADA,ARPC1B,MCUB…
gene_set_query	104	SMAD1	189	Literature ChIP-seq,137;ARCHS4 Coexpression,376;Enrichr Queries,152;ReMap ChIP-seq,145;GTEx Coexpression,135	MT-ND6,MDC1,MT-ND4L,MT-ND4,MT-ND5,TFRC,MT-CO1,NOC2L,RBPJ,MT-ND3,ALKBH3,ATP5IF1,VPREB3,COMTD1,KRTCAP2,SYNGAP1,TMEM88,DPYSL5,DPYSL2,PSMD3,DPYSL3,ENDOG,NGDN,DNTTIP2,TMEM81,FAM133B,BCR,MYL6,DDX39A,RFX7,DDIT3,FEZ1,RUFY3,ZC3H11A,ORAI3,DDIT4,TXNIP,MT-CO3,ATF5,ATF3,ATF4,NYAP1,CDCA3,ABCB7,SHMT2,CDCA5,CLCNKB,ABCB8,MRPL12,CIAO3,GABARAP,DEDD2,C3,PRPSAP1,PCNX3,RHOT2,PDGFC,ZBTB7B,PUSL1,HEXIM1,ABCA1,BTBD19,JUN,…
gene_set_query	105	ZNF146	190.7	ARCHS4 Coexpression,17;Enrichr Queries,431;GTEx Coexpression,124	GMFB,NUP107,TFRC,HNRNPU,GPATCH4,PHAX,MSANTD4,WDR89,SMC3,SMC4,SMC2,DPYSL2,MYC,DDX17,MED1,DDX18,CXADR,WDR75,GTPBP4,ARMC1,FAM133B,ZSCAN20,MTHFD1,MTHFD2,DDIT4,YME1L1,TXNIP,ATF4,NUP205,CDCA2,NOLC1,NCAPG,SKA3,LDHB,LDHA,HSPH1,LARP1,RAD21,PRDX1,RRS1,FDFT1,PLK4,ARL14EP,PRPF38B,JUN,PHC1,MTERF3,PNO1,CDC7,EIF2AK4,CDC6,PA2G4,LARP4,DHFR,HNRNPK,EIF6,GPR180,HNRNPF,HNRNPC,WDR43,RIOK2,RRP15,DLGAP5,NDC1,HELLS,DFFA,…
gene_set_query	106	AHR	190.8	Literature ChIP-seq,134;ARCHS4 Coexpression,90;Enrichr Queries,78;ReMap ChIP-seq,271;GTEx Coexpression,381	MT-ND4L,MT-ND4,TFRC,POP1,MT-CO1,TESK2,C4BPB,TMEM97,RBPJ,MT-ND3,TSEN54,TSKU,ATP5IF1,PREX1,DPYSL2,WLS,MEF2A,RFX5,DDIT4,JTB,TXNIP,MT-CO3,ATF3,CDCA5,SHOX2,GATA3,SLC5A2,PLA2G6,MTMR6,C3,PCNX1,PDGFC,LTA4H,GSTM4,ABCA1,GSTM3,JUN,JAG1,JUP,NEBL,ABCA3,EDEM1,ABCA4,ABCA9,FN1,NR2F2,ABCA8,COL1A1,FASN,SFXN3,FXYD6,PSMG1,LAD1,PIGT,LRRC4,PRKAG2,AREG,JPH2,MECOM,HEY2,FLVCR2,DUSP4,DUSP5,KCND3,ELOVL5,SPHK1,SLC39A11,EMP1…
gene_set_query	107	PPARG	191.4	Literature ChIP-seq,6;ARCHS4 Coexpression,572;Enrichr Queries,100;ReMap ChIP-seq,132;GTEx Coexpression,147	ATF2,SCOC,NUP107,TFRC,MT-CO1,POP4,PWWP2B,ITSN1,F11R,ACCS,TSKU,SYNGAP1,TBK1,SCP2,DPYSL2,FAM110C,NDST3,MLYCD,WLS,ACE2,SCO1,DDIT3,DDIT4,RABL3,VOPP1,TXNIP,MT-CO3,ATF3,ATF4,CDCA3,CDCA5,PDGFB,B3GLCT,GATA6,CDCA7,LYPD1,GATA3,ADAMTS12,PLA2G6,ADAMTS15,LARP1,EPB41L1,PDGFC,EPB41L3,RDH14,PIP5K1B,HEXIM1,JUN,BTBD19,PRPF38B,JAG1,EIF2AK1,FN1,LARP7,PBX2,NR2F2,PBX1,TBL2,PRXL2A,FASN,NMT1,NMT2,FAT3,FAT4,PKIG,ARHGAP9,…
gene_set_query	108	ZNF219	193	ARCHS4 Coexpression,168;Enrichr Queries,312;GTEx Coexpression,99	CNTFR,SERPINE2,EHMT2,MRGPRF,MYLK,PREX1,NDST1,SYNGAP1,CAPNS1,ZMIZ1,DPYSL2,MYC,ZMIZ2,DPYSL3,ANKFY1,HOMER3,ANKS1A,IER5,IER3,ATG3,DAPK3,SCRIB,SOX12,EML1,MYL6,DDIT4,VOPP1,TXNIP,HPRT1,MYL9,ATF3,ATF4,TTYH3,ADH5,FAM171A2,SERPINH1,GATD3A,PIP5K1C,PLCG1,ZBTB7B,ABCA1,JUN,JAG1,FZD2,JUND,JUP,FZD7,PLK2,FZD9,PBX2,PBX1,NFATC4,NR2F6,PRRC2A,COL1A1,SLC6A8,FASN,GIPC1,DCHS1,PPT2,PKIG,FERMT2,PRR36,CDC42SE2,CDK16,PYGB,B…
gene_set_query	109	ZBTB4	196.3	ARCHS4 Coexpression,149;Enrichr Queries,108;GTEx Coexpression,332	MRGPRF,TESK1,ENO2,MT-ND3,ELK3,MYLK,LACTB,NDST1,SYNGAP1,CAPNS1,MPRIP,ZMIZ1,DPYSL2,MYC,ZMIZ2,DPYSL3,VSTM4,PRKACA,GABARAPL1,FNDC3B,PRKCA,SOX12,DKK3,EID1,ADCY9,PRKAR1B,DAAM2,DDIT4,TXNIP,VPS25,ATF3,OPTN,NGEF,TTYH3,NYAP1,SHMT2,TPRG1L,ABR,EPB41L1,VTI1A,PIP5K1C,ABCA1,ABCA2,JUN,CADM3,JUND,JUP,FZD7,PMM2,IRF2BP2,PBX1,NFATC4,SFXN3,EZH2,BTG2,CDKN1A,CDKN1B,BTG1,TINAGL1,GPR21,PRSS23,MED18,CHAF1A,CSRP1,TRIM2,SPI…
gene_set_query	110	ZNF202	196.7	ARCHS4 Coexpression,261;Enrichr Queries,219;GTEx Coexpression,110	TFRC,SERPINE1,HNRNPU,GPATCH4,NOC2L,DPYSL2,MYC,NAMPT,SUPT20H,NFRKB,BVES,IER5,IER3,GABARAPL2,DDX18,SECISBP2,WDR75,DDX10,GTPBP4,DDX39B,MTHFD2,ZC3H11A,DDIT3,DDIT4,TXNIP,ATF3,SF1,POM121,NUP205,CDCA5,CDCA7,NOLC1,PCNX3,HSPH1,LARP1,NUP85,RRS1,HMOX1,GATD3A,PPARGC1B,CREBBP,JUN,PHC1,HOMER1,PLK2,FZD7,FZD9,CDC7,INO80,CDC6,PA2G4,DHFR,HNRNPM,HNRNPK,HNRNPF,AGO2,MKS1,HNRNPC,CDK13,SETD4,SETD5,MOCS2,BTG2,CDKN1A,ADM…
gene_set_query	111	ZBTB16	196.8	ARCHS4 Coexpression,39;Enrichr Queries,275;ReMap ChIP-seq,22;GTEx Coexpression,451	TDRKH,ATF2,LRRC14B,TFRC,PGAP3,EHMT2,TMEM94,ALKBH7,MYLK,TMEM88,PSMD5,NDST4,PSMD2,DPYSL2,GPBP1,ANKFY1,PRKACA,PRKACB,SMCO1,MEF2A,PRKAB2,TSTD2,CACNA2D1,NGDN,STARD9,DNTTIP2,MTHFD1,MTHFD2,MYL1,DDIT4,MYL3,SPARCL1,TXNIP,MYL9,ATF3,SF1,ATF4,ZBTB8A,GATA6,NCAPG,ABCB8,BAZ2A,MRPL12,C3,HSD11B1,HSPH1,SYNDIG1,ABCA1,MYH7B,JUN,GSTM2,NCAPH2,CFAP70,FN1,ABCA9,NR2F2,ABCA8,BTBD10,NR0B2,NR2F6,COL1A1,TBL3,FAM135A,PRXL2C,F…
gene_set_query	112	STAT1	197.3	Literature ChIP-seq,148;ARCHS4 Coexpression,449;ENCODE ChIP-seq,55;Enrichr Queries,363;ReMap ChIP-seq,4;GTEx Coexpression,165	TFRC,POP1,POP4,NOC2L,ACCS,TBK1,C3AR1,PRKACA,ENDOG,DHDH,MCEMP1,LARS2,MTHFD2,DDIT3,FEZ1,DDIT4,UNC50,RABL3,JTB,TXNIP,ATF5,ATF3,ATF4,SHMT2,CDCA5,B3GLCT,BAZ2A,PLA2G6,DEDD2,PRPSAP1,EPB41L5,RHOT2,RNF213,PDGFD,RDH14,LTA4H,ATRIP,HEXIM1,BTBD19,JUN,GSTM2,NCAPH2,FN1,LARP4,BTBD10,FAM111A,TBL3,FXYD2,FASN,SFXN3,NMT1,PKIG,LGMN,MTMR14,KCNC4,SNX13,MED18,DDA1,PANX1,CHAF1B,ATIC,MMP28,JAK2,DLGAP5,DUSP5,RMI2,TEX10,SLC…
gene_set_query	113	NFE2L1	197.5	ARCHS4 Coexpression,197;Enrichr Queries,235;ReMap ChIP-seq,291;GTEx Coexpression,67	LRRC14B,TFRC,PGAP3,GHITM,ZFYVE1,LACTB,NDST1,TBK1,CAPNS1,MPRIP,DPYSL2,PSMD3,PSMD1,MLYCD,PRKACA,GABARAPL1,ENDOG,GBP7,CACNA2D1,PRKAR1A,MTHFD2,DDIT3,THEGL,PSME4,DDIT4,SPARCL1,TXNIP,ATF5,OPTN,ATF3,ATF4,MTMR2,PARPBP,ABCB6,TTYH2,LYPD6,PCNX3,CYB5R4,PRPSAP2,RNF213,LARP1,PRKAR2A,FIGNL1,ABCA1,CADM3,JUN,MTERF3,NEBL,EDEM1,LRBA,CFAP70,EDEM2,ABCA9,FN1,EIF2AK4,MAGOHB,EIF1,EIF6,FASN,HRC,HYOU1,LRRC39,GPR22,ATF7IP2…
gene_set_query	114	SOX13	197.5	ARCHS4 Coexpression,290;Enrichr Queries,176;ReMap ChIP-seq,248;GTEx Coexpression,76	MDC1,SLC4A1AP,PGAP3,EHMT2,TMEM94,F11R,TSKU,MYLK,PREX1,ISLR,DPYSL2,ARPIN,CXADR,UNC5B,STARD8,DHDH,EML4,DDIT4,TXNIP,ATF3,ZBTB8A,RETSAT,SHOX2,GATA6,PDGFB,GATA3,MRPL12,ADAMTS10,GABARAP,C3,PRPSAP1,GUCD1,PIP5K1B,ABCA1,JUN,JAG1,JUP,ABCA9,FN1,NR2F2,CP,NR0B2,PBX1,NR2F6,AIF1L,COL1A1,MLLT10,TBL3,FASN,PRXL2C,NOSTRIN,FAT1,ATF7IP2,ARHGAP1,TMEM51,ARHGAP6,MED18,AACS,SHF,PCMTD2,CASP12,TCP11L2,NELFB,CGNL1,LRRC47,DU…
gene_set_query	115	SRF	199	Literature ChIP-seq,36;ARCHS4 Coexpression,674;ENCODE ChIP-seq,21;Enrichr Queries,252;ReMap ChIP-seq,138;GTEx Coexpression,73	ATF2,SCOC,NUP107,GMFB,TFRC,MT-CO1,POP1,POP4,GMFG,ITSN1,TESK1,NDST1,COMTD1,SYNGAP1,CAPNS1,RAVER1,DPYSL2,AKT2,DPYSL3,PRKACA,PRKACB,WLS,PRKAB2,SECISBP2,ZC3H11A,ORAI3,DDIT4,UNC50,RABL3,JTB,TXNIP,MT-CO3,ATF3,ATF4,SF1,CDCA2,CDCA5,SHMT1,B3GLCT,CDCA8,GATA5,BAZ2A,PLA2G6,CIAO3,ADAMTS10,CIAO1,EPB41L5,RHOT2,PRPSAP2,LARP1,RNF216,HEXIM1,JUN,BTBD19,CREBBP,JAG1,GSTM1,PRPF38A,EIF2AK1,FN1,PBX2,LARP7,EIF2AK4,MAGOHB…
gene_set_query	116	PCGF2	199	ARCHS4 Coexpression,119;ReMap ChIP-seq,279	GLDC,WIPF1,TRIL,GMFG,THYN1,MT-ND3,ZFYVE28,SYNGAP1,SOX17,DPYSL5,IGLON5,NDST3,DPYSL3,PSMD3,AP1S1,PKNOX2,SAMD11,PIH1D1,SCRIB,ARMC8,SOX12,ATG12,HECW1,FREM2,ATF3,TTYH3,SHOX2,GATA6,GATA5,AGAP1,GATA4,GATA3,PLA2G7,FAM171A1,FAM171A2,LARP1,ADAMTS19,SERPINH1,PIP5K1B,PLCG1,RHBDL3,NKX2-5,S100A11,LHPP,ZBTB7C,DNAH11,FZD2,CADM4,ABCA3,NR2F1,FZD8,CGN,NR2F2,TMEM196,GRIN2D,PRRC2A,NR2F6,NFATC4,DHFR,SLC6A8,GIPC1,PNOC,…
gene_set_query	117	SKIL	203.3	ARCHS4 Coexpression,316;Enrichr Queries,222;GTEx Coexpression,72	NUP107,TFRC,SERPINE2,EHMT2,SERPINE1,RAPH1,HNRNPU,SMC5,WDR83,IGLON5,DPYSL2,MYC,CREB3L2,NAMPT,GPBP1,CYP1B1,PXDC1,IER5,IER3,MEF2A,WSB1,CXADR,STARD8,FNDC3B,EML4,MTHFD2,DDIT4,TXNIP,ATF3,SF1,PARPBP,CFH,VPS26B,BCL10,SKA3,PRDX3,LDHB,LDHA,ADAMTS19,HMOX1,GATD3A,ABCA1,BARD1,PLK3,BTBD19,JUN,JAG1,JUND,PHC1,PLK2,RDX,FN1,IRF2BP2,ELL2,EIF1,PRRC2A,COL1A1,AGO1,SNAI1,GPI,BTG2,CDKN1A,TINAGL1,BTG1,ADM,PRSS23,MRC2,MRP…
gene_set_query	118	TBX18	205	ARCHS4 Coexpression,18;Enrichr Queries,87;GTEx Coexpression,510	MAML2,SERPINE2,SERPINE1,COL12A1,MRGPRF,ADARB1,SLC4A2,MYLK,EPS8,NDST1,ISLR,MPRIP,DPYSL2,DPYSL3,CYP1B1,PXDC1,SERPINF1,FNDC3B,SOX11,DKK2,CPED1,CFAP97,MYL9,CFH,SHOX2,GATA6,ADAMTS10,PDGFC,SERPINH1,RSU1,JAG1,MCAM,FN1,NR2F1,NR2F2,NFATC4,COL1A1,H19,PPFIBP1,COL1A2,SNAI2,FAT4,FERMT2,TINAGL1,PRSS23,GLI2,TMEM47,MRC2,C1QTNF2,MECOM,C1QTNF7,HEY2,TIMP3,RSPO3,TNKS1BP1,JAK2,TEAD1,CGNL1,ANXA1,BGN,COPZ2,EMP1,ZEB2,MM…
gene_set_query	119	SOX9	205	Literature ChIP-seq,37;ARCHS4 Coexpression,109;Enrichr Queries,26;ReMap ChIP-seq,125;GTEx Coexpression,728	MDC1,SCOC,PGAP3,GMFG,PWWP2B,ITSN1,TESK1,SCX,NOC2L,TSEN54,TMEM88,DPYSL2,DPYSL3,GPBP1,ANKFY1,SAMD11,WLS,PKNOX2,GBP7,SECISBP2,HPCAL1,SND1,LARS2,MYL6,RUFY3,DDIT4,ORAI3,PADI3,ORAI2,RABL3,CDIP1,JTB,TXNIP,SPARCL1,ATF3,NYAP1,TTYH3,CDCA3,ABCB6,LYPD1,PDGFB,GATA6,AGAP1,IL20RB,GATA3,MRPL12,PLA2G6,LYPD6,GABARAP,DEDD2,CIAO1,PCNX3,C3,RHOT2,PCNX1,EPB41L1,MYO6,PDGFC,ADAMTS17,ZBTB7B,PUSL1,RHBDL3,ATRIP,ZBTB7C,HEXIM…
gene_set_query	120	NFIC	205.4	ARCHS4 Coexpression,32;ENCODE ChIP-seq,67;Enrichr Queries,622;ReMap ChIP-seq,215;GTEx Coexpression,91	MT-ND6,MDC1,MT-ND4L,ATF2,MT-ND4,MT-ND5,NUP107,TFRC,MT-CO1,PGAP3,TESK1,TESK2,GHITM,RBPJ,ALKBH7,MT-ND3,ZFYVE1,ALKBH3,NDST1,ISLR,ZFYVE26,KRTCAP2,CAPNS1,MPRIP,DPYSL2,ALKBH1,PSMD3,PSMD1,PRKACA,GTSE1,PRKAB2,ENDOG,TSTD2,DNTTIP2,EML4,SCO1,CLNS1A,DDIT4,PADI3,VOPP1,TXNIP,MT-CO3,MYL9,OPTN,SF1,ATF4,MTMR2,TTYH3,CDCA2,ABCB6,CDCA4,CDCA5,PDGFB,AGAP1,SDR39U1,NCAPG,MRPL17,GATA3,AAAS,GABARAP,HSD11B1,PCNX3,GUCD1,RHO…
gene_set_query	121	MEF2C	207.6	ARCHS4 Coexpression,243;ENCODE ChIP-seq,116;Enrichr Queries,147;ReMap ChIP-seq,269;GTEx Coexpression,263	MT-ND6,MDC1,MT-ND4L,MT-ND4,MT-ND5,TFRC,MT-CO1,MT-ND3,MYLK,PREX1,DPYSL2,DPYSL3,PRKACB,SMCO1,PKNOX2,MEF2A,RBFOX1,CACNA2D1,SECISBP2,MCEMP1,DDX39B,PRKAR1B,MYL1,RUFY3,DDIT4,SPARCL1,TXNIP,MT-CO3,OPTN,ATF3,ABCB4,PDGFB,CLCNKA,PRKAR2B,ZBTB7B,HEXIM1,LYN,ABCA1,JUN,PRRT2,JAG1,LRBA,FN1,NR2F1,SNF8,NR2F2,PBX1,FLI1,COL1A1,TBL3,COL1A2,PKIA,LGMN,EZH2,MTMR10,LRRC39,PRKAG3,LRRC2,JPH2,CHAF1A,MRPL40,HEY2,DLGAP1,OFD1,D…
gene_set_query	122	FOXC2	207.7	ARCHS4 Coexpression,30;Enrichr Queries,227;GTEx Coexpression,366	SERPINE2,SERPINE1,COL12A1,MRGPRF,EPS8,NDST1,ISLR,SOX17,EVA1A,DPYSL2,CREB3L1,MYC,CYP1B1,PXDC1,CMKLR1,IER3,UNC5B,DAPK3,SOX11,DKK3,CPED1,DDIT4,TXNIP,CFAP97,MYL9,ATF3,TPH1,COL13A1,GATA6,GATA3,ADAMTS12,ADAMTS10,S100A16,PDGFC,SERPINH1,RSU1,GATD3A,JUN,JAG1,FZD2,MCAM,APCDD1L,FN1,NR2F1,NR2F2,FLI1,COL1A1,H19,PPFIBP1,COL1A2,SNAI1,SNAI2,FXYD5,FERMT2,CDKN1A,TINAGL1,TGFB1I1,ADM,PRSS23,TMEM47,MRC2,C1QTNF2,C1QTN…
gene_set_query	123	ZNF697	208	ARCHS4 Coexpression,388;Enrichr Queries,157;GTEx Coexpression,79	SERPINE2,EHMT2,GMFG,SERPINE1,RAPH1,SLC4A2,BACH1,ELK3,NDST1,ZMIZ1,DPYSL2,MYC,NAMPT,DPYSL3,CYP1B1,IER5,IER3,MED1,CCBE1,FNDC3B,GTPBP4,SND1,SCO1,MTHFD2,DDIT3,MAP1B,DDIT4,PSME1,YME1L1,ATF3,TTYH3,ANAPC16,RPN1,ADAMTS12,SERPINH1,CHST15,HMOX1,GATD3A,ST3GAL1,ABCA1,PLK3,JUN,AFAP1L1,JAG1,PLK2,PMM2,FUCA2,FN1,FZD9,IRF2BP2,EIF2AK4,ELL2,COL1A1,SLC6A6,PPFIBP1,EHD4,PRXL2C,HYOU1,BTG2,CDKN1A,BTG1,TINAGL1,HEXB,BHLHE4…
gene_set_query	124	MEF2A	208.3	Literature ChIP-seq,40;ARCHS4 Coexpression,52;ENCODE ChIP-seq,105;Enrichr Queries,571;ReMap ChIP-seq,253;GTEx Coexpression,229	MT-ND6,MDC1,ATF2,MT-ND4L,LRRC14B,MT-ND4,MT-ND5,SLC4A1AP,TFRC,MT-CO1,PGAP3,EHMT2,RBPJ,MT-ND3,SAMD14,COMTD1,PSMD4,PSMD5,DPYSL2,GPBP1,PSMD3,PSMD1,PRKACA,SMCO1,MEF2A,GABARAPL2,PRKAB2,RBFOX1,CACNA2D1,DNTTIP2,MYL4,LARS2,DDX39B,MTHFD2,RFX7,RUFY3,MYL2,ZC3H11A,DDIT4,RFX5,MYL3,UNC50,ORAI2,VOPP1,TXNIP,MT-CO3,CFAP97,ATF3,ABCB7,ABCB4,PDGFB,ABCB8,HACD3,GABARAP,EPB41L5,RHOT2,PCNX1,EPB41L3,RDH14,ZBTB7B,HEXIM1,LY…
gene_set_query	125	ZBTB2	209	ARCHS4 Coexpression,82;Enrichr Queries,253;GTEx Coexpression,292	PI4K2B,PGAP3,WIPF1,HNRNPU,WDR89,GABPB1,TBK1,ZMIZ1,ALKBH1,MYC,IER5,RNF111,ARPIN,IER3,MED1,DDX18,DNTTIP2,GTPBP4,DDX39A,MTHFD2,DDIT3,RUFY3,DDIT4,YME1L1,TXNIP,ADPRM,ATF3,ATF4,SF1,CDCA5,VPS26C,NOLC1,BLOC1S4,BLOC1S5,HSPH1,EPB41L1,RAD21,VTI1A,RRS1,MCMBP,HMOX1,GATD3A,PLK3,JUN,JAG1,JUND,PRRT2,PNO1,PLK2,PLK1,IRF2BP2,NR1D2,CDC6,MEX3C,EIF1,EHD1,HNRNPK,PRXL2A,FASN,HNRNPF,AGO2,HNRNPC,BTG2,CDKN1A,BTG1,LPCAT1,AD…
gene_set_query	126	TBX15	211	ARCHS4 Coexpression,69;Enrichr Queries,260;GTEx Coexpression,304	LRRC14B,SERPINE2,SERPINE1,COL12A1,ENO3,DCAF6,MYLK,DPYSL2,PSMD3,DPYSL3,CYP1B1,MLYCD,SMCO1,GAMT,PRKAB2,ENDOG,CACNA2D1,SERPINF1,GTPBP8,DKK2,MYL1,BIN1,MYL2,MYL3,PRKCQ,MYL9,OPTN,ATF3,CFH,SHOX2,GATA6,GATA3,C3,PRKAR2A,MYH7B,JUN,FN1,NR2F1,NR2F2,COL1A1,H19,NPLOC4,COL1A2,PKIA,FXYD1,SSPN,HRC,SNAI2,ACHE,MYOM1,CDKN1A,TINAGL1,PHF20,LRRC39,PYGM,ADM,OSBPL11,PRSS23,PRKAG3,LRRC2,MYOM2,GLI2,MRC2,CHAF1B,JPH2,CSRP3,M…
gene_set_query	127	NR1H2	211	ARCHS4 Coexpression,157;Enrichr Queries,233;ReMap ChIP-seq,149;GTEx Coexpression,305	SCOC,PGAP3,TSKU,MYLK,TMEM88,FAM110C,HPCAL1,MYL6,DDIT3,RUFY3,DDIT4,TXNIP,ATF5,MYL9,ATF3,ATF4,SHMT2,HACD3,MRPL12,MRPL10,GABARAP,DEDD2,C3,RHOT2,HSPH1,MYO6,PDGFC,RSU1,PIP5K1C,ZBTB7B,PUSL1,EXPH5,HEXIM1,JUN,BTBD19,PRRT2,JUP,SNF8,EIF1,NR2F6,ABTB1,TBL3,EIF6,FASN,AGO2,HRC,PSMG3,HYOU1,FXYD5,PKIG,FERMT2,ARHGAP9,ARF1,HEXB,PIGQ,BHLHE41,MED16,AREG,PQBP1,MRPL41,JPH2,RPLP2,TCP11L2,TSPO,NELFB,MAMDC4,DUSP5,ELOVL1,…
gene_set_query	128	STAT3	211	Literature ChIP-seq,68;ARCHS4 Coexpression,641;ENCODE ChIP-seq,27;Enrichr Queries,259;ReMap ChIP-seq,77;GTEx Coexpression,194	JRK,NUP107,TFRC,ALKBH3,FAM110A,COMTD1,CAPNS1,DPYSL5,DPYSL2,GPBP1,PRKACB,PRKAB2,UNC5B,CACNA2D1,DHDH,CACNA2D2,UNC5C,PRKAB1,MTHFD1,MTHFD2,EWSR1,DDIT3,DDIT4,UNC50,ORAI2,JTB,TXNIP,CLOCK,COL13A1,SHMT2,SHMT1,ADAMTS12,LYPD6,DEDD2,PRPSAP1,ADAMTS16,RDH11,ADAMTS19,ADAMTS17,RDH14,HEXIM1,JUN,BTBD19,PRPF38A,JUP,NCAPH2,EIF2AK1,PBX2,BTBD11,LARP4,PKIB,PPFIBP1,PKIA,AGO2,SFXN3,NMT1,FXYD5,PKIG,PRKAG2,SNX13,SHB,ZNF48…
gene_set_query	129	MTERF3	213.5	ARCHS4 Coexpression,55;GTEx Coexpression,372	APP,LRR1,THYN1,NUDT5,PWP1,DCAF6,GCSH,MPRIP,SNRPD2,SNRPD1,OGFOD1,CHEK1,MLYCD,CIAO2A,SNRPD3,PRKACA,BVES,ATXN7L3,SKP1,TIPIN,ENDOG,GIN1,ALG6,ACTN2,MRPS18B,MRPS18A,GTPBP8,MAPK8IP3,WDR77,MRPS18C,AFG3L2,GNPAT,SCO1,PPA2,BOLA3,SUB1,VDAC3,VDAC1,ALPK3,TLN1,MMADHC,ASF1A,PARPBP,DCUN1D5,ABCB7,MRPL16,MRPL12,SKA3,MRPL13,RPAP3,ADH5,PRDX3,LDHB,ABR,PRDX4,PRDX1,CMYA5,DPH5,RDH14,TNRC18,PIP5K1C,ZBTB7B,BARD1,ARL14EP,PB…
gene_set_query	130	TCF7L2	214.2	Literature ChIP-seq,96;ARCHS4 Coexpression,457;ENCODE ChIP-seq,34;Enrichr Queries,387;ReMap ChIP-seq,174;GTEx Coexpression,137	JRK,SLC4A1AP,MT-CO1,GMFG,NOC2L,F11R,TSKU,ALKBH3,FAM110A,ISLR,DPYSL2,AKT2,GPBP1,ANKFY1,PRKACB,WLS,CXADR,UNC5B,CACNA2D1,DHDH,MCEMP1,PRKAB1,SCO1,MTHFD2,DDIT3,ZC3H11A,DDIT4,ORAI3,UNC50,RABL3,JTB,TXNIP,MT-CO3,ATF3,OPTN,EXD2,CDCA5,PDGFB,GATA3,PLA2G6,ADAMTS10,CIAO1,DEDD2,RHOT2,RNF216,PDGFC,LTA4H,HEXIM1,JUN,CREBBP,JAG1,JUP,NR2F1,FN1,NR2F2,PBX1,NR2F6,VANGL1,TBL3,PPFIBP1,AGO3,AGO1,AGO2,SFXN3,FAT1,NMT1,RNF2…
gene_set_query	131	NR3C1	220	Literature ChIP-seq,89;ARCHS4 Coexpression,223;ENCODE ChIP-seq,84;Enrichr Queries,244;ReMap ChIP-seq,198;GTEx Coexpression,482	JRK,TFRC,MT-CO1,NOC2L,TSKU,NDST1,CAPNS1,DPYSL5,ALKBH1,DPYSL2,GPBP1,DPYSL3,ANKFY1,PRKAB2,CXADR,UNC5B,UNC5C,LARS2,EWSR1,ZC3H11A,DDIT4,JTB,TXNIP,MT-CO3,ATF3,OPTN,CDCA2,CDCA7,GATA3,PLA2G6,ADAMTS12,CIAO3,ADAMTS10,RHOT2,RNF213,EPB41L1,AGMO,EPB41L3,PDGFC,HEXIM1,BTBD19,JUN,PRPF38B,JUP,FN1,NR2F2,EIF2AK4,BTBD10,PBX1,TBL3,RNF225,PKIA,FAT1,SFXN3,FAT3,ARHGAP9,LIN54,SNX10,OSBPL11,DDA1,SMPD3,JAK2,JAK1,DUSP4,DUS…
gene_set_query	132	BNC2	222.7	ARCHS4 Coexpression,29;Enrichr Queries,137;GTEx Coexpression,502	GABPB2,TMEM200B,SERPINE2,SERPINE1,COL12A1,MRGPRF,MYLK,EPS8,ISLR,DPYSL2,DPYSL3,ANKFY1,CYP1B1,PKNOX2,CCBE1,SERPINF1,STARD9,FNDC3B,SYTL4,DKK3,MTAP,PRKD3,MAP1B,SERPING1,ZBTB8A,CFH,ADAMTS12,C3,ADAMTS19,PDGFC,SERPINH1,CHST14,ABCA1,BTBD19,ABCA9,FN1,NR2F2,ABCA8,PBX1,NFATC4,COL1A1,PPFIBP1,COL1A2,SSPN,SNAI2,DCHS1,PPT2,FAT4,FERMT2,CEP89,TINAGL1,TGFB1I1,TCF23,STON1,PRSS23,GLI2,MRC2,TMEM47,MECOM,TIMP3,TEAD1,C…
gene_set_query	133	SIX1	223.7	ARCHS4 Coexpression,85;Enrichr Queries,143;GTEx Coexpression,443	LRRC14B,SERPINE2,SERPINE1,COL12A1,ENO3,DCAF6,EPS8,MYC,DPYSL3,CYP1B1,PRKACA,BVES,SMCO1,IER3,GAMT,ENDOG,CACNA2D1,SERPINF1,GTPBP8,SOX11,DKK2,MYL1,BIN1,MYL2,DDIT4,MYL3,TXNIP,PRKCQ,OPTN,ATF3,CFH,SHOX2,GATA6,GATA3,PRKAR2A,PDGFC,GATD3A,JUN,JAG1,FZD2,PLK2,FZD7,FN1,FZD9,NR2F1,NR2F2,COL1A1,H19,COL1A2,PKIA,FXYD1,HRC,SSPN,SNAI2,MYOM1,BTG2,CDKN1A,TINAGL1,LRRC39,PYGM,ADM,OSBPL11,PRSS23,PRKAG3,LRRC2,MYOM2,JPH2,…
gene_set_query	134	CREB3L1	223.8	ARCHS4 Coexpression,15;Enrichr Queries,42;ReMap ChIP-seq,160;GTEx Coexpression,678	MDC1,TESK2,TMEM97,F11R,MYLK,ZFYVE28,ATP5IF1,VPREB3,NDST1,KRTCAP2,ISLR,SYNGAP1,CAPNS1,DPYSL2,DPYSL3,ARPIN,CHID1,UNC5B,DHDH,SND1,BCR,DDIT3,DDIT4,ORAI2,JTB,MYL9,ATF3,BAZ2A,ABCB8,MRPL12,ADAMTS12,SLC5A3,IQGAP3,GABARAP,MRPL10,DEDD2,PCNX3,C3,RHOT2,PDGFC,ZBTB7B,HEXIM1,ABCA1,JUN,BTBD19,PRRT2,JAG1,NCAPH2,PMM2,FUCA2,APCDD1L,FN1,NR0B2,GRIN2D,NR2F6,COL1A1,TBL3,TBL2,COL1A2,HRC,FERMT2,ACHE,HEXB,TMEM51,SHB,MED16…
gene_set_query	135	ZBED4	225.3	ARCHS4 Coexpression,313;Enrichr Queries,351;GTEx Coexpression,12	PI4K2B,MDC1,TFRC,POP1,TRRAP,RRP1,HNRNPU,GABPB1,RBPJ,SMC4,DCAF7,MPRIP,RAVER1,ZMIZ1,DPYSL2,MYC,PSMD3,AP1S3,BVES,MED1,SCRIB,GTPBP4,EID1,RFX7,MTHFD2,ZSCAN22,DDIT4,TXNIP,SF1,ATF4,NUP205,POM121,SHMT2,CDCA4,CDCA5,CDCA7,CDCA8,NCAPG,NOLC1,BAZ2A,SKA1,LARP1,FIGNL1,GAR1,RRS1,PLCG1,ST3GAL1,JUN,EDEM1,PMM2,PBX2,NR1D2,PA2G4,CDC6,PRRC2A,DHFR,HNRNPM,HNRNPK,HNRNPF,FASN,AGO2,SASS6,HYOU1,CDK12,RAD18,EZH2,BTG2,CDKN1A,…
gene_set_query	136	TSHZ3	227.3	ARCHS4 Coexpression,33;Enrichr Queries,347;GTEx Coexpression,302	TMEM200B,SERPINE2,COL12A1,MRGPRF,MYLK,NDST1,ISLR,ZMIZ1,DPYSL2,CREB3L1,DPYSL3,CREB3L2,CYP1B1,PXDC1,RBFOX1,SERPINF1,CACNA2D1,SOX11,EML1,SYTL4,DKK3,MYL6,MAP1B,MYL9,ADAMTS12,PDGFC,CHST15,SERPINH1,CHST14,PIP5K1C,ABCA1,GSTM2,JUN,PHC2,JAG1,GTF2IRD2,FZD7,FN1,NR2F1,PBX2,NR2F2,PBX1,NFATC4,COL1A1,COL1A2,FAT1,SNAI2,DCHS1,FAT4,FERMT2,CEP89,CDKN1A,TINAGL1,TGFB1I1,STON1,ARHGAP6,PRSS23,GLI2,MRC2,TMEM47,CSRP1,TIM…
gene_set_query	137	JAZF1	227.7	ARCHS4 Coexpression,299;Enrichr Queries,291;GTEx Coexpression,93	TMEM200B,MAML2,SERPINE2,WIPF1,MRGPRF,ADARB1,F11R,MYLK,UBASH3B,ZMIZ1,DPYSL2,MYC,DPYSL3,CYP1B1,TRIQK,PRKCE,FNDC3B,SCRIB,PRKCA,CPED1,EID1,MYL6,MAP1B,DDIT4,TXNIP,MYL9,CFH,MTMR6,HACD4,PCNX1,PRKAR2B,PRDX1,MYO6,PDGFC,HMOX1,ABCA1,LYN,JUN,JAG1,NDFIP1,FZD7,FN1,FZD9,PA2G4,FHDC1,PBX1,COL1A1,ABTB1,REC114,PAM,FERMT2,BTG2,CDKN1A,TGFB1I1,PIP4P2,CSRP1,TRIM2,TIMP3,TCP11L2,DUSP5,ANXA1,NFAM1,EMP1,EMP3,TERF1,COQ10B,G…
gene_set_query	138	ZBED3	228.3	ARCHS4 Coexpression,451;Enrichr Queries,107;GTEx Coexpression,127	MT-ND6,MDC1,MT-ND4L,MT-ND4,MT-ND5,SERPINE2,MT-CO1,ITSN1,MT-ND3,TSKU,MYLK,EPS8,SYNGAP1,CAPNS1,ZMIZ1,DPYSL2,MYC,STMN1,CREB3L2,CYP1B1,VSTM4,PRKACA,BVES,IER3,SAMD11,NHLRC3,UNC5B,SERPINF1,GTPBP6,SOX12,MTHFD2,RFX7,MAP1B,UNC50,DDIT4,ACOT2,TXNIP,ATF3,SF1,ZBTB8A,POM121,RETSAT,CDCA7,SLC5A2,ADAMTS15,LARP1,PRKAR2B,SERPINH1,HMOX1,GATD3A,VTI1B,ABCA1,JUN,JAG1,FZD4,PLK2,FN1,FZD9,NR2F1,PRDX6,PBX1,PRRC2A,DHFR,SLC6…
gene_set_query	139	ZNF280C	229.7	ARCHS4 Coexpression,216;Enrichr Queries,337;GTEx Coexpression,136	MDC1,NUP107,TFRC,HNRNPU,SMC6,TMEM97,SMC3,SMC4,SMC2,CAPNS1,DPYSL2,MYC,STMN1,GPBP1,PRKACA,BVES,CXADR,DDX10,SOX11,GTPBP4,NUP93,RFX7,MTHFD2,MAP1B,DDIT4,TXNIP,NUP98,CFAP97,ATF3,NUP205,CDCA2,PARPBP,CDCA7,CDCA8,NCAPG,BAZ2A,SKA1,LDHB,NUP88,ZBTB7B,CEP76,FDFT1,PLK4,BARD1,JUN,TEX30,PLK2,FZD9,UPF3B,CDC7,CDC6,PHC3,FAM220A,MLLT10,SASS6,RAD17,PSMG1,CDK12,REC114,EZH2,BTG2,CDKN1A,ARPC1B,CLTB,MRPL36,MRPL42,EDRF1,T…
gene_set_query	140	FOXO3	230.8	Literature ChIP-seq,16;ARCHS4 Coexpression,422;Enrichr Queries,271;GTEx Coexpression,214	MAPKBP1,JRK,SLC4A1AP,TFRC,PGAP3,POP4,ATP5IF1,ALKBH3,DPYSL2,PSMD2,GPBP1,PSMD3,ANKFY1,MEF2A,PRKAB2,STARD4,TYW5,SECISBP2,NGDN,HDHD2,EML4,RUFY1,CNBD2,EID1,MYL6,DDX39B,DDIT3,CLNS1A,DDIT4,AKIP1,RABL3,TXNIP,PSME2,CLOCK,OPTN,ATF3,ATF4,ZBTB8A,PARPBP,LXN,CDCA7,MRPL16,CDCA8,ABCB8,CIAO3,HACD2,PRPSAP1,PCNX1,PRPSAP2,EPB41L1,MYO6,RSU1,ATRIP,VTI1B,ABCA1,LYN,GSTM4,CREBBP,JUN,MTERF3,EIF2AK1,FN1,LARP7,NR2F2,BBIP1,M…
gene_set_query	141	RUNX2	230.8	Literature ChIP-seq,33;ARCHS4 Coexpression,597;Enrichr Queries,82;ReMap ChIP-seq,153;GTEx Coexpression,289	JRK,PGAP3,GMFG,ITSN1,TESK1,SCX,TSKU,MYLK,LACTB,NDST1,KRTCAP2,UBASH3B,MPRIP,CAPNS1,PSMD5,TMEM88,DPYSL2,WLS,PKNOX2,CHID1,CCBE1,GABARAPL1,HPCAL1,EML1,SND1,DDX39A,PRKAR1A,DDIT4,RFX5,ORAI2,TXNIP,CFAP97,ATF3,PIF1,CDCA2,TTYH3,CDCA7,BAZ2A,ABCB8,GATA3,PLA2G6,MRPL12,HACD3,AAAS,IQGAP3,GABARAP,DEDD2,PRPSAP1,RHOT2,PCNX1,RNF213,HSPH1,PRKAR2A,PDGFC,RDH14,ZBTB7B,ABCA1,LYN,HEXIM1,ABCA2,JUN,BTBD19,PRPF38B,PRRT2,JA…
gene_set_query	142	FLI1	231.2	Literature ChIP-seq,41;ARCHS4 Coexpression,735;ENCODE ChIP-seq,12;Enrichr Queries,113;ReMap ChIP-seq,56;GTEx Coexpression,430	SCOC,NUP107,TFRC,PWWP2B,ITSN1,ALKBH3,FAM110A,COMTD1,SCP2,CAPNS1,DPYSL2,FAM110C,PRKACA,PRKACB,UNC5B,SECISBP2,PRKAB1,LARS2,SCO1,DDIT3,ZC3H11A,ORAI3,UNC50,DDIT4,JTB,TXNIP,MPPE1,OPTN,SHMT1,ADAMTS10,DEDD2,PRPSAP2,LTA4H,ATRIP,HEXIM1,JUN,BTBD19,PRPF38B,PRPF38A,TEX30,JUP,NEBL,EIF2AK1,NCAPH2,LARP7,PBX1,PKIB,AGO3,SFXN3,FXYD5,PKIG,ZNF48,MMP24,MMP28,JAK2,APC2,DUSP4,DUSP5,TEX10,MAMDC2,TOMM40L,MMP14,RAPGEF1,CH…
gene_set_query	143	FOXS1	231.7	ARCHS4 Coexpression,341;Enrichr Queries,25;GTEx Coexpression,329	SERPINE2,SERPINE1,COL12A1,FZD10,ELK1,MYLK,EPS8,NDST1,ISLR,CREB3L1,MYC,CYP1B1,PXDC1,VSTM4,CMKLR1,IER3,UNC5B,SERPINF1,CPED1,DDIT4,SERPING1,TXNIP,MYL9,ATF3,TPH1,CFH,PDGFB,ADAMTS12,ADAMTS10,C3,PDGFC,SERPINH1,HMOX1,RSU1,GATD3A,HEXIM1,JUN,JAG1,FZD2,JUND,MCAM,PLK2,APCDD1L,FN1,NR2F2,NFATC4,COL1A1,COL1A2,SSPN,SNAI1,SNAI2,FXYD5,FERMT2,ARHGAP9,BTG2,CDKN1A,TINAGL1,ELN,TGFB1I1,ADM,PRSS23,TMEM47,MRC2,C1QTNF2,C…
gene_set_query	144	E2F3	232.3	ARCHS4 Coexpression,84;Enrichr Queries,28;GTEx Coexpression,585	RB1,MDC1,TFRC,TRRAP,GMFG,HNRNPU,GABPB1,SMC4,SMC2,LACTB,TBK1,DPYSL2,MYC,NAMPT,STMN1,RNF111,FNDC3B,BIN3,BIN2,MTHFD2,DDIT4,TXNIP,MPPE1,ATF4,SF1,NAA60,NUP205,CDCA5,VPS26C,CDCA7,CDCA8,NCAPG,NOLC1,SAMSN1,MTMR6,BLOC1S4,CYB5R4,LARP1,RAD21,VTI1A,GATD3A,ST3GAL2,LYN,PLK4,PHC2,JUN,CCZ1B,EIF2AK1,PLK1,PBX2,CDC7,CDC6,PA2G4,PRRC2A,DHFR,SLC6A6,HNRNPM,HNRNPK,HNRNPF,AGO2,TNFSF8,EZH2,BTG2,CDKN1A,CDKN1B,PYGL,CHAF1A,N…
gene_set_query	145	NR2F1	232.8	ARCHS4 Coexpression,242;Enrichr Queries,150;ReMap ChIP-seq,199;GTEx Coexpression,340	EHMT2,PWWP2B,TMEM94,SCX,NOC2L,TSEN54,MYLK,ZFYVE28,SAMD14,SYNGAP1,DPYSL5,DPYSL2,IGLON5,DPYSL3,SAMD11,WLS,CHID1,MOSMO,FEZ1,RUFY3,DDIT4,SPARCL1,TXNIP,MYL9,ATF3,SF1,NYAP1,TTYH3,GATA5,AGAP1,ABCB9,HACD3,MRPL12,CIAO3,C3,PCNX3,RHOT2,EPB41L1,PDGFC,VTI1A,PIP5K1C,ZBTB7B,PUSL1,RHBDL3,HEXIM1,ABCA1,ABCA2,CADM3,JUN,PRRT2,CADM4,JAG1,NCAPH2,FN1,NR2F2,PBX1,COL1A1,TBL3,COL1A2,FASN,PSMG3,FXYD6,DCHS1,FAT3,FAT4,ARF1,P…
gene_set_query	146	STAT5A	233.3	Literature ChIP-seq,53;ARCHS4 Coexpression,292;ENCODE ChIP-seq,87;Enrichr Queries,273;ReMap ChIP-seq,235;GTEx Coexpression,460	ATF2,JRK,NUP107,TFRC,MT-CO1,POP4,GMFG,F11R,NOC2L,ACCS,TSKU,NDST2,COMTD1,RAVER1,DPYSL2,ALKBH1,ANKFY1,MLYCD,SECISBP2,MCEMP1,SCO1,MTHFD2,EWSR1,DDIT4,UNC50,ORAI2,TXNIP,MT-CO3,ATF5,ATF3,SF1,ATF4,EXD2,SHMT1,PDGFB,CIAO3,PRPSAP1,ADAMTS15,LARP1,RNF216,PDGFD,AGMO,HEXIM1,JUN,NCAPH2,FN1,PBX2,LARP4,MAGOHB,MOV10,TBL3,AGO3,PRXL2A,FASN,PKIA,NMT2,FAT4,MTMR10,ARHGAP8,SHB,MED18,IL18BP,CASP12,JAK2,JAK1,MYBPC3,DUSP5,…
gene_set_query	147	ERF	233.7	ARCHS4 Coexpression,155;Enrichr Queries,336;GTEx Coexpression,210	WIPF1,PGAP3,SERPINE1,HNRNPU,SLC4A2,NOC2L,NDST1,CAPNS1,RAVER1,ZMIZ1,DPYSL2,MYC,ZMIZ2,PSMD3,PSMD1,AP1S1,PRKACA,IER5,IER3,RBFOX1,DAPK3,SCRIB,ARMC1,DDIT4,TXNIP,PRKD2,CLOCK,ASF1A,ATF3,ATF4,SF1,CDC42SE1,EXD2,POM121,TTYH3,AKAP17A,PCNX3,SERPINH1,HMOX1,GATD3A,PLCG1,ZBTB7B,PLK3,BTBD19,JUN,PHC2,JUND,JAG1,JUP,PLK2,MRPL27,FN1,PBX2,IRF2BP2,NR1D1,PRRC2A,NR2F6,FASN,GIPC1,FXYD5,RARG,BTG2,CDKN1A,TINAGL1,ELL,DIS3L,…
gene_set_query	148	CHAMP1	234	ARCHS4 Coexpression,37;GTEx Coexpression,431	MDC1,MT-ND5,POP1,TRRAP,CCNF,TONSL,HNRNPU,PHAX,WDR89,PWP1,SMC4,CCAR2,DCAF7,SMC2,CDC23,TRIM28,RAVER1,PSMD5,PPAT,CHEK1,PSMD3,RCC1,FBXO5,MED1,DDX18,TIPIN,RECQL,HASPIN,GTPBP4,NEIL3,ZSCAN20,PDE12,BOLA2,YME1L1,TTLL12,SF1,NUP205,POM121,DCUN1D5,SHMT2,DHX9,CDCA5,NOLC1,BAZ2A,BLOC1S4,LARP1,DHX33,RACGAP1,PCBP2,CSTF1,RRS1,TRPM7,TRAP1,CDT1,TNFSF12,RCC2,PMM2,PLK1,KNOP1,KTI12,PBX2,EIF2AK4,PA2G4,PAICS,PRRC2A,CCT6A…
gene_set_query	149	JUNB	239.8	ARCHS4 Coexpression,433;Enrichr Queries,109;ReMap ChIP-seq,222;GTEx Coexpression,195	MT-ND6,USP6NL,MDC1,MT-ND4L,JRK,MT-ND4,MT-ND5,TFRC,MT-CO1,PGAP3,EHMT2,GMFG,TESK2,F11R,MT-ND3,PREX1,SYNGAP1,LARS2,MYL6,DDX39B,DDIT3,DDIT4,ORAI2,JTB,TXNIP,MT-CO3,ATF5,ATF3,ATF4,SF1,PDGFB,ABCB8,ABCB9,DEDD2,HSD11B1,C3,RHOT2,RSU1,PUSL1,HEXIM1,JUN,BTBD19,JAG1,FN1,EIF1,COL1A1,TBL3,RNF225,TBL2,HRC,FXYD5,RNF220,GPR19,DIS3L,SHB,MED16,MRPL35,ZNF48,LETM2,DDA1,PIGX,HEY2,TSPO,JAK2,DUSP4,DUSP5,SS18,RMI2,MRPL49,E…
gene_set_query	150	EBF1	240.6	ARCHS4 Coexpression,774;ENCODE ChIP-seq,80;Enrichr Queries,71;ReMap ChIP-seq,210;GTEx Coexpression,68	POP5,GMFB,TFRC,MT-CO1,TESK2,F11R,ACCS,NDST2,ISLR,COMTD1,DPYSL5,DPYSL2,DPYSL3,NDST3,PKNOX2,CACNA2D1,MCEMP1,LARS2,MTHFD1,EWSR1,DDIT4,ORAI3,UNC50,ORAI2,VOPP1,TXNIP,MT-CO3,ATF5,CLOCK,ATF3,EXD2,SHMT2,CDCA5,PDGFB,BAZ2A,CIAO3,ADAMTS10,CIAO1,ADAMTS15,RHOT2,RDH11,HEXIM1,GSTM4,JUN,PRPF38B,JAG1,GSTM1,NCAPH2,FN1,NR2F1,NR2F2,EIF2AK4,MAGOHB,BTBD10,PBX1,DHFR,TBL3,PPFIBP1,PRXL2A,PKIA,FASN,PRXL2C,NMT1,SFXN3,NMT2,…
gene_set_query	151	ZNF503	242.3	ARCHS4 Coexpression,443;Enrichr Queries,96;GTEx Coexpression,188	TMEM200B,SERPINE2,SERPINE1,MRGPRF,SLC4A2,MYLK,ISLR,ZMIZ1,DPYSL2,MYC,DPYSL3,CYP1B1,ANKS1A,IER5,WLS,IER3,SAMD11,SCRIB,SOX12,EML1,MTAP,MYL6,DDIT4,SERPING1,TXNIP,MYL9,ATF3,ATF4,POM121,ADH5,C3,FAM171A2,PDGFC,SERPINH1,HMOX1,CHST14,GATD3A,NKX2-5,ABCA1,JUN,JAG1,FZD2,FZD4,PLK2,FN1,NR2F1,FZD8,NR2F2,PBX1,NFATC4,PRRC2A,NR2F6,COL1A1,DHFR,COL1A2,PRXL2A,FASN,GIPC1,SNAI2,DCHS1,FERMT2,CEP89,CDK16,BTG2,CDKN1A,BTG1…
gene_set_query	152	ZNF207	242.5	ARCHS4 Coexpression,158;Enrichr Queries,509;ReMap ChIP-seq,180;GTEx Coexpression,123	MDC1,NUP107,TFRC,KRTCAP2,TMEM88,PRKACA,GABARAPL2,MCEMP1,RNASE1,MYL6,DDX39A,DDX39B,PRKAR1A,EWSR1,ZC3H11A,DDIT4,PSME4,ORAI2,PSME1,JTB,PSME2,TXNIP,SF1,ATF4,PARPBP,CDCA5,TPRG1L,NCAPG,BAZ2A,CIAO3,MRPL13,GABARAP,C3,PCNX3,RHOT2,HSPH1,ZBTB7B,VTI1B,LYN,PRPF38B,BTBD19,PRRT2,LRBA,NCAPH2,EIF1,FAM111A,TBL3,EIF6,PIGT,ZNF48,DDA1,MRPL41,TUBA1C,MRPL42,RPLP2,NELFB,OFD1,DUSP4,DUSP5,RMI2,MRPL49,EMP3,SIRT7,MED29,SRP9…
gene_set_query	153	RELA	244	Literature ChIP-seq,109;ARCHS4 Coexpression,358;ENCODE ChIP-seq,40;Enrichr Queries,323;ReMap ChIP-seq,128;GTEx Coexpression,506	ATF2,SCOC,TFRC,MT-CO1,POP1,TESK2,ACCS,F11R,TSKU,ALKBH3,FAM110A,NDST1,COMTD1,TBK1,CAPNS1,RAVER1,GPBP1,PRKACA,PRKACB,PRKAB2,ENDOG,SECISBP2,MTHFD2,DDIT3,ZC3H11A,DDIT4,RABL3,VOPP1,JTB,TXNIP,MT-CO3,ATF5,ATF3,ATF4,SF1,CDCA5,PDGFB,CDCA8,BAZ2A,GATA3,PLA2G6,CIAO3,DEDD2,PRPSAP1,RHOT2,RNF213,EPB41L1,RDH14,HEXIM1,GSTM4,JUN,BTBD19,CREBBP,PRPF38B,GSTM1,JUP,NCAPH2,FN1,PBX2,BTBD10,FAM111A,TBL3,RNF225,AGO3,FASN,A…
gene_set_query	154	CTCF	244	Literature ChIP-seq,98;ARCHS4 Coexpression,113;ENCODE ChIP-seq,4;Enrichr Queries,706;ReMap ChIP-seq,49;GTEx Coexpression,494	POP5,JRK,NUP107,GMFB,POP4,PWWP2B,GMFG,TESK1,SCX,TESK2,NOC2L,F11R,ACCS,ALKBH7,ALKBH3,NDST2,NDST1,COMTD1,TBK1,SCP2,ALKBH1,AKT2,DPYSL3,MLYCD,PRKACA,PKNOX2,TSTD3,SECISBP2,PRKAB1,LARS2,SCO1,EWSR1,MTHFD2,ZC3H11A,ORAI3,UNC50,TXNIP,FAR1,ATF4,SF1,CDCA2,CDCA3,COL13A1,CDCA4,SHMT2,CDCA5,B3GLCT,CDCA7,GATA6,CDCA8,BAZ2A,GATA3,PLA2G6,CIAO3,CIAO1,PRPSAP1,RHOT2,LARP1,RNF216,RDH11,PDGFD,ADAMTS17,RDH14,PIP5K1B,PIP5K…
gene_set_query	155	NKRF	244.3	ARCHS4 Coexpression,77;Enrichr Queries,40;GTEx Coexpression,616	MDC1,TFRC,FRMPD4,NEXMIF,HNRNPU,GPATCH4,NOC2L,SMC4,RRP9,DPYSL2,MYC,PRKACB,BVES,DDX18,ACOT7,WDR75,DNTTIP2,DDX10,GTPBP4,PRKAR1B,MTHFD1,MTHFD2,HECW1,DDIT4,HPRT1,TSPYL4,ATF3,NUP205,NYAP1,CDCA5,NOLC1,NCAPG,SNU13,MTMR7,FAM171A2,HSPH1,LARP1,RAD21,RRS1,MCMBP,SERF2,JUN,PNO1,NETO2,PA2G4,CDC6,LARP4,DHFR,EIF6,FASN,TDP1,AGO2,HNRNPC,GPR19,EZH2,GABRB3,GABRB2,CDKN1A,SNX10,WDR43,DLGAP1,RRP12,GPRASP2,RRP15,CEP55,DU…
gene_set_query	156	NFATC1	244.4	ARCHS4 Coexpression,392;ENCODE ChIP-seq,74;Enrichr Queries,294;ReMap ChIP-seq,219;GTEx Coexpression,243	MT-ND6,MT-ND4L,POP5,MAPKBP1,MT-ND4,MT-ND5,NUP107,MT-CO1,POP4,GHITM,ACCS,MT-ND3,NDST2,PREX1,KRTCAP2,ZFYVE26,TMEM88,PSMD5,ALKBH1,DPYSL2,PSMD3,C3AR1,ANKFY1,MEF2A,PRKAB2,SECISBP2,DNTTIP2,HDHD2,RUFY1,FAM133B,MYL6,MYL1,EWSR1,CLNS1A,DDIT4,ORAI3,UNC50,RFX5,PSME1,VOPP1,JTB,PSME2,TXNIP,MT-CO3,OPTN,ATF3,SF1,LXN,ABCB7,CDCA5,PDGFB,SDR39U1,MRPL17,BAZ2A,GATA3,HACD3,AAAS,SLC5A3,GABARAP,DEDD2,CYB5R4,RHOT2,RNF216,…
gene_set_query	157	RUNX1	244.8	Literature ChIP-seq,29;ARCHS4 Coexpression,1047;Enrichr Queries,59;ReMap ChIP-seq,29;GTEx Coexpression,60	ATF2,SCOC,TFRC,MT-CO1,PWWP2B,GMFG,F11R,NOC2L,ACCS,TSKU,NDST2,NDST1,SYNGAP1,CAPNS1,RAVER1,DPYSL2,GPBP1,ANKFY1,PRKACA,PRKAB2,SECISBP2,MCEMP1,BCR,MTHFD2,EWSR1,FEZ1,DDIT4,ORAI3,UNC50,ORAI2,JTB,TXNIP,FAR1,MT-CO3,MPPE1,ATF3,ATF4,SF1,EXD2,CDCA5,B3GLCT,TPRG1L,CDCA7,PDGFB,CDCA8,GATA3,ADAMTS12,PLA2G6,ADAMTS10,DEDD2,CIAO1,ADAMTS16,PRPSAP1,EPB41L5,RHOT2,LARP1,PRPSAP2,RNF213,RNF216,PDGFC,PIP5K1B,LTA4H,HEXIM1,…
gene_set_query	158	NFXL1	245.7	ARCHS4 Coexpression,323;Enrichr Queries,241;GTEx Coexpression,173	TFRC,HNRNPU,SMC3,SMC4,MT-ND3,SMC2,CAPNS1,MPRIP,DPYSL2,MYC,ZMIZ2,NAMPT,SUPT20H,PRKACA,BVES,RNF111,IER3,MED1,NGDN,FNDC3B,FNDC3A,GTPBP4,SND1,MTHFD2,DDIT3,DDIT4,YME1L1,TXNIP,NUP98,ATF3,CDCA2,SHMT2,NCAPG,PRDX3,ABR,RNF213,PRDX4,NTHL1,HMOX1,PIP5K1C,ATRIP,ABCA1,JUN,JAG1,HOMER2,PLK2,PMM2,FN1,WDR53,NETO2,LARP4,TDP1,SASS6,HYOU1,CDK12,HNRNPC,EZH2,BTG2,CDKN1A,BTG1,ELL,SNX10,ADM,SMG8,WDR43,NELFB,JAK2,CIC,DLGAP…
gene_set_query	159	ELF4	248.7	ARCHS4 Coexpression,408;Enrichr Queries,80;GTEx Coexpression,258	CYBC1,WIPF1,GMFG,SERPINE1,ELK3,PREX1,DPYSL2,MYC,CYP1B1,IER5,IER3,PRKCD,FNDC3B,BIN3,BIN2,DDIT4,TXNIP,PRKD2,ATF3,PRR13,SF1,CDC42SE1,SAMSN1,PCNX3,VTI1A,SERPINH1,CHST15,HMOX1,ZBTB7B,S100A11,LYN,ABCA1,JUN,PLK2,H3F3A,FN1,PBX2,FLI1,COL1A1,EHD1,SLC6A6,ABTB1,COL1A2,TNFSF8,FXYD5,ARHGAP9,BTG2,CDKN1A,BTG1,TINAGL1,ELL,ARPC1B,ADM,PRSS23,LFNG,CSRP1,TIMP3,TIMP1,DUSP5,ANXA1,ANXA2,ANXA3,IFNGR2,NFAM1,EMP1,BAZ1A,EMP…
gene_set_query	160	TGIF2	249.3	ARCHS4 Coexpression,36;Enrichr Queries,47;ReMap ChIP-seq,45;GTEx Coexpression,869	MDC1,CYBC1,NUP107,TFRC,PGAP3,TESK2,TMEM97,TSEN54,RAVER1,TMEM88,DPYSL2,SECISBP2,MTHFD2,DDIT4,PSME1,JTB,TXNIP,ATF3,OPTN,ATF4,PIF1,CDCA2,PARPBP,ABCB6,CDCA5,TPRG1L,CDCA7,CDCA8,NCAPG,BAZ2A,SLC5A2,MRPL12,GABARAP,CIAO1,C3,PRPSAP1,RHOT2,ADAMTS19,ZBTB7B,ATRIP,HEXIM1,CTC1,ABCA1,BTBD19,JUN,PRRT2,JAG1,EDEM1,TMA7,FN1,PBX2,CP,EIF1,MLLT10,TBL3,EIF6,FASN,AGO1,HYOU1,EZH2,TMEM51,MRPL35,ZNF48,CHAF1A,MRPL40,ATIC,RPL…
gene_set_query	161	ELF1	249.8	Literature ChIP-seq,128;ARCHS4 Coexpression,615;ENCODE ChIP-seq,70;ReMap ChIP-seq,33;GTEx Coexpression,403	MT-ND6,USP6NL,MDC1,MT-ND4L,POP5,ATF2,MAPKBP1,MT-ND4,MT-ND5,MT-CO1,PGAP3,GMFG,TMEM94,NOC2L,MT-ND3,ZFYVE1,ALKBH3,FAM110A,SAMD14,NSDHL,SYNGAP1,PSMD4,TMEM88,ALKBH1,GPBP1,GTSE1,SAMD11,SECISBP2,DNTTIP2,HDHD2,PRKAB1,SND1,RUFY1,LARS2,MYL6,DDX39A,SCO1,EWSR1,CLNS1A,DDIT4,ORAI3,RFX5,AKIP1,PSME1,RABL3,CDIP1,JTB,PSME2,TXNIP,MT-CO3,SF1,ATF4,NYAP1,LXN,CDCA3,RETSAT,SHMT2,CDCA5,MRPL16,MRPL17,BAZ2A,ABCB8,ABCB9,MRP…
gene_set_query	162	ZUP1	253.7	ARCHS4 Coexpression,116;Enrichr Queries,560;GTEx Coexpression,85	PI4K2B,POP1,HNRNPU,GABPB1,SMC3,SMC4,SMC2,NDST1,CAPNS1,MPRIP,ZMIZ2,NAMPT,GPBP1,STMN1,AP1S3,PRKACA,RNF111,IER3,GBP5,GBP7,WSB1,CXADR,TYW5,FNDC3A,GTPBP4,DEPDC1B,MTHFD2,DDIT3,DDIT4,TXNIP,PRR11,LINS1,ATF3,ASF1A,PIF1,NUP205,CDCA4,NCAPG,BCL10,MRPL13,SKA1,PRDX3,PCNX3,LDHB,LDHA,HSPH1,VTI1A,HMOX1,PIP5K1C,ZBTB7B,FDFT1,BARD1,ABCA1,JUN,EDEM1,PLK2,PBX2,NR1D2,PRRC2A,SASS6,HNRNPC,RAD18,EZH2,DENND1B,BTG2,CDKN1A,BT…
gene_set_query	163	MYCN	254.4	Literature ChIP-seq,11;ARCHS4 Coexpression,269;Enrichr Queries,258;ReMap ChIP-seq,32;GTEx Coexpression,702	ATF2,JRK,GMFB,TFRC,MT-CO1,POP1,PWWP2B,NOC2L,TBK1,DPYSL5,DPYSL2,DPYSL3,GPBP1,HIST3H2BA,PRKACA,UNC5B,SECISBP2,UNC5C,PRKAB1,FEZ1,DDIT3,ZC3H11A,DDIT4,RABL3,JTB,TXNIP,MT-CO3,CLOCK,ATF3,ATF4,CDCA3,CDCA5,CDCA7,GATA3,PLA2G6,LYPD6,CIAO3,DEDD2,PRPSAP1,RHOT2,LARP1,ADAMTS19,HEXIM1,JUN,JAG1,PRPF38A,MTERF3,NCAPH2,FN1,NR2F2,BTBD10,PBX1,NR2F6,DHFR,TBL3,RNF225,TBL2,SFXN3,NMT2,HYOU1,RNF220,ACHE,MTMR10,ZNF48,DDA1,C…
gene_set_query	164	RELB	254.5	ARCHS4 Coexpression,199;Enrichr Queries,270;ReMap ChIP-seq,142;GTEx Coexpression,407	MT-ND6,MT-ND4L,MT-ND4,CYBC1,MT-ND5,MAML2,MT-CO1,WIPF1,SERPINE1,GABPB1,ENO2,BACH1,MT-ND3,ENO3,RRP8,SAMD14,TMEM88,MYC,NAMPT,CYP1B1,IER5,IER3,PRKCD,BIN3,DDX39A,MTHFD2,DDIT3,DDIT4,PSME1,ORAI2,VOPP1,PSME2,TXNIP,PRKD2,MT-CO3,ATF5,PRR11,CLOCK,ATF3,OPTN,CDC42SE1,NYAP1,BAZ2A,C3,PCNX3,PRDX2,RNF213,VTI1A,HMOX1,GATD3A,ZBTB7B,ST3GAL1,ST3GAL2,SLC19A1,LYN,ABCA1,PLK3,ABCA2,JUN,WDR59,JUND,PLK2,FN1,NR1D2,NFATC1,RM…
gene_set_query	165	E2F2	255.3	ARCHS4 Coexpression,105;Enrichr Queries,7;GTEx Coexpression,654	CDA,TFRC,TMEM97,SMC4,SMC2,DPYSL2,MYC,STMN1,GTSE1,IER3,PRKCD,KNSTRN,DEPDC1B,BIN2,MTHFD2,HMBS,DDIT4,TXNIP,PRR11,ATF3,ASF1B,CDC42SE1,PIF1,CDCA2,CDCA3,CDCA4,CDCA5,CDCA7,CDCA8,NCAPG,SKA3,IQGAP3,SKA1,DEDD2,PLAC8,PRDX2,FIGNL1,HMOX1,LTA4H,GATD3A,S100A11,ST3GAL2,LYN,PLK4,BARD1,JUN,EIF2AK1,EDEM1,H3F3A,PLK1,CDC7,CDC6,FHDC1,DHFR,SLC6A9,EZH2,ARHGAP9,BTG2,CDKN1A,PIGQ,MRPL36,TUBA1C,CHAF1B,CHAF1A,NUF2,PBK,TCP11L…
gene_set_query	166	NFKB1	258.8	ARCHS4 Coexpression,252;Enrichr Queries,341;ReMap ChIP-seq,165;GTEx Coexpression,277	MT-ND6,MAPKBP1,MT-ND4L,MT-ND4,MT-ND5,TFRC,MT-CO1,MT-ND3,LACTB,SAMD14,TMEM88,DPYSL2,DHDH,RNASE1,DDX39A,DDIT4,ORAI3,PSME1,CDIP1,VOPP1,JTB,TXNIP,MT-CO3,ATF5,ATF3,ATF4,PIF1,NYAP1,CDCA3,SHMT2,CDCA5,PDGFB,BAZ2A,GATA3,PLA2G7,GABARAP,C3,PCNX3,RHOT2,RNF213,ZBTB7B,PUSL1,HEXIM1,LYN,ABCA1,ABCA2,JUN,CREBBP,PRRT2,JAG1,EDEM1,NCAPH2,FN1,NR2F2,GRIN2D,TBL3,FASN,HRC,SFXN4,ARHGAP9,PIGS,ARF1,KCNC4,SHB,ZNF48,DDA1,MRPL…
gene_set_query	167	TCF12	259.6	ARCHS4 Coexpression,525;ENCODE ChIP-seq,32;Enrichr Queries,646;ReMap ChIP-seq,65;GTEx Coexpression,30	MDC1,CYBC1,PWWP2B,POP4,EHMT2,SCX,NOC2L,RBPJ,TSEN54,TSKU,FAM110A,NDST1,ISLR,SAMD14,PSMD4,TMEM88,DPYSL5,DPYSL2,AKT2,DPYSL3,PSMD3,MLYCD,SAMD11,MEF2A,CHID1,EML1,PRKAR1A,MYL1,RFX7,DDIT3,FEZ1,RUFY3,DDIT4,ORAI3,PADI3,CFAP97,MYL9,ATF3,ATF4,MTMR2,ZBTB8A,TTYH3,ABCB6,TTYH2,SHOX2,PDGFB,ABCB8,GATA3,MRPL12,CIAO3,MRPL13,GABARAP,MTMR6,DEDD2,PCNX3,RHOT2,GUCD1,ZBTB7B,PUSL1,RHBDL3,HEXIM1,ABCA1,ABCA2,JUN,BTBD19,CREB…
gene_set_query	168	TSHZ2	260	ARCHS4 Coexpression,606;Enrichr Queries,84;GTEx Coexpression,90	GABPB2,SERPINE2,COL12A1,ACCS,ELK3,MYLK,ISLR,SOX17,DPYSL2,PSMD2,DPYSL3,CYP1B1,ARPIN,SERPINF1,CACNA2D1,STARD9,PRKCA,SYTL4,MAP1B,SERPING1,SPARCL1,TXNIP,ASTN2,ZBTB8A,ANAPC15,LXN,CFH,MRPL12,C3,FAM221A,PRKAR2B,PDGFD,ABCA1,BTF3,JUN,GTF2IRD2,FZD4,ABCA9,FN1,NR2F2,PA2G4,ABCA8,PBX1,NFATC4,COL1A1,HNRNPM,COL1A2,AGO3,HNRNPF,NOSTRIN,FAT4,XKR4,TINAGL1,TCF23,TMEM182,CSAD,PRSS23,DDA1,MECOM,ADAMTSL3,TIMP3,CGNL1,ANX…
gene_set_query	169	PLAGL1	260.7	ARCHS4 Coexpression,386;Enrichr Queries,38;GTEx Coexpression,358	TDRKH,ATF2,SERPINE2,TMEM200A,SERPINE1,COL12A1,ACCS,MYLK,GCSH,ISLR,ZMIZ1,DPYSL2,MYC,DPYSL3,CREB3L2,CYP1B1,AP1S1,IER3,RBFOX1,WSB1,TRIQK,DAPK1,CACNA2D1,FNDC3A,DDX39B,PRKAR1B,DDIT4,SERPING1,TXNIP,MYL9,ASF1A,ATF3,CFH,AAAS,MTMR7,PDGFD,PRDX1,PDGFC,SERPINH1,SSR1,CHST14,ABCA1,BTBD19,JUN,JAG1,PLK2,FZD6,FN1,FZD9,SLC16A12,RMDN3,IRF2BP2,NR2F2,ELL2,COL1A1,H19,MLLT10,COL1A2,FAM135A,AGO3,FXYD2,FAT4,PAM,BTG2,CDKN…
gene_set_query	170	MBNL2	261.3	ARCHS4 Coexpression,332;Enrichr Queries,151;GTEx Coexpression,301	ATF2,SERPINE2,FRMPD4,SERPINE1,FAM110A,RAVER1,ZMIZ1,DPYSL2,NAMPT,PRKACB,ANKS1B,IER3,GABARAPL1,RBFOX1,PRKCD,FNDC3B,PRKCA,FNDC3A,SCAMP1,DKK3,ARMC1,EID1,MOSMO,DAAM2,PRKAR1A,FEZ1,MAP1B,DDIT4,TXNIP,SPARCL1,PRKD2,VPS25,LINS1,ATF3,NGEF,OPTN,ASF1B,CDCA4,PCNX3,FAM171A1,HSPH1,EPB41L1,SERPINH1,ZBTB7B,ABCA1,JUN,HACE1,NDFIP1,PLK2,H3F3A,FN1,EXOC6B,NR1D2,NR1D1,ABCA8,ELL2,PBX1,FAT1,CPEB3,PAM,FERMT2,EZH2,PIGS,MOCS…
gene_set_query	171	ZNF423	270.7	ARCHS4 Coexpression,304;Enrichr Queries,296;GTEx Coexpression,212	CNTFR,SERPINE2,STMN4,F11R,ENO3,DCAF6,MYLK,NYNRIN,PREX1,SYNGAP1,DPYSL5,ZMIZ1,DPYSL2,IGLON5,DPYSL3,CYP1B1,PKNOX2,WLS,CACNA2D1,SERPINF1,MED8,PRKCA,SOX11,SOX12,EML4,MYL1,BIN1,MAP1B,FEZ1,RUFY3,DDIT4,SPARCL1,MYL9,OPTN,NYAP1,CFH,AGAP1,PCNX3,FAM171A1,FAM171A2,GATD3A,RHBDL3,ABCA1,JUN,JAG1,PHC1,CADM4,FZD7,FZD9,FN1,NR2F1,NR2F2,PBX1,AIF1L,COL1A1,COL1A2,EIF6,PKIA,HNRNPF,FXYD1,SSPN,FAT1,FXYD6,DCHS1,CDK12,FAT4,…
gene_set_query	172	ZNF395	272	ARCHS4 Coexpression,286;Enrichr Queries,81;GTEx Coexpression,449	TDRKH,TFRC,SERPINE2,PGAP3,SERPINE1,SMC5,ENO2,MYLK,ZMIZ1,FAM110C,DPYSL2,MYC,ZMIZ2,NAMPT,CYP1B1,IER3,WSB1,ACOT7,MTAP,DDIT4,RPL24,TXNIP,RPL28,ATF3,SF1,BAZ2A,MRPL13,PRDX3,LDHB,LDHA,PRDX1,HMOX1,GATD3A,ST3GAL1,BTF3,BARD1,ABCA1,JUN,JAG1,JUND,JUP,EDEM1,FZD6,FN1,IRF2BP2,PBX2,NR1D1,ELL2,NFATC4,COL1A1,SLC6A6,COL1A2,RARG,BTG2,CDKN1A,BTG1,TINAGL1,ADM,PYGL,SHB,IMPA2,TNKS1BP1,TIMP3,CIC,DUSP4,SS18,DUSP5,ANXA1,PA…
gene_set_query	173	MYOG	274.5	ARCHS4 Coexpression,337;ENCODE ChIP-seq,2;Enrichr Queries,449;GTEx Coexpression,310	LRRC14B,JRK,NUP107,ITSN1,TESK1,SCX,ALKBH7,ALKBH3,FAM110A,COMTD1,TBK1,CAPNS1,AKT2,MLYCD,PRKACA,PRKACB,SMCO1,PRKAB2,ENDOG,UNC5B,CACNA2D1,SECISBP2,PRKAB1,BCR,LARS2,SCO1,EWSR1,DDIT4,UNC50,OPTN,ATF3,CDCA2,CDCA4,CDCA5,B3GLCT,PDGFB,BAZ2A,GATA3,PLA2G6,CIAO3,LYPD6,CIAO1,DEDD2,PRPSAP1,RNF216,JUN,CREBBP,BTBD19,TEX30,FN1,NR2F1,EIF2AK4,AIF1L,PKIB,PPFIBP1,TBL3,AGO3,PRXL2A,PKIA,PRXL2C,FXYD1,SFXN3,HYOU1,PKIG,LGM…
gene_set_query	174	ZEB2	276.8	ARCHS4 Coexpression,233;Enrichr Queries,58;ReMap ChIP-seq,175;GTEx Coexpression,641	USP6NL,MDC1,ATF2,GMFB,TFRC,GMFG,MYLK,ZFYVE28,ATP5IF1,PSMD8,PREX1,SYNGAP1,DPYSL5,DPYSL2,PSMD2,DPYSL3,SMCO1,STARD8,STARD9,DHDH,HPCAL1,BCR,MYL6,DDX39A,DDX39B,FEZ1,DDIT3,DDIT4,TXNIP,ATF3,NYAP1,TTYH2,AGAP1,ABCB8,SLC5A2,GABARAP,MRPL10,DEDD2,C3,CYB5R4,PCNX1,PRKAR2B,EPB41L3,ZBTB7B,HEXIM1,LYN,ABCA1,ABCA2,BTBD19,JUN,CADM4,JAG1,EDEM1,FN1,NR2F1,PBX2,NR2F2,PBX1,FLI1,AIF1L,NR2F6,COL1A1,TBL2,COL1A2,CILP,HRC,FAT…
gene_set_query	175	BHLHE40	278.3	ARCHS4 Coexpression,145;ENCODE ChIP-seq,14;ReMap ChIP-seq,10;GTEx Coexpression,944	USP6NL,MDC1,GMFB,POP1,EHMT2,FZD10,TMEM97,NOC2L,ALKBH7,TSEN54,VPREB3,SAMD14,SYNGAP1,CAPNS1,TMEM88,DPYSL5,FAM110C,DPYSL2,MLYCD,SAMD11,PRKAB2,GBP7,SECISBP2,DNTTIP2,MCEMP1,SND1,EML4,EID1,DDX39A,ZC3H11A,DDIT4,ORAI3,ORAI2,PSME1,JTB,ATF3,SF1,TTYH3,ABCB6,CDCA4,CDCA5,SDR39U1,ABCB8,BAZ2A,SLC5A2,MRPL12,AAAS,CIAO3,GABARAP,DEDD2,C3,PRPSAP1,RHOT2,RSU1,PIP5K1C,ZBTB7B,PUSL1,HMGXB3,ZBTB7C,HEXIM1,GSTM4,CTC1,JUN,BT…
gene_set_query	176	MYNN	278.5	ARCHS4 Coexpression,156;Enrichr Queries,618;ReMap ChIP-seq,173;GTEx Coexpression,167	MDC1,TFRC,ALKBH7,ALKBH3,LACTB,NDST1,TBK1,RAVER1,CAPNS1,MPRIP,TMEM88,PSMD5,ALKBH1,GPBP1,PRKACA,MEF2A,ENDOG,DHDH,DNTTIP2,FAM133B,MYL6,DDX39A,DDX39B,DDIT3,DDIT4,ORAI3,TXNIP,SF1,ATF4,TTYH3,ABCB9,MRPL12,CIAO3,GABARAP,PRPSAP1,PCNX3,RHOT2,PRKAR2A,PIP5K1C,ZBTB7B,PUSL1,HEXIM1,ABCA1,BTBD19,JUN,CREBBP,PRRT2,PBX2,NR2F6,MLLT10,TBL3,FASN,SFXN3,HRC,ACHE,PIGQ,MED16,PQBP1,PCMTD2,MRPL42,RPLP2,NELFB,UPF2,APC2,MAMDC…
gene_set_query	177	TCF4	279.2	Literature ChIP-seq,78;ARCHS4 Coexpression,806;Enrichr Queries,156;ReMap ChIP-seq,211;GTEx Coexpression,145	ATF2,JRK,NUP107,SLC4A1AP,TFRC,MT-CO1,POP4,ITSN1,F11R,ALKBH6,DPYSL5,DPYSL2,NDST4,DPYSL3,GPBP1,SUPT20H,WLS,PKNOX2,CXADR,UNC5B,SECISBP2,CACNA2D1,CACNA2D2,UNC5C,DDIT3,FEZ1,ZC3H11A,DDIT4,RABL3,JTB,TXNIP,FAR1,MT-CO3,CLOCK,ATF3,ATF4,EXD2,COL13A1,CDCA4,SHMT1,PDGFB,GATA6,GATA5,GATA4,GATA3,ADAMTS12,LYPD6,PLA2G7,ADAMTS16,EPB41L5,RHOT2,PRPSAP2,EPB41L1,ADAMTS19,PDGFD,AGMO,EPB41L3,PDGFC,PIP5K1B,HEXIM1,JUN,JAG1…
gene_set_query	178	ZFP69B	281.5	ARCHS4 Coexpression,539;GTEx Coexpression,24	TCERG1,JPT1,CMAS,POP1,CCNF,PHAX,MKI67,WDR89,SMC3,SMC2,SNRPD1,DPYSL5,PPAT,DPYSL2,CHEK1,STMN1,PCLAF,FBXO5,GTSE1,SOX4,MED1,TIPIN,WSB1,ACOT7,CXADR,SOX11,ESCO2,PIMREG,HDHD2,NUP93,DYNC1LI1,EID1,DEPDC1B,NEIL3,RFX7,MAP1B,BOLA2,RUFY2,VOPP1,DNA2,KIF20B,PRR11,EPHA3,PIF1,DHX9,PDE1A,NCAPG,SKA3,SKA1,BRIP1,DHX33,FIGNL1,HLTF,SLAMF7,CLHC1,FDFT1,CDT1,CARMIL3,XRCC2,ST8SIA2,KNOP1,KTI12,NETO2,EIF2AK4,CDC6,MAGOHB,PAIC…
gene_set_query	179	ZZZ3	282.8	ARCHS4 Coexpression,153;ENCODE ChIP-seq,112;Enrichr Queries,616;ReMap ChIP-seq,178;GTEx Coexpression,355	GMFB,NUP107,SLC4A1AP,COL12A1,HNRNPU,PHAX,WDR89,RBPJ,SMC3,SMC4,MT-ND3,MTBP,ISLR,CAPNS1,PSMD5,MYC,ZMIZ2,GPBP1,CDK5RAP1,PRKACA,PRKACB,MED1,DDX18,STARD4,MBNL2,PRKCD,FNDC3B,WDR75,PRKCA,FNDC3A,GTPBP4,FAM133B,MTAP,ZSCAN20,DDX39B,IFT81,ZC3H11A,DDIT4,PIH1D2,CFAP97,VPS25,RPL28,PRR13,MTMR2,CDCA5,PDGFB,IL20RB,XPC,MRPL13,PCNX1,CEP70,VTI1A,PIP5K1C,ZBTB7B,PHC2,PRPF38B,JUN,FZD2,FZD6,NR2F1,IRF2BP2,NR1D2,EIF2AK4,L…
gene_set_query	180	STAT6	283.3	Literature ChIP-seq,122;ARCHS4 Coexpression,582;Enrichr Queries,135;GTEx Coexpression,294	SCOC,MAML2,WIPF1,SERPINE1,GCSH,PREX1,SYNGAP1,RAVER1,MPRIP,DPYSL2,MYC,IER3,RBFOX1,STARD4,PRKCH,PRKCD,HDHD2,ATG14,RUFY1,ARMC2,WDR81,TEP1,DDIT4,PSME1,CDIP1,TXNIP,PRKD2,ATF3,LINS1,CDC42SE1,NYAP1,PHYHIPL,SNU13,GLG1,MTMR7,C3,LDHA,RNF213,SERPINH1,CHST15,RRS1,HMOX1,GATD3A,ZBTB7B,S100A11,LYN,ABCA1,JUN,JUND,HOMER1,JUP,FN1,PBX2,INO80,FLI1,COL1A1,EHD1,FAM111A,SLC6A6,ABTB1,FASN,HNRNPF,AGO2,FXYD5,HNRNPC,CPEB3,…
gene_set_query	181	THAP10	283.3	ARCHS4 Coexpression,139;Enrichr Queries,23;GTEx Coexpression,688	SCOC,SERPINE2,FRMPD4,WIPF1,GMFG,SERPINE1,PHAX,MSANTD4,ENO2,SMC2,GCSH,DPYSL2,MYC,STMN1,CYP1B1,PRKACB,BVES,ANKS1B,IER3,ACOT7,SCAMP1,HDHD2,KNSTRN,ARMC1,EID1,DEPDC1B,MAP1B,DDIT3,DDIT4,CDIP1,TXNIP,PRR11,TSPYL4,ASF1A,ATF3,ASF1B,CDCA2,CDCA5,CDCA7,PHYHIPL,CDCA8,NCAPG,HACD3,SKA1,MTMR7,PRDX3,HMOX1,GATD3A,PLK4,LYN,JUN,PLK2,PLK1,FZD9,PBX2,NR1D2,CDC7,NETO2,NR2F2,CDC6,FLI1,GABRB2,MOCS2,ARPC1A,BHLHE41,ADM,MRPL3…
gene_set_query	182	IRF3	283.6	ARCHS4 Coexpression,379;ENCODE ChIP-seq,51;Enrichr Queries,394;ReMap ChIP-seq,1;GTEx Coexpression,593	TDRKH,MDC1,POP5,SLC4A1AP,CYBC1,GMFG,ITSN1,TMEM94,TESK2,TMEM97,ACCS,ALKBH7,F11R,ALKBH6,TSEN54,TSKU,ATP5IF1,ZFYVE26,NSDHL,SYNGAP1,PSMD4,CAPNS1,MPRIP,DPYSL2,PSMD3,PRKACA,NGDN,RFX2,EML4,DDX39A,DDX39B,MTHFD1,MTHFD2,EWSR1,PRKAR1A,DDIT3,DDIT4,RFX5,PSME1,RABL3,JTB,TXNIP,PSME2,FAR1,ATF3,ATF4,SF1,PIF1,CDCA2,CDCA3,SHMT1,TPRG1L,CDCA8,IL20RB,BAZ2A,ABCB8,ABCB9,MRPL12,PLA2G6,GABARAP,DEDD2,PCNX3,C3,RHOT2,RNF213,…
gene_set_query	183	FOXL1	283.7	ARCHS4 Coexpression,25;Enrichr Queries,607;GTEx Coexpression,219	SERPINE2,SERPINE1,COL12A1,MRGPRF,MYLK,EPS8,NDST1,UBASH3B,MPRIP,EVA1B,DPYSL2,CREB3L1,MYC,CYP1B1,PXDC1,CMKLR1,IER3,WLS,TSTD3,DAPK3,DKK3,CPED1,MYL6,MTHFD2,DDIT4,CFAP97,MYL9,ATF3,TPH1,COL13A1,GATA6,GATA4,GATA3,ADAMTS12,GLG1,PDGFC,SERPINH1,RSU1,GATD3A,ST3GAL1,JUN,FZD2,JAG1,MCAM,APCDD1L,FN1,NR2F1,FZD8,NFATC2,NR2F2,FLI1,COL1A1,COL1A2,FAT1,SNAI1,SNAI2,FAT4,FERMT2,BTG2,CDKN1A,TINAGL1,TGFB1I1,ADM,PRSS23,SL…
gene_set_query	184	ARID5A	285	ARCHS4 Coexpression,262;GTEx Coexpression,308	IFITM1,WIPF1,GMFG,ICAM2,ICAM1,RASSF1,NAMPT,C3AR1,TBC1D10C,PDK3,PELO,B2M,SLC11A1,ARRDC2,DAPK3,BIN3,NINJ1,RIN3,PRKD2,ALPK1,CDC42SE1,EXD2,TWF2,AKAP17A,SAMSN1,PIK3R5,LARP1,INPP5D,ST8SIA4,SARAF,SLAMF7,CD14,VASP,LYN,STAT5A,PLK3,PHC2,GADD45B,NFATC1,PARP10,EHD1,BST1,ABTB1,AGO2,TNFSF8,FXYD5,CORO7,CSRNP1,BTG1,ELL,ING1,LIMD2,GLIPR2,RAC2,CTBS,CAP1,MAP4K1,CD53,FCER1G,RIPK2,TFE3,PGGHG,TFEB,IL16,EMP3,GMIP,HCK,R…
gene_set_query	185	C11ORF95	285	GTEx Coexpression,285	CCNK,TMEM200B,CLSTN2,CD82,ATN1,TESK2,F11R,TXNDC15,ZDHHC3,FAM110A,EFTUD2,SYDE1,EFEMP2,ISLR,SYNGAP1,RUSC2,OSTF1,TBC1D22A,ATG3,SCARA3,IGFBP5,SOX12,P3H3,SYTL4,EID1,CACNB3,ARMCX1,SELENOM,BRMS1,ARMCX2,FKBP7,MXRA7,VPS25,NUMBL,TSHZ3,ARHGEF25,SDC2,NPR2,DCUN1D4,TGFA,DAPP1,GLT8D2,KLHL13,LTBP3,DTX3,GLIS2,COP1,ATXN2,CSTF1,VTI1A,NDN,TNRC18,ZBTB7B,RIMKLB,MPDZ,MARK2,FDFT1,ZNF660,ATP8B2,WFS1,TNFSF12,ALYREF,SSC5D,…
gene_set_query	186	CREBL2	287	ARCHS4 Coexpression,427;Enrichr Queries,172;GTEx Coexpression,262	CYFIP1,WIPF1,AS3MT,ZMIZ1,DPYSL2,CDK20,C3AR1,MPV17,VSTM4,PRKACB,IER3,CMKLR1,GABARAPL1,MBNL2,PRKCD,PRKCA,HDHD2,WDR81,PRKAR1A,FDX1,DDIT4,RABL3,TXNIP,ATF3,RETSAT,TPRG1L,HACD3,PLA2G7,PRDX3,LDHB,ABR,EPB41L1,PDGFD,EPB41L3,ST3GAL5,HMOX1,S100A11,ABCA1,JUN,RDX,IRF2BP2,RMDN2,NR1D2,SLC6A6,PRXL2A,HBP1,CPEB3,LGMN,BTG2,CDKN1A,CDKN1B,BTG1,TINAGL1,HEXB,QPRT,BHLHE41,SNX10,PCMTD2,CHAF1B,MRC1,TCP11L2,TIMP3,FLVCR2,TK…
gene_set_query	187	SATB1	287.5	ARCHS4 Coexpression,330;Enrichr Queries,278;ReMap ChIP-seq,294;GTEx Coexpression,248	POP4,GMFG,ACCS,MPRIP,DPYSL2,PSMD2,PKNOX2,GBP5,PRKAB2,RBFOX1,CXADR,CACNA2D1,FAM133B,LARS2,MTHFD1,DDIT4,TXNIP,NGEF,ATF3,CDCA4,SHMT1,GATA3,RNF213,PDGFC,VTI1A,PIP5K1B,CTC1,ABCA1,JUN,JAG1,FUCA2,EXOC6B,FN1,NR2F2,PBX1,FLI1,GRIN3A,EIF6,AGO3,PKIA,AGO1,NOX1,EZH2,LGMN,ARHGAP9,ARHGAP8,MTMR11,DIS3L,GPR22,OSBPL11,LRRC2,IL18BP,PQBP1,MRPL40,PCMTD1,LRRC47,IKBIP,DUSP4,SS18,KCND1,CNOT6L,ACTL6A,ELOVL6,EPS15L1,SRP9,S…
gene_set_query	188	RBPJ	287.8	Literature ChIP-seq,154;ARCHS4 Coexpression,429;Enrichr Queries,274;ReMap ChIP-seq,229;GTEx Coexpression,353	MT-ND6,MT-ND4L,MT-ND4,MT-ND5,CYBC1,TFRC,MT-CO1,TESK1,GHITM,MT-ND3,MYLK,ATP5IF1,PREX1,KRTCAP2,CAPNS1,TMEM88,DPYSL2,IGLON5,AKT2,GPBP1,PSMD3,GTSE1,CXADR,SECISBP2,RFX2,MCEMP1,HDHD2,SND1,TMEM81,SLC5A7,MTHFD1,RFX7,MTHFD2,RUFY3,ETHE1,FEZ1,DDIT4,PSME4,ORAI2,PSME1,JTB,TXNIP,PSME2,MT-CO3,ATF5,ATF3,SF1,CDCA3,TTYH2,LYPD1,BAZ2A,ABCB8,MRPL12,PLA2G6,ADAMTS12,HACD2,GABARAP,DEDD2,PCNX3,C3,PRPSAP1,HSPH1,PRPSAP2,ZB…
gene_set_query	189	GABPA	288	Literature ChIP-seq,49;ARCHS4 Coexpression,787;ENCODE ChIP-seq,24;Enrichr Queries,591;ReMap ChIP-seq,54;GTEx Coexpression,223	JRK,GMFB,NUP107,TFRC,MT-CO1,POP1,POP4,NOC2L,TSKU,ALKBH3,CAPNS1,MLYCD,GTSE1,UNC5B,SECISBP2,CACNA2D1,DHDH,EWSR1,ZC3H11A,ORAI3,UNC50,RABL3,JTB,TXNIP,TCEANC2,FAR1,MT-CO3,CLOCK,ATF3,ATF4,SF1,EXD2,CDCA3,SHMT2,CDCA5,CDCA8,BAZ2A,PLA2G6,CIAO3,DEDD2,CIAO1,RHOT2,RNF216,PDGFC,RDH14,LTA4H,ATRIP,HEXIM1,GSTM4,GSTM3,BTBD19,JUN,GSTM2,PRPF38A,GSTM1,JAG1,TEX30,MTERF3,NCAPH2,FN1,NR2F2,LARP4,MAGOHB,PBX1,NR2F6,TBL3,RN…
gene_set_query	190	ZNF92	288.5	ARCHS4 Coexpression,300;Enrichr Queries,589;ReMap ChIP-seq,87;GTEx Coexpression,178	MT-ND6,MT-ND4L,MT-ND4,SCOC,MT-ND5,POP1,MT-CO1,GMFG,NOC2L,MT-ND3,ATP5IF1,NDST1,PREX1,SAMD14,ISLR,CAPNS1,AKT2,GPBP1,PRKACA,SAMD11,ENDOG,CXADR,EML1,DDX39A,EWSR1,CLNS1A,DDIT4,RBP1,PADI3,MT-CO3,PIF1,NYAP1,TTYH3,CDCA5,HPN,PDGFB,CLCNKB,CDCA7,NCAPG,CLCNKA,PLA2G6,C3,PRPSAP2,HSPH1,EPB41L1,FIGNL1,PIP5K1C,JUN,NEBL,BTBD11,NR2F6,COL1A1,SASS6,PSMG3,MAJIN,LIN54,ARF1,ARHGAP8,SHB,MED16,DDA1,MRPL42,RPLP2,TSPO,DLGAP…
gene_set_query	191	MYF6	288.7	ARCHS4 Coexpression,104;Enrichr Queries,481;GTEx Coexpression,281	LRRC14B,SPARC,SERPINE1,KEAP1,ENO3,DCAF6,LGALS3,PSMD4,MYC,PSMD3,PDK4,PSMD1,MYOZ3,SOX9,MYOZ1,BVES,MYOZ2,SMCO1,SCN1B,GAMT,PRKAB2,RBFOX1,ENDOG,ACTN2,CACNA2D1,CPT1B,GNPAT,MYL1,BIN1,PPP1R3B,MYL2,PSME4,MYL3,PRKCQ,ALPK3,HECA,OPTN,ATF3,CFH,RRAD,TWIST1,PPP1R3A,GATA3,ART3,FXR1,C3,NEU3,TSPAN8,PRKAR2A,CMYA5,MAP4,EGR1,MYH7B,JUN,EGR2,DTNA,GADD45A,FZD9,CIDEA,MEMO1,IGF1,GADD45G,COL1A1,AIMP2,H19,NPLOC4,COL1A2,PPP1…
gene_set_query	192	RARB	290.8	Literature ChIP-seq,90;ARCHS4 Coexpression,523;Enrichr Queries,366;GTEx Coexpression,184	LRRC14B,NUP107,TFRC,PGAP3,GMFG,TSEN54,MYLK,VPREB3,RAVER1,DPYSL2,PSMD2,DPYSL3,C3AR1,ANKFY1,MLYCD,PRKACB,WLS,NGDN,CACNA2D2,EML1,EID1,MYL2,AKIP1,RFX5,TXNIP,AGTR2,MYL9,ATF3,SF1,ATF4,PIF1,ZBTB8A,B3GLCT,CDCA7,GATA5,GATA4,PLA2G5,ADAMTS12,HACD3,AAAS,HSD11B1,PCNX3,RHOT2,PRPSAP2,ADAMTS19,PIP5K1C,HMGXB3,ZBTB7B,ABCA1,GSTM3,JUN,JAG1,CADM4,NEBL,EDEM1,FN1,NR2F1,EXOC6B,NR2F2,NETO2,PBX1,NR2F6,COL1A1,TBL3,COL1A2,A…
gene_set_query	193	MBD4	290.8	ARCHS4 Coexpression,377;ENCODE ChIP-seq,64;Enrichr Queries,67;ReMap ChIP-seq,281;GTEx Coexpression,665	MT-ND6,USP6NL,MDC1,ATF2,MT-ND4L,POP5,MAPKBP1,MT-ND4,JRK,CYBC1,MT-ND5,NUP107,TFRC,MT-CO1,POP1,PGAP3,GMFG,C4BPB,MT-ND3,ALKBH3,NDST1,KRTCAP2,PSMD4,MPRIP,DPYSL2,PSMD3,ATG3,PRKAB2,CXADR,TYW5,SECISBP2,NGDN,DNTTIP2,EML4,FAM133B,MYL6,DDX39A,MTHFD2,PRKAR1A,DDIT3,CLNS1A,DDIT4,UNC50,TXNIP,MT-CO3,NGEF,ATF4,EXD2,HPN,CDCA7,NCAPG,MRPL17,AGAP1,BAZ2A,MRPL12,MRPL13,MRPL10,ADAMTS16,PRPSAP1,EPB41L5,CYB5R4,HSPH1,EPB4…
gene_set_query	194	HAND2	291.7	ARCHS4 Coexpression,248;Enrichr Queries,496;GTEx Coexpression,131	CNTFR,TMEM200B,SERPINE1,COL12A1,MRGPRF,HNRNPU,EMC10,SLC4A2,RRP8,DCAF7,MYLK,ISLR,SOX17,MYC,DPYSL3,ANKFY1,CYP1B1,ANKS1A,BVES,WLS,SAMD11,UNC5B,DAPK3,CACNA2D2,UNC5C,SOX12,EML1,MYL4,MYL6,RBP1,MYL3,TXNIP,MYL9,ATF3,ATF4,SHOX2,GATA6,GATA4,GATA3,IQGAP3,ADH5,RNF216,ADAMTS19,PLCG1,NKX2-5,JUN,FZD2,COL24A1,NEBL,FZD7,FN1,NR2F1,NR2F2,PBX1,FLI1,NFATC4,COL1A1,H19,COL1A2,SNAI2,DCHS1,FAT4,PKIG,FERMT2,PYGB,TINAGL1,T…
gene_set_query	195	NFIL3	292	ARCHS4 Coexpression,331;Enrichr Queries,144;GTEx Coexpression,401	TFRC,SERPINE2,PGAP3,EHMT2,SERPINE1,GABPB1,BACH1,PREX1,ALKBH1,MYC,NAMPT,CYP1B1,IER5,IER3,GABARAPL1,WSB1,PRKCD,FNDC3B,DNTTIP2,BIN3,MTHFD2,DDIT3,DDIT4,TXNIP,ADPRM,ATF3,ATF4,EXD2,SAMSN1,C3,LDHA,HSPH1,VTI1A,CHST15,MCMBP,HMOX1,GATD3A,ZBTB7B,ABCA1,LYN,PLK3,PHC2,JUN,JUND,PLK2,FN1,IRF2BP2,ELL2,COL1A1,SLC6A6,ABTB1,PRXL2C,AGO2,SNAI1,HBP1,FXYD5,CDKN1A,BTG2,BTG1,TINAGL1,ELL,ADM,PYGL,AREG,ING1,TRIM2,TIMP1,EMD,…
gene_set_query	196	STAT2	293.2	ARCHS4 Coexpression,510;ENCODE ChIP-seq,110;Enrichr Queries,541;ReMap ChIP-seq,89;GTEx Coexpression,216	USP6NL,MDC1,SLC4A1AP,CYBC1,TFRC,GMFG,ITSN1,TMEM94,GHITM,ACCS,F11R,ALKBH3,LACTB,SYNGAP1,PSMD4,AKT2,DPYSL2,ANKFY1,GBP5,GBP7,SCAMP1,PRKAB1,MYL6,DDX39B,ZC3H11A,ETHE1,DDIT4,PSME1,JTB,TXNIP,PSME2,ATF5,ATF3,OPTN,ABCB8,C3,RNF213,ZBTB7B,LYN,ABCA1,PRPF38B,JUN,PRPF38A,FN1,MAGOHB,MOV10,FAM111A,ABTB1,TBL3,AGO3,FASN,NOSTRIN,HYOU1,HAMP,EZH2,LGMN,ACHE,MRPL38,MED16,MRPL35,SMPD4,ATIC,MRPL40,JAK2,CTBS,NELFE,ELOVL1,…
gene_set_query	197	FOSB	293.7	ARCHS4 Coexpression,126;Enrichr Queries,111;GTEx Coexpression,644	SERPINE2,PGAP3,SERPINE1,SOX17,ZMIZ1,MYC,DPYSL2,NAMPT,ADNP2,CYP1B1,IER5,IER3,TSPYL2,ACOT7,DDIT3,DDIT4,TXNIP,ATF3,SF1,CFH,GATA3,AKAP17A,C3,ADAMTS15,LDHB,HSPH1,HMOX1,GATD3A,ABCA1,PLK3,JUN,GSTM2,CREBBP,JUND,JAG1,PLK2,FN1,IRF2BP2,NFATC2,NR1D1,PA2G4,EIF1,COL1A1,COL1A2,SNAI1,BTG2,CDKN1A,BTG1,TINAGL1,PHF1,ADM,AREG,PRSS23,AACS,TNKS1BP1,TIMP3,TIMP1,RRP12,DUSP4,DUSP5,SERPINB2,ANXA1,ANXA2,ANXA3,PGAM1,EMP1,EM…
gene_set_query	198	TBP	293.8	Literature ChIP-seq,104;ARCHS4 Coexpression,87;ENCODE ChIP-seq,16;ReMap ChIP-seq,134;GTEx Coexpression,1128	NUP107,TFRC,MT-CO1,POP4,TESK1,TESK2,TSKU,NDST2,NDST1,COMTD1,CAPNS1,RAVER1,ANKFY1,PRKACA,GTSE1,ATG3,CXADR,SECISBP2,SCO1,EWSR1,DDIT3,DDIT4,ORAI3,RABL3,JTB,TXNIP,VOPP1,TCEANC2,MT-CO3,ATF5,ATF4,CDCA2,CDCA3,CDCA4,SHMT1,CDCA8,BAZ2A,CIAO3,DEDD2,CIAO1,RHOT2,RNF216,PIP5K1C,ATRIP,HEXIM1,BTBD19,PRPF38B,TEX30,JUP,EIF2AK1,FUCA2,NR2F1,PBX2,EIF2AK4,NR2F2,LARP4,NR2F6,FAM111A,TBL3,RNF225,TBL2,SFXN3,HYOU1,ARHGAP9,…
gene_set_query	199	CREB1	294.3	Literature ChIP-seq,5;ARCHS4 Coexpression,238;ENCODE ChIP-seq,43;Enrichr Queries,848;ReMap ChIP-seq,82;GTEx Coexpression,550	ATF2,NUP107,GMFB,TFRC,MT-CO1,POP4,ITSN1,TESK1,SCX,NOC2L,ALKBH3,CAPNS1,DPYSL5,DPYSL2,GPBP1,SUPT20H,PRKACA,PRKACB,ATG3,CXADR,UNC5B,SECISBP2,DHDH,PRKAB1,BCR,LARS2,MTHFD2,DDIT3,DDIT4,ORAI3,UNC50,RABL3,JTB,TXNIP,FAR1,MT-CO3,CLOCK,ATF3,ATF4,SF1,EXD2,CDCA3,COL13A1,CDCA5,SHMT1,TPRG1L,PLA2G6,CIAO3,DEDD2,CIAO1,PRPSAP1,RHOT2,PRPSAP2,RNF216,ADAMTS17,RDH14,ATRIP,HEXIM1,BTBD19,JUN,CREBBP,PRPF38B,PRPF38A,JUP,NC…
gene_set_query	200	ERG	295	Literature ChIP-seq,44;ARCHS4 Coexpression,967;Enrichr Queries,389;ReMap ChIP-seq,18;GTEx Coexpression,57	MT-CO1,POP1,PWWP2B,GMFG,NOC2L,CAPNS1,DPYSL2,ANKFY1,MLYCD,GTSE1,ATG3,PRKAB2,ENDOG,BCR,LARS2,MTHFD1,DDIT4,ORAI3,ORAI2,JTB,TXNIP,FAR1,MT-CO3,ATF3,SF1,ATF4,EXD2,CDCA5,PDGFB,B3GLCT,CDCA7,GATA3,CIAO3,ADAMTS10,DEDD2,RHOT2,RDH14,PIP5K1C,ATRIP,HEXIM1,BTBD19,JUN,JAG1,NCAPH2,FUCA2,FN1,NR2F2,EIF2AK4,LARP4,NR2F6,DHFR,TBL3,RNF225,FASN,PRXL2C,SFXN3,HYOU1,FAT4,RNF220,ACHE,SNX13,ZNF48,DDA1,CHAF1B,CASP12,ATIC,MECO…
gene_set_query	201	GLYR1	296	ARCHS4 Coexpression,574;ReMap ChIP-seq,2;GTEx Coexpression,312	POP5,MAPKBP1,NUP107,TFRC,POP1,MYLK,COMTD1,TBK1,SYNGAP1,PSMD4,CAPNS1,RAVER1,ALKBH1,PSMD3,PSMD1,SUPT20H,PRKACA,WLS,TSTD2,SND1,MTHFD2,EWSR1,DDIT3,ZC3H11A,CLNS1A,RUFY2,SF1,CDCA2,CDCA8,BAZ2A,CIAO1,PCNX3,LARP1,PIP5K1C,ZBTB7B,PPARGC1B,PRPF38A,EIF2AK1,PMM2,PBX2,SASS6,PSMG1,HYOU1,ARHGAP9,MRPL36,MRPL35,ZNF48,JPH2,EDRF1,CHAF1A,NELFB,NELFCD,LRRC47,RMI1,NSUN2,ACTL6A,LRRC40,MRPL47,BAZ1B,DYNLL2,DDB1,PSMA5,SLC7A…
gene_set_query	202	ZNF217	298.5	Literature ChIP-seq,61;ARCHS4 Coexpression,838;ENCODE ChIP-seq,107;Enrichr Queries,239;ReMap ChIP-seq,290;GTEx Coexpression,256	ATF2,SCOC,GMFB,TFRC,POP4,TSKU,FAM110A,DPYSL2,ARPIN,PRKAB2,CXADR,BCR,MTHFD2,ZC3H11A,DDIT4,ORAI3,TXNIP,ATF3,CDCA4,LYPD1,GATA5,BAZ2A,GATA3,LYPD6,EPB41L5,LARP1,RNF216,ADAMTS19,ADAMTS17,LTA4H,PRPF38B,JUN,JAG1,NEBL,FN1,PBX2,NR2F2,LARP4,PBX1,AIF1L,VANGL1,PKIB,PRXL2A,PKIA,FXYD1,FAT1,FXYD5,MTMR11,PRKAG2,SNX13,SHB,ARHGAP5,SHF,SMPD3,ATIC,MECOM,TCP11L1,DLGAP1,JAK1,DUSP4,DUSP5,RMI2,KCND3,RMI1,MAMDC2,SLC39A11,…
gene_set_query	203	ZNF703	300.7	ARCHS4 Coexpression,501;Enrichr Queries,169;GTEx Coexpression,232	SERPINE2,SERPINE1,SLC4A2,ENO3,ALKBH3,PREX1,CAPNS1,RAVER1,DPYSL2,CREB3L1,MYC,PSMD3,CYP1B1,PRKACA,BVES,IER5,IER3,PRKAB2,NGDN,DAPK3,SCRIB,SOX12,ADCY9,MYL1,MAP1B,DDIT4,TXNIP,OPTN,ATF3,SF1,ATF4,POM121,GATA6,SLAIN2,GATA3,PCNX3,LARP1,WDR70,PRKAR2A,SERPINH1,HMOX1,GATD3A,ST3GAL1,BARD1,ABCA1,JUN,JAG1,FZD2,JUND,JUP,PLK2,FZD7,FN1,NR2F1,FZD8,INO80,NR1D1,NR2F2,PBX1,PRRC2A,NR2F6,COL1A1,COL1A2,FASN,GIPC1,SSPN,CD…
gene_set_query	204	FOXC1	302	ARCHS4 Coexpression,421;Enrichr Queries,178;GTEx Coexpression,307	MDC1,SERPINE2,TRRAP,SERPINE1,COL12A1,HNRNPU,SLC4A2,NOC2L,MYLK,EPS8,RAVER1,DPYSL2,MYC,DPYSL3,CYP1B1,PXDC1,CMKLR1,IER3,SAMD11,SERPINF1,SCRIB,DKK3,CPED1,MAP1B,DDIT4,TXNIP,CFAP97,MYL9,ATF3,ATF4,TPH1,NUP205,POM121,CFH,GATA6,GATA3,IQGAP3,ADAMTS10,LARP1,PDGFC,RSU1,GATD3A,JUN,JAG1,FZD2,MCAM,PLK2,FZD7,FN1,FZD9,NR2F1,NR2F2,PRRC2A,COL1A1,DHFR,COL1A2,GIPC1,FAT1,SNAI2,CDK16,BTG2,CDKN1A,TINAGL1,ADM,SHB,PRSS23,…
gene_set_query	205	ZBTB47	302.3	ARCHS4 Coexpression,217;Enrichr Queries,303;GTEx Coexpression,387	LRRC14B,PGAP3,TESK1,MSANTD4,F11R,ENO3,MYLK,DCAF6,GCSH,NDST1,MPRIP,DPYSL2,DPYSL3,CYP1B1,PRKACA,BVES,SMCO1,UNC5B,CACNA2D1,PRKCE,EML4,ADCY9,DAAM2,BIN1,MYL1,MYL2,DDIT4,MYL3,TYRO3,TXNIP,MYL9,TTYH3,PCNX3,ABR,PIP5K1C,ABCA1,PRR30,MYH7B,ABCA2,JUN,MCAM,FZD9,RMDN1,NR2F2,NFATC4,COL1A1,EHD1,HNRNPF,FXYD1,SSPN,HRC,OGDH,CDK12,MYOM1,MOCS2,BTG2,CDKN1A,SETD3,TGFB1I1,DIS3L,LRRC39,PYGM,VSIR,PRKAG3,MYOM2,MRC2,JPH2,CSR…
gene_set_query	206	TGIF1	302.7	ARCHS4 Coexpression,461;Enrichr Queries,136;GTEx Coexpression,311	TFRC,SERPINE2,SERPINE1,THYN1,F11R,MPRIP,MYC,NAMPT,CYP1B1,PRKACA,PRKACB,IER5,IER3,RBFOX1,FNDC3B,HDHD2,MTHFD2,DDIT3,DDIT4,CDIP1,TXNIP,ATF3,ATF4,NYAP1,VPS26B,PRDX3,LDHB,ABR,FAM171A2,PRDX1,SYNDIG1,SERPINH1,HMOX1,GATD3A,PIP5K1C,S100A11,ABCA1,JUN,JAG1,JUND,PHC1,PLK2,FZD7,FN1,IRF2BP2,LARP7,EIF1,COL1A1,HNRNPF,FXYD5,GPR19,GABRB3,CDKN1A,BTG2,BTG1,TINAGL1,ADM,MRPL36,ANXA6,TNKS1BP1,TIMP1,APC2,DUSP4,DUSP5,HEL…
gene_set_query	207	BACH1	304.3	Literature ChIP-seq,120;ARCHS4 Coexpression,792;ENCODE ChIP-seq,57;Enrichr Queries,217;ReMap ChIP-seq,107;GTEx Coexpression,533	JRK,TFRC,MT-CO1,POP4,GMFG,ACCS,TBK1,CAPNS1,RAVER1,DPYSL5,ALKBH1,AKT2,DPYSL3,NDST3,ENDOG,TSTD2,CACNA2D1,DHDH,PRKAB1,BCR,SCO1,MTHFD1,EWSR1,MTHFD2,DDIT4,ORAI2,TXNIP,MPPE1,MT-CO3,CLOCK,ATF3,SF1,EXD2,CDCA5,LYPD1,PLA2G6,DEDD2,PRPSAP1,ADAMTS15,EPB41L5,RHOT2,RNF213,PDGFD,ADAMTS17,EPB41L3,HEXIM1,BTBD19,JUN,GSTM2,EIF2AK1,FN1,PBX1,NR2F6,DHFR,PKIB,FAM111A,RNF225,TBL3,FASN,AGO2,FXYD1,PKIG,RNF220,ACHE,LIN54,MT…
gene_set_query	208	THAP1	305.4	ARCHS4 Coexpression,237;ENCODE ChIP-seq,79;Enrichr Queries,664;ReMap ChIP-seq,167;GTEx Coexpression,380	JRK,CYBC1,POP4,TMEM94,SCX,GHITM,NOC2L,RBPJ,ACCS,TSEN54,NDST2,PSMD8,LACTB,NDST1,TBK1,SYNGAP1,CAPNS1,MPRIP,PSMD5,ALKBH1,GPBP1,PSMD3,SUPT20H,PRKACA,SAMD11,TYW5,TSTD2,STARD9,SCAMP1,PRKAB1,BCR,EML4,LARS2,DDX39A,MTHFD2,PRKAR1A,DDIT3,ZC3H11A,ORAI3,DDIT4,RUFY2,TXNIP,TCEANC2,MPPE1,CLOCK,ATF3,SF1,ATF4,EXD2,TTYH3,CDCA2,CDCA5,TPRG1L,CDCA8,GATA5,ABCB8,SLC5A2,MRPL12,CIAO3,HACD2,MRPL13,DEDD2,PRPSAP1,PCNX3,RHOT2…
gene_set_query	209	MSC	305.7	ARCHS4 Coexpression,280;Enrichr Queries,124;GTEx Coexpression,513	SERPINE2,POP1,SERPINE1,GABPB1,LACTB,EVA1B,DPYSL2,MYC,DPYSL3,NAMPT,CYP1B1,PXDC1,CMKLR1,IER3,DDX18,SERPINF1,COL23A1,RNASE1,ZSCAN20,MTHFD2,RFX5,DDIT4,VOPP1,ATF5,CFAP97,ATF3,PIF1,CFH,SAMSN1,PLA2G7,C3,LDHA,PDGFC,SERPINH1,HMOX1,ABCA1,JUN,JAG1,FN1,MAGOHB,GPR137B,COL1A1,EHD1,EHD4,COL1A2,SNAI2,ADA,LGMN,BTG2,CDKN1A,TINAGL1,BHLHE41,TMEM51,ADM,SNX10,PRSS23,GLI2,C1QTNF2,C1QTNF1,TRIM5,ANXA6,TIMP3,FLVCR2,AP3S1,…
gene_set_query	210	ELK1	306.8	Literature ChIP-seq,118;ARCHS4 Coexpression,650;ENCODE ChIP-seq,60;ReMap ChIP-seq,34;GTEx Coexpression,672	ATF2,POP5,JRK,GMFB,SLC4A1AP,POP1,POP4,TESK1,NOC2L,ALKBH6,COMTD1,SYNGAP1,TBK1,CAPNS1,RAVER1,NDST3,ANKFY1,PRKACA,PRKACB,ENDOG,SECISBP2,PRKAB1,SCO1,EWSR1,ORAI3,DDIT4,UNC50,RABL3,TXNIP,ATF4,SF1,EXD2,CDCA2,CDCA3,CDCA5,CIAO3,RHOT2,PIP5K1C,HEXIM1,GSTM4,JUN,JAG1,EIF2AK1,NCAPH2,LARP7,EIF2AK4,LARP4,MAGOHB,NR2F6,DHFR,PKIB,FAM111A,TBL3,RNF225,PPFIBP1,TBL2,AGO3,FASN,HYOU1,LGMN,ARHGAP9,MTMR14,ARHGAP1,SNX10,ZNF…
gene_set_query	211	ZNF362	307.3	ARCHS4 Coexpression,297;Enrichr Queries,214;GTEx Coexpression,411	CNTFR,SERPINE2,EHMT2,TMEM94,ADARB1,SLC4A3,MYLK,NYNRIN,SYNGAP1,ZMIZ1,DPYSL5,DPYSL2,MYC,ZMIZ2,DPYSL3,STMN1,CYP1B1,PXDC1,PRKACA,CMKLR1,IER3,MEF2A,GABARAPL1,WSB1,CLEC11A,FNDC3B,SOX12,ATG14,CPED1,DDIT4,TXNIP,MYL9,SF1,TPH1,TTYH3,ADAMTS10,FAM171A2,PDGFC,SERPINH1,HMOX1,RSU1,GATD3A,PIP5K1C,PLCG1,VPS16,ABCA1,JUN,CREBBP,CDK19,PHC2,FZD2,JUND,CADM4,JUP,MCAM,NR2F1,IRF2BP2,PBX2,NR2F2,PBX1,PRRC2A,NFATC4,COL1A1,S…
gene_set_query	212	PREB	308.7	ARCHS4 Coexpression,170;Enrichr Queries,559;GTEx Coexpression,197	TFRC,HNRNPU,SLC4A2,NOC2L,ENO3,DCAF6,RRP9,PSMD8,PSMD4,RAVER1,MYC,PSMD2,PSMD3,GAMT,ENDOG,GTPBP4,SND1,WDR77,MYL1,ARMC6,DDIT4,TXNIP,JTB,ATF4,RPN2,SHMT2,RPN1,MRPL17,MRPL12,GUCD1,LDHA,HSPH1,PRDX4,PRKAR2A,PRDX1,SERPINH1,GATD3A,JUN,MTERF3,LARP4,EIF1,NPLOC4,EIF6,FASN,SFXN4,HYOU1,CDKN1A,ARF1,ARPC1B,MRPL38,PYGM,MRPL37,OSBPL11,PRKAG3,TMEM186,SMG5,MRPL41,MCEE,MRPL40,SPIN1,NELFB,RRP12,TEAD4,LRRC47,NUDC,CLUH,AN…
gene_set_query	213	ZNF277	309.3	ARCHS4 Coexpression,164;Enrichr Queries,223;GTEx Coexpression,541	PI4K2B,MT-ND4L,TFRC,SERPINE2,SLC4A2,NDST1,CAPNS1,MPRIP,RAVER1,ZMIZ1,DPYSL2,MYC,ZMIZ2,NAMPT,PSMD3,AP1S2,PRKACA,IER3,GABARAPL1,MBNL2,WSB1,DAPK3,DNTTIP2,IFT80,SCRIB,SCAMP1,SND1,MTHFD2,DDIT4,YME1L1,TXNIP,ADPRM,ATF3,OPTN,SF1,POM121,ABCB7,VPS26C,ABCB8,PCNX3,BLOC1S5,FAM221A,LDHA,HSPH1,VTI1A,LTA4H,PIP5K1C,ZBTB7B,FDFT1,BTF3,ABCA1,JUN,CDK19,GTF2IRD2,EDEM1,PMM2,FZD9,IRF2BP2,PBX2,PRRC2A,GIPC1,HBP1,PSMG2,EZH2…
gene_set_query	214	YY1	309.5	Literature ChIP-seq,74;ARCHS4 Coexpression,472;ENCODE ChIP-seq,50;Enrichr Queries,466;ReMap ChIP-seq,94;GTEx Coexpression,701	POP5,JRK,TFRC,MT-CO1,ITSN1,NOC2L,ALKBH3,COMTD1,SYNGAP1,TBK1,SCP2,AKT2,ALKBH1,GPBP1,ANKFY1,PRKACA,GTSE1,PRKAB2,CACNA2D1,DHDH,LARS2,EWSR1,ZC3H11A,DDIT4,ORAI3,UNC50,RABL3,JTB,TXNIP,MT-CO3,ATF4,SF1,EXD2,CDCA2,CDCA3,CDCA5,B3GLCT,BAZ2A,PLA2G6,CIAO3,CIAO1,PRPSAP1,EPB41L5,RHOT2,LARP1,ATRIP,HEXIM1,CREBBP,BTBD19,JUN,PRPF38B,PRPF38A,CCZ1B,NCAPH2,EIF2AK1,NR2F2,MAGOHB,BTBD10,NR2F6,DHFR,TBL3,FASN,SFXN3,NMT1,NM…
gene_set_query	215	TCF7L1	310	ARCHS4 Coexpression,779;Enrichr Queries,117;GTEx Coexpression,34	TMEM200B,SERPINE2,WIPF1,GLDC,MRGPRF,TMEM97,MYLK,EPS8,ISLR,ZMIZ1,EVA1C,DPYSL2,CREB3L1,MYC,IGLON5,CREB3L2,DPYSL3,CYP1B1,PXDC1,ACOT8,SOX12,CPED1,BCAM,MYL6,SARNP,DDIT4,TYRO3,SERPING1,TXNIP,MYL9,ATF3,PIF1,ZBTB8A,CFH,ADAMTS10,ADH5,LDHB,ADAMTS19,PDGFC,SERPINH1,RSU1,GATD3A,ABCA1,JUN,JAG1,FZD2,PHC1,JUP,FZD4,MCAM,FZD7,FN1,FZD9,NR2F1,LARP7,NR2F2,PBX1,NFATC4,AIF1L,COL1A1,COL1A2,FAT1,SNAI2,DCHS1,FERMT2,GABRB3…
gene_set_query	216	ZNF22	310	ARCHS4 Coexpression,67;Enrichr Queries,199;GTEx Coexpression,664	TFRC,SERPINE2,HNRNPU,THYN1,SLC4A2,WDR89,SMC4,NDST1,EVA1A,CAPNS1,MPRIP,DPYSL2,MYC,ZMIZ2,STMN1,PIP4K2C,PRKACA,IER3,WSB1,FNDC3B,SCRIB,FNDC3A,ATG12,MTHFD2,SARNP,DDIT4,TXNIP,ASF1A,CFH,CDCA7,MRPL13,PRDX3,PCNX3,LDHB,ABR,LDHA,PRDX5,PRDX4,SSR1,GATD3A,PIP5K1C,ZBTB7B,ABCA1,JUN,JUP,FZD4,FUCA2,THAP12,FN1,FZD9,IRF2BP2,MAGOHB,EIF1,PRRC2A,NPLOC4,GPR180,GIPC1,PRXL2C,OGDH,EZH2,BTG2,CDKN1A,CDKN1B,BTG1,CLTB,ADM,SMG5…
gene_set_query	217	IRF1	311.3	Literature ChIP-seq,150;ARCHS4 Coexpression,671;ENCODE ChIP-seq,25;Enrichr Queries,508;ReMap ChIP-seq,72;GTEx Coexpression,442	JRK,NUP107,TFRC,MT-CO1,GMFG,TESK2,F11R,NOC2L,NDST2,C3AR1,SUPT20H,GTSE1,PRKAB2,ENDOG,UNC5B,SECISBP2,DHDH,LARS2,MTHFD1,MTHFD2,EWSR1,DDIT4,ORAI3,ORAI2,JTB,TXNIP,MT-CO3,CLOCK,ATF3,OPTN,SF1,EXD2,CDCA2,CDCA3,SHMT1,CDCA5,B3GLCT,CDCA8,BAZ2A,PLA2G6,CIAO3,DEDD2,PRPSAP1,EPB41L5,RHOT2,LARP1,RNF213,PRPSAP2,RNF216,RDH11,PDGFC,RDH14,ATRIP,HEXIM1,GSTM4,JUN,PRPF38B,JAG1,PRPF38A,JUP,MTERF3,CCZ1B,NCAPH2,EIF2AK1,FN1…
gene_set_query	218	MYB	312.3	Literature ChIP-seq,31;ARCHS4 Coexpression,420;ENCODE ChIP-seq,68;Enrichr Queries,21;ReMap ChIP-seq,133;GTEx Coexpression,1201	MT-ND6,USP6NL,MT-ND4L,MT-ND4,MT-ND5,GMFB,TFRC,MT-CO1,GMFG,TMEM97,MT-ND3,ATP5IF1,NDST2,FAM110A,PREX1,KRTCAP2,SAMD14,RAVER1,UBASH3B,TMEM88,DPYSL2,FAM110C,HPCAL1,RFX2,PRKAB1,BCR,DDX39A,MTHFD2,RFX7,ETHE1,DDIT3,DDIT4,ORAI3,RFX5,ORAI2,PSME1,JTB,TXNIP,PSME2,VOPP1,MT-CO3,ATF3,ATF4,SF1,ZBTB8A,CDCA2,CDCA3,ABCB6,SHMT2,CDCA4,CDCA5,ABCB4,CDCA7,CDCA8,NCAPG,BAZ2A,GATA3,MRPL12,GABARAP,DEDD2,PCNX3,HSD11B1,RHOT2,R…
gene_set_query	219	ZNF511	314.7	ARCHS4 Coexpression,186;Enrichr Queries,193;GTEx Coexpression,565	ENO3,RRP8,RRP9,GCSH,PSMD8,PSMD4,ALKBH1,MYC,MLYCD,PRKACA,BVES,IER3,GAMT,ENDOG,ACOT7,GTPBP6,DDX39A,MTHFD2,DDIT4,HMBS,TXNIP,JTB,RPL28,ASF1B,ANAPC16,ABCB6,CDCA3,SHMT2,CDCA5,MRPL16,CDCA7,SDR39U1,CDCA8,NCAPG,MRPL17,SNU13,MRPL12,MRPL13,MRPL10,GUCD1,LDHA,PRDX4,PRDX1,MYO6,PUSL1,SERF2,FDFT1,JUN,MTERF3,PLK1,FUCA2,SNF8,PA2G4,MRPL23,EIF6,FASN,SFXN4,PSMG1,MYOM1,LRRC39,MRPL38,MRPL36,MRPL37,TMEM186,PQBP1,MRPL41,…
gene_set_query	220	ZNF267	314.7	ARCHS4 Coexpression,210;Enrichr Queries,404;GTEx Coexpression,330	CCNK,IFITM1,IL1RN,TRAF3IP3,TFRC,WIPF1,GMFG,HNRNPU,IFI30,GABPB1,IFIT1,BACH1,IFIT3,ICAM1,IFIT2,LACTB,MT2A,MYC,NAMPT,CHORDC1,CYP1B1,SLC12A6,TRIM21,B2M,IER5,RNF111,IER3,MFSD2A,ARL11,GBP5,WSB1,ACSL1,IFRD1,ARRDC3,FNDC3B,ACOD1,BIN2,MTHFD2,DDIT4,NINJ1,BTK,TXNIP,HECA,ALPK1,ATF3,CDC42SE1,CERKL,IGSF6,SAMSN1,PLA2G7,PIK3R5,C3,SEC14L2,CYB5R4,BRIP1,HSPH1,RNF213,ERI1,INPP5D,VTI1A,ST8SIA4,HIVEP1,SLAMF7,HMOX1,SLAM…
gene_set_query	221	GATA2	314.8	Literature ChIP-seq,79;ARCHS4 Coexpression,685;ENCODE ChIP-seq,69;Enrichr Queries,187;ReMap ChIP-seq,124;GTEx Coexpression,745	SCOC,SLC4A1AP,GMFB,MT-CO1,GMFG,ITSN1,F11R,NOC2L,FAM110A,RAVER1,DPYSL2,DPYSL3,C3AR1,PRKAB2,CXADR,PRKAB1,BCR,EWSR1,DDIT4,ORAI3,JTB,TXNIP,TCEANC2,MT-CO3,CLOCK,ATF3,SF1,PDGFB,GATA6,LYPD1,GATA3,LYPD6,PRPSAP1,RDH11,PDGFD,LTA4H,HEXIM1,JUN,BTBD19,PRPF38B,JAG1,JUP,EIF2AK1,FN1,NR2F1,NR2F2,BTBD10,PBX1,VANGL1,FAM111A,RNF225,PPFIBP1,PKIA,AGO2,SFXN3,SFXN4,NMT2,HYOU1,PKIG,RNF220,LIN54,BHLHE41,ARHGAP6,ZNF48,SHF,…
gene_set_query	222	SPI1	315.5	Literature ChIP-seq,19;ARCHS4 Coexpression,505;ENCODE ChIP-seq,95;Enrichr Queries,409;ReMap ChIP-seq,48;GTEx Coexpression,817	TFRC,MT-CO1,GMFG,F11R,ALKBH3,FAM110A,NDST1,ALKBH1,C3AR1,ANKFY1,PRKACA,WLS,PRKAB2,ENDOG,SECISBP2,MCEMP1,PRKAB1,SCO1,DDIT3,DDIT4,ORAI3,UNC50,JTB,TXNIP,TCEANC2,MT-CO3,MPPE1,ATF5,ATF3,SF1,CDCA5,CDCA7,BAZ2A,PLA2G7,CIAO3,ADAMTS10,DEDD2,RDH14,LTA4H,PIP5K1C,HEXIM1,BTBD19,JUN,PBX2,LARP4,BTBD10,PKIB,PPFIBP1,AGO3,HYOU1,FXYD5,LGMN,ARHGAP9,MTMR11,MTMR14,ARHGAP1,SNX10,OSBPL11,ARHGAP6,ZNF48,MED18,DDA1,IL18BP,CH…
gene_set_query	223	NFE2L2	315.8	Literature ChIP-seq,48;ARCHS4 Coexpression,57;Enrichr Queries,215;ReMap ChIP-seq,88;GTEx Coexpression,1171	MT-ND6,MDC1,MT-ND4L,MT-ND4,MT-ND5,TFRC,MT-CO1,EHMT2,FZD10,MT-ND3,TSEN54,TSKU,LACTB,KRTCAP2,PPP4R1,RAVER1,TMEM88,DPYSL5,FAM110C,MLYCD,GABARAPL1,RBFOX1,UNC5B,CACNA2D1,DHDH,HPCAL1,SCAMP1,MTHFD2,DDIT3,ZC3H11A,DDIT4,ORAI3,JTB,TXNIP,MT-CO3,ATF3,ATF4,ZBTB8A,CDCA3,ABCB6,IL20RB,BAZ2A,ABCB8,ABCB9,AAAS,MRPL12,PLA2G6,PLA2G7,MRPL13,GABARAP,MRPL10,DEDD2,C3,PRPSAP1,RHOT2,RNF213,HSPH1,RNF216,PRKAR2B,PDGFC,ZBTB7B…
gene_set_query	224	L3MBTL3	316	ARCHS4 Coexpression,246;GTEx Coexpression,386	TCERG1,IFITM1,TRAF3IP3,CYBC1,NUP107,TMEM200A,WIPF1,RTCA,SMC3,NUDT3,PPAT,BSG,GPBP1,CPNE1,TBC1D10C,AP1S1,TRIM21,SOX4,PDK1,CXADR,WDR75,INSYN1,SRRM1,DKK4,MTAP,BIN3,SOAT1,PRKD3,MAP1B,XRN2,RIN3,KDELR2,ADPRM,ALPK1,CDC42SE1,PARPBP,MYCBP2,PIK3R5,LDHB,PCNX1,RNF213,DHX33,PDGFD,INPP5D,MIER1,DHX36,ST8SIA4,CHST14,N4BP2,SCAI,LYN,CTSA,BARD1,BTBD19,PBX2,NMI,PAICS,FLI1,PUM3,BST2,PARP11,WNK2,GIPC1,CREBRF,ANP32E,TNF…
gene_set_query	225	ZNF704	317	ARCHS4 Coexpression,568;Enrichr Queries,141;GTEx Coexpression,242	SERPINE2,POP4,MPRIP,DPYSL5,ZMIZ1,DPYSL2,DPYSL3,CYP1B1,DDX17,GABARAPL1,UNC5B,CACNA2D1,UNC5C,SOX11,CPED1,MAP1B,RUFY3,DDIT4,TXNIP,ASTN2,FREM1,VPS25,PRR13,COL13A1,AGAP1,ADAMTS10,GATD3A,ST3GAL1,ABCA1,JUN,JAG1,NEBL,MCAM,PLK2,FN1,FZD9,EXOC6B,NR2F2,PBX1,SFXN3,PCDHB5,DCHS1,FAT3,FAT4,PRR36,BTG2,CDKN1A,ARPC1B,ARHGAP5,SLC6A2,MED18,TMEM47,C1QTNF2,CASP12,MECOM,C1QTNF7,ADAMTSL3,TRIM2,HEY2,TRIM3,TIMP3,TEAD1,CGNL…
gene_set_query	226	SREBF2	318	Literature ChIP-seq,108;ARCHS4 Coexpression,393;ENCODE ChIP-seq,111;Enrichr Queries,501;ReMap ChIP-seq,105;GTEx Coexpression,690	JRK,TFRC,PGAP3,PWWP2B,GMFG,SCX,NOC2L,F11R,TSEN54,TSKU,ALKBH3,VPREB3,KRTCAP2,SYNGAP1,RAVER1,MPRIP,DPYSL2,ALKBH1,PSMD3,PRKACA,SAMD11,STARD4,ENDOG,SND1,MYL6,DDX39A,EWSR1,DDIT4,PSME4,TXNIP,CLOCK,ATF3,SF1,ATF4,NYAP1,TTYH3,RETSAT,GATA6,GATA5,BAZ2A,MRPL12,CIAO3,GABARAP,CIAO1,C3,PCNX3,PRPSAP1,RHOT2,LARP1,EPB41L1,PRKAR2A,FIGNL1,LTA4H,PIP5K1C,ZBTB7B,PUSL1,ATRIP,HEXIM1,CTC1,ABCA1,LYN,ABCA2,CADM3,JUN,CREBBP,…
gene_set_query	227	TBX5	320.3	Literature ChIP-seq,25;ARCHS4 Coexpression,78;Enrichr Queries,762;GTEx Coexpression,416	MDC1,GMFB,EHMT2,GHITM,TSKU,MYLK,PSMD8,NDST1,COMTD1,SAMD14,KRTCAP2,RAVER1,PSMD4,PSMD5,DPYSL2,AKT2,MLYCD,PRKACA,MEF2A,GABARAPL2,RBFOX1,STARD4,DHDH,HDHD2,EML1,MYL4,MOSMO,SCO1,MTHFD2,MYL3,PSME4,JTB,PSME2,MYL9,ATF3,ATF4,SHOX2,B3GLCT,GATA6,CDCA7,GATA5,MRPL17,GATA4,PLA2G5,GATA3,ABCB9,MRPL13,HACD4,PRPSAP1,PCNX3,ADAMTS15,PCNX1,PRPSAP2,RDH14,RSU1,LTA4H,ABCA1,MYH7B,B3GALNT1,JUN,CADM4,NEBL,LRBA,EIF2AK1,EDEM2…
gene_set_query	228	ZNF205	320.3	ARCHS4 Coexpression,250;Enrichr Queries,562;GTEx Coexpression,149	WIPF1,PGAP3,PWWP2B,SLC4A2,NOC2L,NDST1,TBK1,CAPNS1,EVA1B,WDR90,MYC,PSMD3,AP1S1,ATG3,DAPK3,GTPBP6,SCRIB,SOX12,BIN2,DDIT4,RPL24,TXNIP,NUP98,ATF3,ASF1B,MRPL12,SAMSN1,PCNX3,CYB5R4,PCNX1,RHOT2,FAM171A2,NTHL1,VTI1A,SERPINH1,HMOX1,GATD3A,LYN,JUN,WDR59,JUND,DNAH17,JUP,FN1,FZD9,NR1D1,NR2F6,PRRC2A,EHD1,TBL3,FASN,GIPC1,AGO2,TNFSF8,PPT2,CDK16,ARHGAP9,RARG,BTG2,CDKN1A,TINAGL1,ELL,PHF20,PIGQ,SMG5,PQBP1,LFNG,MRP…
gene_set_query	229	MYOD1	320.6	ARCHS4 Coexpression,135;ENCODE ChIP-seq,3;Enrichr Queries,884;ReMap ChIP-seq,114;GTEx Coexpression,467	LRRC14B,TFRC,MT-CO1,PWWP2B,POP4,SCX,FAM110A,NDST1,ISLR,TBK1,CAPNS1,DPYSL2,NDST4,AKT2,GPBP1,MLYCD,PRKACA,VSTM4,SMCO1,PKNOX2,ATG3,PRKAB2,ENDOG,CACNA2D1,DDIT4,ORAI3,JTB,MT-CO3,OPTN,ATF3,ATF4,SF1,CDCA4,SHMT2,PDGFB,GATA4,BAZ2A,GATA3,DEDD2,PRPSAP1,RNF216,PDGFC,ADAMTS17,PIP5K1C,HEXIM1,JUN,CREBBP,BTBD19,GSTM1,JUP,FN1,NR2F2,BTBD10,NR2F6,AIF1L,FAM111A,TBL3,PPFIBP1,TBL2,PRXL2A,PKIA,FASN,SFXN3,FAT1,NMT2,ACHE…
gene_set_query	230	PBX1	321	Literature ChIP-seq,157;ARCHS4 Coexpression,637;Enrichr Queries,149;GTEx Coexpression,341	TDRKH,NEXMIF,POP4,ITSN1,F11R,MYLK,ALKBH3,VPREB3,PREX1,ISLR,COMTD1,DPYSL5,DPYSL2,DPYSL3,PSMD3,ANKFY1,PRKACA,WLS,CACNA2D1,MCEMP1,EML1,EID1,MYL6,RFX7,RUFY3,DDIT4,RBP1,TXNIP,JTB,FAR1,MYL9,ZBTB8A,CDCA3,SHMT2,TPRG1L,AGAP1,PLA2G5,ABCB9,SLC5A2,HACD2,CIAO1,HACD4,MTMR7,HSD11B1,PCNX3,PCNX1,ADAMTS19,PRKAR2B,PRKAR2A,PDGFC,ADAMTS17,VTI1A,ZBTB7B,ABCA1,B3GALNT1,JUN,PRPF38B,JAG1,JUP,FN1,NR2F1,NR2F2,CP,COL1A1,MOV1…
gene_set_query	231	KLF7	321.3	ARCHS4 Coexpression,778;Enrichr Queries,112;GTEx Coexpression,74	MAML2,SERPINE2,PGAP3,NEXMIF,SERPINE1,STMN4,RBPJ,ENO2,ELK3,EPS8,ATP5IF1,ZMIZ1,DPYSL5,DPYSL2,MYC,DPYSL3,STMN1,IER3,MBNL2,WSB1,CXADR,FNDC3B,SOX11,MAP1B,FEZ1,RUFY3,DDIT4,RUFY2,SERPING1,TXNIP,ATF3,ZBTB8A,MRPL12,CIAO3,MCMBP,HMOX1,RSU1,GATD3A,ST3GAL1,SERF2,ABCA1,BTF3,JUN,JAG1,PLK2,FN1,IRF2BP2,PA2G4,PHC3,ELL2,PRDX6,FLI1,PBX1,SLC6A6,PCDHB2,TOLLIP,PKIA,HNRNPF,PRXL2C,FXYD6,DCHS1,FAT4,XKR4,FERMT2,BTG2,CDKN1A…
gene_set_query	232	HMG20B	322	ARCHS4 Coexpression,249;Enrichr Queries,277;GTEx Coexpression,440	SLC4A1AP,SLC4A2,NOC2L,SMC4,SAMD14,CAPNS1,RAVER1,ZMIZ1,MYC,PSMD3,AP1S1,IER3,RBFOX1,UNC13A,PRKCD,DAPK3,HPCAL1,SCRIB,HDHD2,SND1,MYL6,WDR81,MTHFD2,DDIT4,CDIP1,TXNIP,MYL9,TSPYL4,ATF3,NYAP1,TTYH3,SNU13,MRPL12,MTMR7,PCNX3,FAM171A2,RHOT2,SERPINH1,ST3GAL5,HMOX1,PIP5K1C,GATD3A,FDFT1,JUN,JUND,HOMER1,JUP,PLK1,FN1,NR2F6,PRRC2A,EHD1,FASN,GIPC1,PRR36,GPR19,CDK16,LGMN,GABRB3,BTG2,CDKN1A,TGFB1I1,ARPC1B,ARHGAP1,PY…
gene_set_query	233	ZNF358	322	ARCHS4 Coexpression,174;Enrichr Queries,427;GTEx Coexpression,365	SERPINE2,TMEM94,F11R,ENO2,ALKBH7,MT-ND3,SYNGAP1,CAPNS1,MPRIP,EVA1B,DPYSL2,ZMIZ2,DPYSL3,CYP1B1,HOMER3,PRKACA,GAMT,DAPK3,SCRIB,EML4,EID1,PRKAR1B,DDIT4,TXNIP,NGEF,NYAP1,CDCA4,AGAP1,BAZ2A,BCL10,MRPL10,FAM149A,ABR,FAM171A2,EPB41L1,SERPINH1,HMOX1,PIP5K1C,LHPP,ABCA1,ABCA2,JUN,CADM3,FZD2,JUND,CADM4,JUP,FZD9,PBX1,NR2F6,COL1A1,ABTB1,HNRNPK,HNRNPF,TDP1,FASN,GIPC1,FXYD1,CDK12,PKIG,PRR36,EZH2,CDK16,MOCS2,CDKN…
gene_set_query	234	FOXK2	323.8	ARCHS4 Coexpression,595;Enrichr Queries,629;ReMap ChIP-seq,43;GTEx Coexpression,28	MDC1,TFRC,TESK1,TMEM94,NOC2L,F11R,PSMD8,NDST1,SYNGAP1,RAVER1,MPRIP,TMEM88,PSMD2,DPYSL2,PSMD3,PSMD1,SMCO1,GABARAPL2,STARD9,DNTTIP2,SND1,MYL6,DDIT3,PSME4,DDIT4,JTB,TXNIP,OPTN,ATF4,SF1,SHOX2,SDR39U1,AGAP1,BAZ2A,ABCB8,IQGAP3,GABARAP,DEDD2,C3,PCNX3,LARP1,HSPH1,PRKAR2B,PRKAR2A,PIP5K1C,ZBTB7B,HEXIM1,BTBD19,JUN,CREBBP,PRRT2,CADM4,JUP,MTERF3,PBX2,CP,NR0B2,NR2F6,EIF1,TBL3,FASN,AGO2,HRC,HYOU1,EZH2,LIN54,MRP…
gene_set_query	235	NFIB	324.3	Literature ChIP-seq,114;ARCHS4 Coexpression,1026;Enrichr Queries,114;GTEx Coexpression,43	SLC4A1AP,MAML2,SERPINE2,POP4,NEXMIF,COL12A1,WIPF3,HNRNPU,TMEM97,MYLK,FAM110A,SOX17,EVA1C,DPYSL2,MYC,NDST4,DPYSL3,STMN1,CYP1B1,CDK5RAP2,ATG3,ACOT8,CXADR,DAPK1,GLCE,CACNA2D1,DAPK3,FNDC3B,WDR75,PRKCA,SOX11,SOX12,EML1,DKK3,ADCY9,DAAM2,BIN1,MAP1B,RUFY3,DDIT4,HECW1,RUFY2,SERPING1,SPARCL1,TXNIP,NHLRC1,HPRT1,CLOCK,CFB,ASF1B,ZBTB8A,ANAPC15,COL13A1,PDGFB,MRPL12,MIR568,RIC8B,EPB41L1,FIGNL1,PDGFC,SERPINH1,GA…
gene_set_query	236	SOX17	324.8	Literature ChIP-seq,24;ARCHS4 Coexpression,722;Enrichr Queries,472;GTEx Coexpression,81	SLC4A1AP,TFRC,TESK2,ZFYVE1,ATP5IF1,PSMD8,TMEM88,DPYSL2,C3AR1,ANKFY1,PSMD1,UNC5B,STARD8,CACNA2D2,PRKAB1,TMEM81,MYL6,ZC3H11A,RUFY3,DDIT4,MYL3,RUFY2,SPARCL1,TXNIP,MYL9,ATF3,SHMT1,PDGFB,GATA6,CDCA7,GATA4,GATA3,HACD2,ADAMTS10,MRPL10,MTMR7,ADAMTS15,CYB5R4,PIP5K1C,HEXIM1,JUN,JAG1,EDEM1,NCAPH2,PMM2,ABCA9,FN1,LARP7,NR2F2,NETO2,SNF8,CP,FLI1,NR2F6,EIF1,COL1A1,VANGL1,COL1A2,PRXL2A,PRXL2C,NOSTRIN,NMT1,DCHS1,F…
gene_set_query	237	MBD3	325.5	ARCHS4 Coexpression,177;Enrichr Queries,310;ReMap ChIP-seq,169;GTEx Coexpression,646	MT-ND4L,PWWP2B,TMEM94,NOC2L,MT-ND3,TSEN54,TSKU,PREX1,SAMD14,KRTCAP2,CAPNS1,MPRIP,RAVER1,TMEM88,PSMD3,SAMD11,HPCAL1,INSYN1,DDX39A,DDIT4,CDIP1,SF1,SHMT2,GATA5,ABCB8,GATA3,MRPL12,CIAO3,MRPL13,MRPL10,PRPSAP1,PCNX3,RHOT2,PIP5K1C,ZBTB7B,ABCA2,JUN,PRRT2,NEBL,TMA7,NR2F2,GRIN2D,NR2F6,TBL3,RNF225,FASN,FXYD1,SFXN3,HRC,PSMG3,LAD1,ACHE,MTMR11,PIGQ,MED16,DDA1,MRPL41,CHAF1A,RPLP2,NELFB,MAMDC4,EMP2,MED29,MZT2B,S…
gene_set_query	238	ZHX3	325.7	ARCHS4 Coexpression,134;Enrichr Queries,322;GTEx Coexpression,521	SERPINE2,ITSN1,COL12A1,MRGPRF,ADARB1,F11R,MYLK,NDST1,MPRIP,ZMIZ1,DPYSL2,DPYSL3,CREB3L2,ANKS1A,WLS,RBFOX1,MBNL2,PRKCE,STARD9,FNDC3B,PRKCA,EML1,DKK3,ARMC1,EID1,ADCY9,DAAM2,MAP1B,DDIT4,SPARCL1,PSME2,TXNIP,PRKD2,MYL9,AGAP1,ADH5,FAM171A1,ABR,EPB41L1,PLCG1,PIP5K1C,ABCA1,ABCA2,JUN,CADM3,FZD4,PLK2,H3F3A,FN1,FZD9,NR2F2,PBX1,SLC6A6,FAT1,FAT3,FERMT2,PYGB,MOCS2,BTG2,CDKN1A,GPR21,TGFB1I1,STON1,PRSS23,TMEM47,M…
gene_set_query	239	MAFG	327	ARCHS4 Coexpression,596;Enrichr Queries,307;ReMap ChIP-seq,216;GTEx Coexpression,189	GMFB,TFRC,PGAP3,TESK1,TSKU,ZFYVE28,ALKBH3,PREX1,PSMD4,RAVER1,DPYSL2,PSMD3,CHID1,GABARAPL1,TMEM81,MTHFD2,FEZ1,DDIT3,PSME4,DDIT4,TXNIP,ATF5,OPTN,ATF3,ATF4,SF1,LXN,TTYH3,ABCB6,HSD11B1,PCNX3,HSPH1,LARP1,PRKAR2B,PIP5K1C,ZBTB7B,PPARGC1B,ABCA1,JUN,PMM1,NEBL,EIF1,VANGL1,MLLT10,EIF6,FASN,AGO2,PRXL2C,NOSTRIN,HYOU1,HEXB,OSBPL11,AREG,MRPL35,LRRC2,PIGX,MRPL40,NELFB,IKBKE,DUSP4,SS18,DUSP5,MYBPC2,PGAM1,ELOVL6,S…
gene_set_query	240	GATA6	327.8	Literature ChIP-seq,86;ARCHS4 Coexpression,1052;Enrichr Queries,185;ReMap ChIP-seq,140;GTEx Coexpression,176	MT-ND6,TDRKH,USP6NL,MT-ND4L,MT-ND4,MT-ND5,GMFB,MT-CO1,POP4,C4BPB,TMEM97,F11R,MT-ND3,TSKU,ATP5IF1,NDST1,AS3MT,KRTCAP2,COMTD1,RAVER1,TMEM88,PSMD1,VSTM4,PRKACB,GABARAPL1,CXADR,DHDH,SCAMP1,PRKAB1,ACE2,MTHFD2,ETHE1,RBP1,DDIT4,PSME1,TXNIP,MT-CO3,MYL9,ATF3,SF1,ZBTB8A,LXN,CDCA3,RETSAT,ABCB6,GATA6,TPRG1L,PDGFB,GATA5,MRPL17,GATA4,BAZ2A,PLA2G5,GATA3,HACD3,HACD2,MRPL10,C3,HSD11B1,PCNX3,PCNX1,EPB41L1,RDH11,PD…
gene_set_query	241	MAZ	328.4	ARCHS4 Coexpression,138;ENCODE ChIP-seq,13;Enrichr Queries,424;ReMap ChIP-seq,7;GTEx Coexpression,1060	TFRC,TESK2,NOC2L,ALKBH7,TSKU,SYNGAP1,CAPNS1,RAVER1,DPYSL2,C3AR1,PRKACA,PRKACB,GTSE1,PRKAB2,SECISBP2,DHDH,DDIT4,ORAI3,RABL3,JTB,TXNIP,FAR1,ATF4,SF1,EXD2,CDCA2,CDCA3,SHMT2,SHMT1,BAZ2A,CIAO3,ADAMTS10,DEDD2,CIAO1,RHOT2,LARP1,PRPSAP2,PIP5K1C,ATRIP,HEXIM1,BTBD19,JUN,PRPF38A,JUP,NCAPH2,PBX2,NR2F6,TBL3,RNF225,PPFIBP1,PRXL2A,FASN,AGO1,AGO2,FXYD1,SFXN3,MTMR14,ARHGAP1,MED16,OSBPL11,ZNF48,MED18,DDA1,ATIC,CHA…
gene_set_query	242	KLF2	331	Literature ChIP-seq,162;ARCHS4 Coexpression,705;Enrichr Queries,69;GTEx Coexpression,388	SERPINE2,WIPF1,PGAP3,SERPINE1,MSANTD4,PREX1,SOX17,DPYSL2,MYC,CYP1B1,IER5,EARS2,IER3,PRKCH,STARD8,PRKCD,DDIT4,SERPING1,TXNIP,PRKD2,MYL9,ATF3,CDC42SE1,EXD2,CFH,RPN1,ADAMTS10,C3,LARP1,CHST12,SERPINH1,HMOX1,GATD3A,ZBTB7B,ABCA1,LYN,PLK3,JUN,JUND,PHC1,PLK2,ABCA9,FN1,PBX2,NR2F2,FLI1,COL1A1,ABTB1,COL1A2,SNAI1,FXYD5,BTG2,CDKN1A,BTG1,TINAGL1,ADM,ING1,LFNG,TIMP3,DLGAP1,TIMP1,DUSP4,DUSP5,CNOT6L,ANXA1,ANXA2,A…
gene_set_query	243	NKX25	331.5	ARCHS4 Coexpression,74;GTEx Coexpression,589	EMC10,SLC4A3,RD3L,TRIM28,RPL38,MLYCD,PRKACA,MYOZ2,BVES,EPHB3,PDK1,SAMD11,MEF2A,ACTN2,UNC5B,ECH1,MTUS2,CPT1B,MYL4,PPP1R3G,CDC34,MYL2,MYL3,ALPK3,MXRA7,OBSL1,MYL9,TELO2,PDE1C,RRAD,MGST3,GATA6,DCUN1D2,GATA5,GATA4,PLA2G5,MRPL12,LDHB,INPP5A,TSPAN9,B4GALNT3,PRR22,MYH7B,CDT1,RABGAP1L,SPHKAP,NEBL,FAM78A,LRRN4,NR2F6,WNK2,HRC,OGDH,CORO6,PAM,CDK16,RYR2,MYOM1,GPI,TENM2,MRPS16,PRKAG2,TMEM182,SIPA1L2,PRPF19,COX…
gene_set_query	244	GATA4	331.8	Literature ChIP-seq,7;ARCHS4 Coexpression,380;Enrichr Queries,869;ReMap ChIP-seq,42;GTEx Coexpression,361	SLC4A1AP,MT-CO1,POP4,PWWP2B,ITSN1,ALKBH3,COMTD1,TBK1,CAPNS1,AKT2,MLYCD,PRKACA,PKNOX2,PRKAB2,CXADR,UNC5B,DHDH,LARS2,MTHFD2,DDIT4,JTB,TXNIP,MT-CO3,ATF3,ATF4,CDCA3,GATA6,PDGFB,B3GLCT,GATA5,GATA4,BAZ2A,PLA2G5,GATA3,ADAMTS15,EPB41L5,RHOT2,PRPSAP2,EPB41L1,PIP5K1B,LTA4H,HEXIM1,JUN,BTBD19,JAG1,JUP,NEBL,NCAPH2,FUCA2,FN1,NR2F1,NR2F2,PBX1,PPFIBP1,TBL3,FASN,PKIA,AGO1,AGO2,SFXN3,FAT1,HYOU1,LGMN,MTMR10,BHLHE41…
gene_set_query	245	RARA	333.2	Literature ChIP-seq,100;ARCHS4 Coexpression,655;Enrichr Queries,267;ReMap ChIP-seq,15;GTEx Coexpression,629	MDC1,CYBC1,NUP107,PGAP3,GMFG,NOC2L,ALKBH7,ALKBH6,TSEN54,PSMD8,VPREB3,PREX1,TMEM88,PSMD2,DPYSL2,C3AR1,PRKACA,SAMD11,STARD4,RBFOX1,NGDN,HPCAL1,PRKAB1,TMEM81,DDX39A,DDIT4,RFX5,ORAI2,JTB,TXNIP,ATF3,OPTN,ATF4,PIF1,ZBTB8A,NYAP1,TTYH3,ABCB6,ABCB4,PDGFB,GATA5,ABCB8,BAZ2A,GATA3,MRPL12,ADAMTS12,AAAS,CIAO3,HACD2,GABARAP,DEDD2,CIAO1,PCNX3,HSD11B1,CYB5R4,RHOT2,HSPH1,PIP5K1C,PUSL1,ZBTB7B,VTI1B,LYN,HEXIM1,ABCA1…
gene_set_query	246	PPARD	333.5	Literature ChIP-seq,69;ARCHS4 Coexpression,96;Enrichr Queries,234;GTEx Coexpression,935	ATF2,LRRC14B,POP1,ITSN1,TESK1,F11R,ALKBH6,FAM110A,NDST1,TBK1,CAPNS1,SCP2,FAM110C,ALKBH1,DPYSL2,MLYCD,PRKACA,PRKACB,CACNA2D2,BCR,FEZ1,DDIT4,ORAI3,ORAI2,TXNIP,FAR1,ATF3,B3GLCT,CDCA7,BAZ2A,CIAO3,CIAO1,DEDD2,EPB41L1,EPB41L3,RDH14,PIP5K1C,LTA4H,JUN,CREBBP,BTBD19,JUP,FN1,NR2F1,LARP7,BTBD11,PBX1,AIF1L,PKIB,FASN,PKIA,AGO2,ARHGAP8,KCNC4,ARHGAP1,PRKAG2,SHB,MED18,MED14,MECOM,TSPO,PCMTD1,JAK1,DLGAP4,DUSP4,DU…
gene_set_query	247	HMGN3	334.8	ARCHS4 Coexpression,426;ENCODE ChIP-seq,78;ReMap ChIP-seq,112;GTEx Coexpression,723	POP5,MDC1,PGAP3,POP4,TMEM97,NOC2L,RBPJ,MT-ND3,ZFYVE1,TSEN54,ATP5IF1,ZFYVE28,FAM110A,SYNGAP1,RAVER1,PSMD4,MPRIP,TMEM88,PSMD2,C3AR1,PRKACA,PRKACB,GTSE1,SAMD11,CXADR,TYW5,STARD9,DHDH,RFX2,SCAMP1,PRKAB1,SND1,EML4,EID1,LARS2,DDX39A,SCO1,ETHE1,FEZ1,DDIT4,ORAI3,PSME4,ORAI2,RABL3,PSME1,JTB,FAR1,MYL9,OPTN,ATF4,SF1,LXN,ABCB6,CDCA4,SHMT1,CDCA5,MRPL16,MRPL17,ABCB8,GATA4,MRPL12,CIAO3,MRPL13,GABARAP,PCNX3,RHOT…
gene_set_query	248	TFEC	335.3	ARCHS4 Coexpression,293;Enrichr Queries,443;GTEx Coexpression,270	IFITM3,IL1RN,IFITM1,TRAF3IP3,CYBC1,GMFG,LST1,SERPINE1,IFI30,MKI67,IFIT1,BACH1,IFIT3,ICAM1,IFIT2,LGALS3,LACTB,C3AR1,B2M,IER3,CMKLR1,GBP5,ACSL1,SLC11A1,PRKCD,ACOD1,CYP27A1,NINJ1,BTK,HECA,KCTD12,RIN2,ATF3,CDC42SE1,CERKL,IGSF6,SAMSN1,PLA2G7,PIK3R5,C3,RNF213,INPP5D,SLAMF8,ST8SIA4,HMOX1,SLAMF7,LTA4H,CD14,LYN,ABCA1,MSR1,EGR1,JUN,EGR2,TNFSF13,SIGLEC10,FN1,IFI44,IGF1,NMI,PARP14,FLI1,BST1,TCN2,CORO7,RGL1,A…
gene_set_query	249	RXRA	337.3	Literature ChIP-seq,131;ARCHS4 Coexpression,385;ENCODE ChIP-seq,108;Enrichr Queries,183;ReMap ChIP-seq,143;GTEx Coexpression,1074	MT-ND6,ATF2,MDC1,MT-ND4L,LRRC14B,MT-ND4,SCOC,MT-ND5,TFRC,MT-CO1,ZFYVE1,MT-ND3,TSEN54,FAM110A,VPREB3,PREX1,SAMD14,AS3MT,TMEM88,DPYSL2,PSMD2,PSMD3,GPBP1,PSMD1,ANKFY1,PRKACA,ATG3,STARD4,NGDN,HPCAL1,MCEMP1,RUFY1,DDX39B,EWSR1,DDIT3,MYL2,DDIT4,ORAI3,RFX5,TXNIP,MPPE1,MT-CO3,ATF3,NGEF,ATF4,MTMR2,TTYH3,CDCA4,CDCA7,LYPD1,IL20RB,GATA3,AAAS,HACD2,GABARAP,CIAO1,C3,PRPSAP1,PCNX3,HSD11B1,GUCD1,RHOT2,PIP5K1C,ZBT…
gene_set_query	250	FOXN2	337.7	ARCHS4 Coexpression,240;Enrichr Queries,371;GTEx Coexpression,402	CYBC1,GMFB,TFRC,WIPF1,GMFG,HNRNPU,RBPJ,BACH1,PREX1,DPYSL2,MYC,NAMPT,AP1S1,IER5,IER3,TRIQK,MBNL2,WSB1,TYW5,DAPK3,FNDC3B,SCRIB,ATG12,EML4,BIN2,MTHFD2,DDIT4,TXNIP,FAR1,ATF3,SAMSN1,HACD4,CYB5R4,SERPINH1,ST3GAL2,LYN,ABCA1,JUN,JAG1,EDEM1,RDX,IRF2BP2,ELL2,FLI1,EIF1,NR2F6,ABTB1,GIPC1,AGO2,CDC42SE2,CDK16,BTG2,CDKN1A,CDKN1B,BTG1,ARPC1B,ADM,PYGL,PIP4P2,ING3,TNKS1BP1,JAK2,CTBS,TEAD1,PCMTD1,DLGAP4,DUSP5,ANXA1…
gene_set_query	251	SAFB	338.5	ARCHS4 Coexpression,221;GTEx Coexpression,456	MDC1,SMARCB1,TRRAP,TESK2,HNRNPU,NOC2L,CCAR2,TSEN54,TIAL1,TRIM28,RAVER1,PSMD3,CDK5RAP1,ARL6IP5,KAT8,RCC1,TRMT44,NFRKB,ATXN7L3,NGDN,SCRIB,SND1,SRRM1,EID1,DDX39B,EWSR1,ZC3H11A,PRKD2,TTLL12,TELO2,SF1,POM121,DHX9,MGST3,BAZ2A,MBTD1,PCNX3,LARP1,NUP85,DHX38,DPH7,PLCG1,CREBBP,INTS1,RCC2,XRCC1,PBX2,PRRC2A,HNRNPM,HNRNPK,CALR,INTS11,SETD5,MOCS2,KRI1,SMG7,PRPF19,SMG5,CHAF1A,SMPD4,DHX16,NELFB,TMED7,CIC,TOP3B,B…
gene_set_query	252	CEBPA	339	Literature ChIP-seq,129;ARCHS4 Coexpression,557;Enrichr Queries,46;ReMap ChIP-seq,122;GTEx Coexpression,841	MT-ND6,MT-ND4L,MT-ND4,MT-ND5,TFRC,MT-CO1,TESK2,MT-ND3,TSKU,FAM110A,ATP5IF1,ZFYVE26,MPRIP,SCP2,DPYSL2,ATG3,CXADR,GBP7,MCEMP1,EML4,EID1,DDIT3,RUFY3,AKIP1,DDIT4,TXNIP,MPPE1,MT-CO3,ATF3,RETSAT,SHMT1,GATA3,HACD3,DEDD2,C3,GUCD1,AGMO,ZBTB7B,HMGXB3,PPARGC1B,HEXIM1,LYN,ABCA1,JUN,EDEM1,EDEM2,FN1,NR2F2,CP,NR0B2,COL1A1,MLLT10,TBL2,PRXL2A,FASN,PKIA,NOSTRIN,NMT2,SFXN4,LGMN,HEXB,ATF7IP2,TMEM53,AACS,VSIR,LRRC2,T…
gene_set_query	253	CUX1	339.2	Literature ChIP-seq,71;ARCHS4 Coexpression,872;ENCODE ChIP-seq,66;Enrichr Queries,729;ReMap ChIP-seq,64;GTEx Coexpression,233	POP5,SCOC,GMFB,POP1,GMFG,TESK2,ACCS,ALKBH6,NDST2,ALKBH3,NDST1,SYNGAP1,CAPNS1,SCP2,RAVER1,DPYSL2,NDST4,ALKBH1,GPBP1,ANKFY1,PRKACA,ARPIN,PRKAB2,TSTD2,PRKAB1,LARS2,SCO1,DDIT3,DDIT4,ORAI3,UNC50,RABL3,JTB,TXNIP,TCEANC2,AGTR2,ATF5,OPTN,ATF4,SF1,COL13A1,CDCA3,CDCA5,GATA6,CDCA7,CDCA8,BAZ2A,CIAO3,PRPSAP1,EPB41L5,RHOT2,PRPSAP2,LARP1,RDH11,EPB41L1,PIP5K1C,LTA4H,HEXIM1,GSTM4,JUN,CREBBP,PRPF38A,JUP,EIF2AK1,NC…
gene_set_query	254	ETS2	339.5	Literature ChIP-seq,139;ARCHS4 Coexpression,253;Enrichr Queries,99;GTEx Coexpression,867	CYFIP1,TFRC,PGAP3,EHMT2,SERPINE1,THYN1,F11R,BACH1,FAM110A,ZMIZ1,EVA1C,MYC,DPYSL2,NAMPT,C3AR1,CYP1B1,PIP4K2C,IER5,IER3,GABARAPL1,HDHD2,SCAMP1,EML4,DYNC1LI1,MTHFD2,DDIT3,DDIT4,TXNIP,SERPING1,PRKD2,ATF3,CFB,EXD2,SHMT1,IL20RB,ABCB8,GATA3,C3,LDHA,HMOX1,GATD3A,ZBTB7B,EXPH5,BARD1,ABCA1,LYN,JUN,CADM3,JAG1,JUND,JUP,PLK2,FN1,NFATC1,NR1D1,ELL2,NFATC4,BTG2,CDKN1A,BTG1,TINAGL1,ELL,DIS3L,ADM,CSRP1,TIMP3,TIMP1,…
gene_set_query	255	ZNF496	340	ARCHS4 Coexpression,86;Enrichr Queries,359;GTEx Coexpression,575	MDC1,JRK,TMEM200B,SERPINE2,PGAP3,TRRAP,EHMT2,HNRNPU,SMC5,NOC2L,SYNGAP1,SCP2,RAVER1,ZMIZ1,WDR90,DPYSL2,MYC,LUC7L,SECISBP2,STARD9,HPCAL1,SCRIB,SOX12,SYTL4,SND1,BCR,DDX39B,IFT81,MTHFD2,DDIT4,TXNIP,ATF3,SF1,NUP205,POM121,TTYH3,SHMT2,CDCA7,BAZ2A,GLG1,LARP1,SERPINH1,GATD3A,PLCG1,SLC19A1,ABCA1,CREBBP,PRPF38B,JUN,PHC1,JUP,GTF2IRD2,FZD7,FN1,IRF2BP2,PBX2,NR1D1,PHC3,NFATC4,PRRC2A,COL1A1,NPLOC4,SLC6A9,FASN,H…
gene_set_query	256	SMAD5	340.5	ARCHS4 Coexpression,123;Enrichr Queries,700;ReMap ChIP-seq,111;GTEx Coexpression,428	MDC1,TFRC,GMFG,RBPJ,PREX1,ISLR,SYNGAP1,RAVER1,PSMD5,DPYSL2,MEF2A,SCAMP1,MYL6,DDX39A,DDX39B,RFX7,DDIT3,ORAI3,ORAI2,PSME1,JTB,TXNIP,PSME2,ATF5,CFAP97,CLOCK,SF1,ATF4,ZBTB8A,BAZ2A,MRPL12,HACD3,GABARAP,DEDD2,RHOT2,ZBTB7B,PUSL1,HEXIM1,ABCA1,BTBD19,JUN,CREBBP,JAG1,PRRT2,FN1,PBX2,NR2F2,LARP4,PBX1,EIF1,TBL3,RNF225,FASN,FAT1,HYOU1,FERMT2,ACHE,ARF1,LRRC4,MED16,ARHGAP5,ZNF48,DDA1,CHAF1A,RPLP2,NELFCD,JAK1,APC…
gene_set_query	257	ZNF384	340.6	ARCHS4 Coexpression,608;ENCODE ChIP-seq,22;Enrichr Queries,553;ReMap ChIP-seq,52;GTEx Coexpression,468	SCOC,GMFB,TFRC,POP4,GMFG,TESK2,F11R,COMTD1,SYNGAP1,RAVER1,CAPNS1,DPYSL2,AKT2,SUPT20H,PRKACA,PRKACB,DHDH,INSYN1,BCR,EWSR1,FEZ1,DDIT3,DDIT4,TXNIP,MPPE1,ATF5,ATF3,SF1,EXD2,SHMT1,CDCA5,BAZ2A,GATA3,PLA2G6,ADAMTS10,PRPSAP1,RNF213,PRPSAP2,LARP1,PIP5K1C,HEXIM1,CREBBP,BTBD19,JUN,PRPF38B,PRPF38A,JUP,TEX30,EIF2AK1,NCAPH2,FN1,PBX2,NR2F6,MOV10,FAM111A,TBL3,AGO3,FASN,AGO1,NMT1,HYOU1,PKIG,ARHGAP9,MED16,MED18,ME…
gene_set_query	258	ZNF672	340.7	ARCHS4 Coexpression,311;Enrichr Queries,494;GTEx Coexpression,217	WIPF1,HNRNPU,ENO3,DCAF6,RAVER1,ZMIZ1,DPYSL2,MYC,IER5,IER3,ENDOG,PRKCD,HPCAL1,FNDC3B,WDR81,MYL1,DDIT3,DDIT4,TXNIP,PRKCQ,ATF5,ATF3,MRPL12,GUCD1,SERPINH1,GATD3A,ZBTB7B,ST3GAL1,LYN,PLK3,JUN,PHC2,JUND,PLK2,IRF2BP2,NFATC1,EHD1,ABTB1,FASN,AGO2,OGDH,MYOM1,BTG2,CDKN1A,BTG1,MTMR14,ARPC1B,LRRC39,MRPL38,PYGM,ADM,MED16,TMEM186,LRRC2,MYOM2,SMG5,MRPL41,GLI4,CSRP1,SPIN1,NELFB,RRP12,TIMP1,UBL7,DUSP5,BRD2,ANXA1,NS…
gene_set_query	259	MEIS1	340.8	Literature ChIP-seq,59;ARCHS4 Coexpression,842;Enrichr Queries,317;ReMap ChIP-seq,231;GTEx Coexpression,255	MT-ND6,USP6NL,MT-ND4L,POP5,MAPKBP1,SCOC,MT-ND4,MT-ND5,NUP107,TFRC,MT-CO1,PGAP3,PWWP2B,GMFG,EHMT2,TESK1,TMEM94,RBPJ,F11R,ALKBH7,MT-ND3,MYLK,FAM110A,PSMD8,PREX1,COMTD1,SAMD14,KRTCAP2,UBASH3B,DPYSL2,DPYSL3,PSMD3,ANKFY1,MLYCD,WLS,GABARAPL2,SECISBP2,NGDN,STARD9,MCEMP1,EML1,MYL4,RUFY1,EID1,MYL6,PRKAR1A,DDIT3,PSME4,DDIT4,RUFY2,PADI3,JTB,TXNIP,MT-CO3,MYL9,ATF3,ATF4,SF1,CEP85L,HPN,GATA6,BAZ2A,ABCB8,GATA3,…
gene_set_query	260	ZNF143	341.2	ARCHS4 Coexpression,191;ENCODE ChIP-seq,46;Enrichr Queries,522;ReMap ChIP-seq,79;GTEx Coexpression,868	POP5,ATF2,JRK,TFRC,MT-CO1,NOC2L,ACCS,TSKU,NDST1,TBK1,CAPNS1,ALKBH1,GPBP1,ANKFY1,PRKACA,GTSE1,DHDH,MTHFD2,DDIT3,DDIT4,ORAI3,UNC50,RABL3,JTB,TXNIP,MT-CO3,MPPE1,CLOCK,ATF3,SF1,ATF4,EXD2,CDCA3,SHMT2,CDCA5,CDCA7,CIAO3,DEDD2,RHOT2,RNF216,RDH11,PIP5K1C,HEXIM1,BTBD19,JUN,PRPF38B,JUP,TEX30,NCAPH2,NR2F2,NR2F6,DHFR,FAM111A,TBL3,RNF225,PPFIBP1,TBL2,AGO3,AGO2,SFXN3,FAT1,PKIG,LGMN,ACHE,MTMR10,MTMR14,OSBPL11,ME…
gene_set_query	261	DPF3	344.3	ARCHS4 Coexpression,291;Enrichr Queries,624;GTEx Coexpression,118	LRRC14B,SERPINE2,EMC10,ENO3,DCAF6,MYLK,PREX1,UBASH3B,ZMIZ1,DPYSL2,CREB3L1,DPYSL3,PRKACA,BVES,SMCO1,PKNOX2,CCBE1,RBFOX1,ENDOG,UNC5B,PRKCE,CACNA2D1,PRKCA,MYL4,MYL1,BIN1,MYL2,DDIT4,MYL3,OPTN,ATF3,AGAP1,ST3GAL1,ABCA1,MYH7B,JUN,NEBL,FN1,NR2F1,NR2F2,PBX1,PKIA,FXYD1,OGDH,HRC,CDK16,MYOM1,ACHE,BTG2,CDKN1A,TINAGL1,LRRC39,TMEM182,PYGM,ADM,LRRC2,MYOM2,PRKAG3,JPH2,CSRP3,MECOM,TIMP3,DLGAP1,LRRC47,DUSP4,MYBPC3,…
gene_set_query	262	BCL6	346.8	Literature ChIP-seq,136;ARCHS4 Coexpression,532;Enrichr Queries,45;ReMap ChIP-seq,182;GTEx Coexpression,839	SCOC,CYBC1,TFRC,PGAP3,GMFG,SCX,TESK2,ZFYVE28,PREX1,LACTB,TMEM88,DPYSL2,AKT2,C3AR1,MLYCD,GABARAPL1,ENDOG,HPCAL1,MCEMP1,SCAMP1,BCR,RUFY1,LARS2,RUFY3,DDIT3,MYL2,ETHE1,DDIT4,ORAI3,RBP1,PSME4,ORAI2,VOPP1,TXNIP,MPPE1,MYL9,CLOCK,ATF3,SF1,ATF4,PIF1,MTMR2,ZBTB8A,CDCA3,TTYH2,SHMT2,CDCA4,B3GLCT,CLCNKB,CDCA8,CIAO3,GABARAP,C3,HSD11B1,PCNX3,CYB5R4,PCNX1,RHOT2,RNF213,RNF216,FIGNL1,PIP5K1C,ZBTB7B,PUSL1,LYN,HEXIM…
gene_set_query	263	HSF2	347	ARCHS4 Coexpression,527;Enrichr Queries,375;GTEx Coexpression,139	TFRC,SERPINE2,HNRNPU,STMN4,RBPJ,SMC3,ENO3,DCAF6,SMC2,CAPNS1,DPYSL5,PSMD2,DPYSL2,MYC,NAMPT,STMN1,PRKACA,BVES,IER3,MEF2A,MBNL2,WSB1,CXADR,CACNA2D1,SOX11,GTPBP4,NUP93,MYL1,IFT81,DDIT3,MAP1B,FEZ1,RUFY3,PSME4,DDIT4,TXNIP,OPTN,ATF3,ASF1A,HACD3,PCNX3,HSPH1,PRKAR2A,GATD3A,ZBTB7B,S100A11,FDFT1,BARD1,ABCA1,PRPF38B,JUN,JAG1,PLK2,FZD9,NR2F1,NR1D2,NR2F2,PBX1,PCDHB2,PKIA,HBP1,FXYD6,EZH2,MYOM1,BTG2,CDKN1A,SETD3…
gene_set_query	264	SETDB1	347.2	Literature ChIP-seq,50;ARCHS4 Coexpression,623;ENCODE ChIP-seq,61;Enrichr Queries,782;ReMap ChIP-seq,284;GTEx Coexpression,283	ATF2,SCOC,JRK,NUP107,GMFB,TFRC,POP1,POP4,PWWP2B,NOC2L,TSKU,NDST2,ALKBH3,FAM110A,COMTD1,SYNGAP1,TBK1,CAPNS1,RAVER1,DPYSL5,DPYSL2,GPBP1,ANKFY1,SUPT20H,MLYCD,GTSE1,SMCO1,PRKAB2,UNC5B,SECISBP2,DHDH,INSYN1,BCR,LARS2,EWSR1,MTHFD2,ZC3H11A,DDIT3,DDIT4,RABL3,TXNIP,TCEANC2,FAR1,MT-CO3,ATF5,SF1,ATF4,CDCA2,SHMT2,SHMT1,CDCA7,PDGFB,CDCA8,BAZ2A,PLA2G5,CIAO3,ADAMTS10,CIAO1,DEDD2,PRPSAP1,RHOT2,EPB41L1,ADAMTS19,EP…
gene_set_query	265	EBF3	348.7	ARCHS4 Coexpression,691;Enrichr Queries,230;GTEx Coexpression,125	CNTFR,SERPINE2,TMEM200B,COL12A1,STMN4,ELK3,MYLK,EPS8,SAMD14,SOX17,DPYSL5,ZMIZ1,DPYSL2,IGLON5,DPYSL3,STMN1,CYP1B1,PKNOX2,UNC5B,SERPINF1,CACNA2D1,SOX11,SOX12,MAP1B,RUFY3,TXNIP,ZBTB8A,NYAP1,SHOX2,PDGFB,AGAP1,GATA3,ADAMTS15,FAM171A2,PRKAR2B,EPB41L1,RHBDL3,AFAP1L1,JAG1,PRRT2,CADM4,FZD4,H3F3A,ABCA9,FN1,FZD9,NR2F1,ABCA8,NR2F2,FLI1,PBX1,GRIN2D,COL1A1,MEX3B,COL1A2,CILP,PKIA,PRXL2C,NOSTRIN,NMT2,SNAI2,DCHS1…
gene_set_query	266	REST	348.8	Literature ChIP-seq,80;ARCHS4 Coexpression,325;ENCODE ChIP-seq,7;Enrichr Queries,861;ReMap ChIP-seq,254;GTEx Coexpression,566	JRK,MT-CO1,PWWP2B,ITSN1,TESK1,TESK2,ALKBH7,ALKBH6,CAPNS1,DPYSL5,DPYSL2,AKT2,MLYCD,PRKACA,PRKACB,PKNOX2,TSTD3,ENDOG,UNC5B,SECISBP2,CACNA2D2,SCO1,MTHFD1,EWSR1,DDIT3,DDIT4,RABL3,JTB,TXNIP,VOPP1,FAR1,MT-CO3,CLOCK,ATF3,SF1,ATF4,PDGFB,CIAO3,DEDD2,CIAO1,RHOT2,EPB41L1,PDGFD,LTA4H,HEXIM1,JUN,CREBBP,JAG1,TEX30,MTERF3,NCAPH2,FN1,NR2F2,NR2F6,AIF1L,VANGL1,PKIB,TBL3,TBL2,FASN,AGO2,FAT1,NMT1,SFXN4,NMT2,PKIG,ACH…
gene_set_query	267	MAFF	349.6	ARCHS4 Coexpression,1306;ENCODE ChIP-seq,73;Enrichr Queries,110;ReMap ChIP-seq,90;GTEx Coexpression,169	POP5,JRK,SLC4A1AP,GMFB,TFRC,MT-CO1,POP4,F11R,NDST2,FAM110A,CAPNS1,C3AR1,SUPT20H,PRKAB2,PRKAB1,LARS2,SCO1,MTHFD1,MTHFD2,EWSR1,DDIT3,ZC3H11A,DDIT4,UNC50,RABL3,JTB,TXNIP,ATF3,ATF4,SF1,EXD2,BAZ2A,GATA4,PLA2G6,CIAO3,PRPSAP2,RDH14,HEXIM1,JUN,BTBD19,JAG1,NCAPH2,FUCA2,FN1,PBX2,LARP4,MAGOHB,PKIB,TBL3,PPFIBP1,PRXL2C,SFXN3,NMT1,LGMN,SNX10,DDA1,ATIC,DUSP4,MAMDC4,DUSP5,RMI1,SPHK1,SLC39A11,SLC39A13,JOSD1,MED29…
gene_set_query	268	ZBTB24	349.7	ARCHS4 Coexpression,513;Enrichr Queries,406;GTEx Coexpression,130	POP1,HNRNPU,WDR89,GABPB1,NDST1,PSMD5,DPYSL2,MYC,BVES,IER5,RNF111,IER3,MED1,DDX18,FNDC3B,GTPBP4,DKK3,RFX7,DDIT3,DDIT4,TXNIP,LINS1,ATF3,NUP205,CDCA4,NOLC1,XPC,BLOC1S4,PRDX5,EPB41L1,GAR1,VTI1A,RRS1,HMOX1,MCMBP,GATD3A,PPARGC1B,JUN,CDK19,PRRT2,CADM4,PLK2,FZD9,THAP12,CDC7,CDC6,GPN2,ELL2,PBX1,GIPC1,AGO2,HBP1,CDK12,RAD18,CDC42SE2,BTG2,CDKN1A,NRSN2,BTG1,SNX10,SMG8,WDR43,RIOK2,RRP15,NDC1,DUSP5,NSUN2,ELOVL6…
gene_set_query	269	TET1	351.7	Literature ChIP-seq,23;ARCHS4 Coexpression,348;GTEx Coexpression,684	PWWP2B,TESK1,TMEM97,ALKBH7,ZFYVE1,TSKU,ZFYVE28,LACTB,ISLR,TBK1,PSMD3,XYLB,MEF2A,CCBE1,PRKAB2,CXADR,ENDOG,SCAMP1,PRKAB1,MTHFD1,ETHE1,JTB,EXD2,RETSAT,CDCA5,PDGFB,NCAPG,AGAP1,BAZ2A,HACD3,AAAS,MRPL12,LYPD6,CIAO1,DEDD2,ADAMTS19,EPB41L1,LTA4H,ZBTB7B,PUSL1,PPARGC1B,VTI1B,GSTM4,JUN,PRPF38A,JUP,ABCA3,ABCA9,EXOC6B,NR2F2,ABCA8,BBIP1,VANGL1,ABTB1,PPFIBP1,TBL2,AGO1,NMT2,FAT3,FXYD5,PSMG2,GPR19,LAD1,ARHGAP1,MED…
gene_set_query	270	ZNF25	352	ARCHS4 Coexpression,354;Enrichr Queries,138;GTEx Coexpression,564	SERPINE2,FRMPD4,NEXMIF,SERPINE1,COL12A1,STMN4,F11R,ENO2,MYLK,EPS8,DPYSL5,DPYSL2,MYC,DPYSL3,CYP1B1,PRKACB,IER3,RBFOX1,UNC13A,MBNL2,WSB1,CACNA2D1,PRKCA,SCAMP1,EID1,PRKAR1B,MTHFD2,MAP1B,FEZ1,RUFY3,HECW1,RUFY2,DDIT4,SPARCL1,TXNIP,TSPYL4,ATF3,PHYHIPL,MTMR7,EPB41L1,PDGFC,SERPINH1,ABCA1,JUN,CADM3,NDFIP1,HACE1,PRRT2,PLK2,FN1,FZD9,NR2F2,COL1A1,COL1A2,HNRNPF,PKIA,SNAI2,FXYD6,FAT4,CPEB3,GABRB2,BTG2,CDKN1A,T…
gene_set_query	271	ZNF462	356	ARCHS4 Coexpression,575;Enrichr Queries,374;GTEx Coexpression,119	CYBC1,MAML2,SERPINE2,WIPF1,GMFG,CAPNS1,ZMIZ1,DPYSL5,DPYSL2,MYC,DPYSL3,ANKS1B,UNC5B,DAPK1,FNDC3B,SCRIB,PRKCA,SOX11,BIN2,MAP1B,FEZ1,RUFY3,DDIT4,VOPP1,TXNIP,TSPYL4,PRR13,SAMSN1,RIC8B,PDGFC,ZBTB7B,S100A11,LYN,ABCA1,JUN,JAG1,PRRT2,PLK2,FZD7,EDEM2,FN1,FZD9,NR2F2,PBX1,EHD3,FAT1,TNFSF8,FXYD6,FAT3,FAT4,XKR4,CEP89,ARHGAP9,GABRB3,CDKN1A,TINAGL1,ARPC1B,ARHGAP5,GLI2,TRIM2,ANXA6,TIMP3,CTBS,TEAD1,DUSP4,RIPK2,EM…
gene_set_query	272	NCOA1	356.3	ARCHS4 Coexpression,154;Enrichr Queries,876;ReMap ChIP-seq,238;GTEx Coexpression,157	MT-ND6,MT-ND4L,MT-ND4,JRK,MT-ND5,TFRC,MT-CO1,ITSN1,F11R,NOC2L,MT-ND3,TSKU,PSMD8,PREX1,KRTCAP2,SYNGAP1,DPYSL2,PSMD2,MEF2A,GABARAPL2,RBFOX1,PRKAB1,BCR,MYL6,DDIT4,ORAI2,TXNIP,SPARCL1,MT-CO3,ATF4,NYAP1,SHMT2,PLA2G6,MRPL12,DEDD2,C3,PCNX1,EPB41L1,PIP5K1C,ZBTB7B,ATRIP,HEXIM1,ABCA1,LYN,JUN,CREBBP,JUP,FUCA2,TMA7,PBX2,SNF8,NR2F2,CP,PBX1,NR2F6,VANGL1,ABTB1,TBL2,EIF6,FXYD1,HRC,ACHE,MTMR10,HEXB,MRPL37,ZNF48,P…
gene_set_query	273	DZIP1	358.7	ARCHS4 Coexpression,231;Enrichr Queries,186;GTEx Coexpression,659	SERPINE2,WIPF1,EHMT2,GMFG,COL12A1,ITSN1,MYLK,DPYSL2,STMN1,DPYSL3,CDK20,CYP1B1,PRKACB,BVES,RBFOX1,UNC13A,DAPK1,SERPINF1,CACNA2D1,PRKCD,DKK3,MAP1B,RUFY3,DDIT4,PSME1,CDIP1,TSPYL4,PRR13,NYAP1,CFH,PHYHIPL,AGAP1,ABCB9,FAM171A1,PDGFC,MYO6,ZBTB7B,ABCA1,LYN,JUN,JAG1,CADM4,PLK2,MCAM,FN1,FZD9,NR2F1,NR2F2,PBX1,COL1A1,COL1A2,FAT1,FAT3,FAT4,FXYD5,FERMT2,NRSN2,CDKN1A,TINAGL1,ARPC1B,MRC2,TRIM2,SPIN1,TIMP3,GPRASP…
gene_set_query	274	ZHX2	359.8	ARCHS4 Coexpression,922;Enrichr Queries,242;ReMap ChIP-seq,84;GTEx Coexpression,191	MDC1,CYBC1,EHMT2,NOC2L,PREX1,COMTD1,RAVER1,TMEM88,DPYSL2,PRKACA,PRKAB2,ENDOG,MYL1,MYL2,ORAI3,DDIT4,PSME1,PSME2,TXNIP,OPTN,ATF3,ATF4,SF1,TTYH3,ABCB7,SDR39U1,MRPL12,GABARAP,C3,PRPSAP1,RHOT2,PUSL1,ZBTB7B,ATRIP,HEXIM1,ABCA1,LYN,ABCA2,BTBD19,JUN,CREBBP,PRRT2,JAG1,JUP,NCAPH2,EDEM1,TMA7,PBX2,NR2F2,NR0B2,PBX1,NR2F6,COL1A1,MLLT10,TBL3,FASN,FXYD1,AGO2,SFXN3,PIGQ,MRPL38,OSBPL11,MED16,PRKAG3,LRRC2,ZNF48,DDA1…
gene_set_query	275	THRA	360.5	Literature ChIP-seq,146;ARCHS4 Coexpression,324;Enrichr Queries,165;GTEx Coexpression,807	PGAP3,EHMT2,MRGPRF,ENO2,SLC4A3,MYLK,SYNGAP1,ZMIZ1,DPYSL2,MYC,DPYSL3,PRKACB,ANKS1B,PRKCG,GABARAPL1,RBFOX1,UNC13A,PRKCE,DAPK2,PRKCA,SOX11,PRKAR1B,DAAM2,MAP1B,DDIT4,CDIP1,TXNIP,TSPYL4,ATF3,NGEF,NYAP1,TTYH3,PDGFB,AGAP1,GATA5,ARPP19,FAM171A1,ABR,EPB41L1,GATD3A,PIP5K1C,ABCA1,ABCA2,JUN,CADM3,JUND,PRRT2,NDFIP1,CADM4,FN1,NR2F1,NR2F2,NR1D1,PBX1,COL1A1,FASN,GABRB3,NRSN2,RARG,BTG2,CDKN1A,ARF1,PHF1,MYOM2,TRIM…
gene_set_query	276	PBX3	362.4	ARCHS4 Coexpression,896;ENCODE ChIP-seq,29;Enrichr Queries,302;ReMap ChIP-seq,120;GTEx Coexpression,465	JRK,TFRC,MT-CO1,POP4,ITSN1,TESK2,NOC2L,ALKBH7,TBK1,DPYSL5,DPYSL2,DPYSL3,GPBP1,ANKFY1,VSTM4,PRKACA,PRKAB2,CXADR,SECISBP2,CACNA2D1,MCEMP1,MTHFD1,MTHFD2,DDIT3,FEZ1,DDIT4,ORAI3,UNC50,JTB,TXNIP,FAR1,MT-CO3,ATF5,ATF3,ATF4,SF1,EXD2,CDCA2,CDCA3,CDCA4,GATA6,PLA2G5,CIAO3,DEDD2,PRPSAP1,RHOT2,HEXIM1,GSTM2,JUN,BTBD19,JAG1,JUP,NCAPH2,FN1,NR2F1,NR2F2,PBX1,TBL3,RNF225,PPFIBP1,FASN,PKIA,SFXN3,FAT1,NMT1,PKIG,ZNF48…
gene_set_query	277	FOXP2	362.5	Literature ChIP-seq,92;ARCHS4 Coexpression,1229;ENCODE ChIP-seq,99;Enrichr Queries,484;ReMap ChIP-seq,27;GTEx Coexpression,244	MT-ND6,MDC1,MT-ND4L,MAPKBP1,MT-ND4,SCOC,MT-ND5,MT-CO1,SCX,NOC2L,RBPJ,MT-ND3,TSKU,MYLK,PSMD8,SAMD14,SYNGAP1,CAPNS1,UBASH3B,TMEM88,DPYSL5,DPYSL2,DPYSL3,PSMD3,ANKFY1,PRKACA,GTSE1,WLS,PKNOX2,RBFOX1,STARD4,TYW5,CACNA2D1,SECISBP2,HPCAL1,EML1,BCR,EML4,SLC5A7,MYL6,DDX39A,CLNS1A,RUFY3,DDIT4,ORAI3,FAR1,MT-CO3,MYL9,ATF3,ATF4,ZBTB8A,TTYH3,TPRG1L,SDR39U1,ABCB8,GATA3,PLA2G6,CIAO3,GABARAP,ADAMTS16,FAM221A,RHOT2…
gene_set_query	278	ETV5	362.7	ARCHS4 Coexpression,89;Enrichr Queries,56;GTEx Coexpression,943	CYFIP1,TFRC,SERPINE2,WIPF1,GMFG,SERPINE1,ENO2,EPS8,SYNGAP1,UBASH3B,DPYSL2,MYC,PSMD2,DPYSL3,CDK20,CYP1B1,IER5,IER3,UNC13A,DAPK1,PRKCA,BIN2,MTHFD2,PRKD3,RUFY3,MAP1B,DDIT4,CDIP1,TXNIP,ATF3,PRR13,NYAP1,TTYH3,RPN2,NCAPG,SNU13,HACD3,MTMR7,FAM171A2,HSPH1,HMOX1,GATD3A,ZBTB7B,ABCA1,JUN,NDFIP1,JAG1,PLK2,FZD7,FN1,FZD9,TMEM196,FLI1,COL1A1,ABTB1,PPFIBP1,FASN,PRR36,FERMT2,GPR19,GABRB3,NRSN2,BTG2,CDKN1A,TINAGL1…
gene_set_query	279	ZKSCAN8	363	ARCHS4 Coexpression,411;GTEx Coexpression,315	MDC1,MT-ND4L,MT-ND5,TRRAP,DNHD1,DCAF8,HNRNPU,SMC5,THUMPD1,DCAF7,SYNGAP1,TNS2,NUP214,DDX17,ACOT8,WSB1,TSTD2,SRRM1,CPED1,MYL6,DDX39B,RFX7,ZC3H11A,BOLA2,GINM1,FAM76B,TSPYL4,SF1,MACF1,ZBTB8A,TBCEL,NUP205,POM121,DHX9,BAZ2A,BLOC1S1,DHX38,TNRC18,PLCG1,HMGXB3,SERF2,ZRANB2,GTF2IRD2,LRBA,TMA7,PBX2,PHC3,PRRC2A,FIBP,HNRNPK,GOLGB1,TOLLIP,FUBP1,DCHS1,CDK12,HNRNPC,PAM,MON1A,SUGP2,SETD5,PTPRS,SMG7,ARHGAP6,N4BP2L…
gene_set_query	280	MEF2D	363.3	ARCHS4 Coexpression,273;Enrichr Queries,578;GTEx Coexpression,239	PGAP3,TESK1,HNRNPU,ENO3,DCAF6,SYNGAP1,MPRIP,CAPNS1,RAVER1,ZMIZ1,DPYSL2,MYC,ZMIZ2,CREB3L2,PRKACA,BVES,IER5,MEF2A,PRKAB2,GABARAPL1,TSTD2,CACNA2D1,PRKCD,FNDC3B,ARMC8,ADCY9,WDR81,MYL1,DDIT4,TXNIP,OPTN,ATF3,SF1,POM121,BAZ2A,PCNX3,ABR,LDHA,WDR70,PRKAR2A,GATD3A,PIP5K1C,ZBTB7B,ST3GAL1,ABCA1,JUN,CREBBP,JUND,JUP,IRF2BP2,PBX2,NR1D1,PRRC2A,EHD1,SLC6A6,FASN,AGO2,SSPN,OGDH,BTG2,CDKN1A,BTG1,PHF20,PYGM,LRRC2,SMG…
gene_set_query	281	ZNF410	363.3	ARCHS4 Coexpression,416;Enrichr Queries,454;GTEx Coexpression,220	MT-ND6,SCOC,GABPB2,TFRC,HNRNPU,GHITM,GABPB1,BACH1,MT-ND3,SYNGAP1,CAPNS1,MPRIP,DPYSL2,MYC,ZMIZ2,GPBP1,ADNP2,PRKACA,IER3,DDX17,WSB1,NGDN,SCRIB,RNASE1,GTPBP4,BIN3,DDX39A,PRKAR1A,MTHFD2,DDIT3,DDIT4,CDIP1,TXNIP,NUP98,MT-CO3,ATF3,ATF4,RPN2,AGAP1,SAMSN1,FAM171A1,LDHA,HSPH1,LARP1,EPB41L1,PRDX1,GAR1,VTI1A,MCMBP,GATD3A,PIP5K1C,PLCG1,S100A11,FDFT1,B3GALNT1,JUN,NDFIP1,JUND,PLK2,FN1,PBX2,NR2F2,EIF1,PRRC2A,HNR…
gene_set_query	282	ZNF784	363.3	ARCHS4 Coexpression,303;Enrichr Queries,542;GTEx Coexpression,245	LRRC14B,PGAP3,ENO3,DCAF6,FAM110A,CAPNS1,MYC,ZMIZ2,PRKACA,BVES,IER5,SMCO1,IER3,GAMT,PRKAB2,ENDOG,DAPK3,GTPBP8,SCRIB,ARMC5,MYL1,DDIT4,MYL3,TXNIP,PRKCQ,ATF5,ATF3,ABCB7,PRKAR2A,SERPINH1,HMOX1,GATD3A,ZBTB7B,PLK3,JUN,JUND,FZD9,PBX2,NR1D1,NR2F6,EHD1,FASN,FXYD1,OGDH,MYOM1,BTG2,CDKN1A,TINAGL1,PIGQ,LRRC39,MRPL38,PYGM,ADM,MED16,PRKAG3,TMEM186,LRRC2,SMG5,MYOM2,LFNG,MRPL41,JPH2,CSRP3,ADAMTSL4,NELFB,CIC,LRRC47…
gene_set_query	283	USF3	363.5	ARCHS4 Coexpression,463;GTEx Coexpression,264	KEAP1,NOC2L,ENO3,DCAF6,PSMD8,RPS6KA3,TRIM28,HERC1,PSMD2,BSG,PSMD3,EPC1,AP1S1,MYOZ1,SLC12A6,RPS10,PRKAB2,ENDOG,CACNA2D1,GTPBP8,AFG3L2,GNPAT,ADCY9,MYL1,BIN1,PRKCQ,ALPK3,PFN1,ASTN2,ALPK1,OPTN,MACF1,MYCBP2,PPP1R3A,MRPL12,FXR1,NEU3,PCNX1,PRKAR2A,CMYA5,TSPAN4,SERPINH1,HIVEP1,BTF3,CREBBP,RABGAP1L,ABCA9,MEMO1,PHC3,AIMP2,AGO3,GIPC1,ATM,RYR1,CCDC125,PYGM,TMEM182,OSBPL11,PRPF19,N4BP2L2,PRKAG3,LRRC2,AKAP13,S…
gene_set_query	284	ZBTB9	363.7	ARCHS4 Coexpression,35;Enrichr Queries,308;GTEx Coexpression,748	MDC1,POP1,TRRAP,EHMT2,HNRNPU,EMC10,GPATCH4,SMC6,NOC2L,RRP9,SYNGAP1,RAVER1,ZMIZ1,DPYSL2,MYC,PSMD2,PSMD3,BVES,ARPIN,IER3,FNDC3B,ATG13,GTPBP4,WDR77,ARMC6,ZSCAN22,DDIT4,TXNIP,NUP205,CDCA3,CDCA4,CDCA5,MRPL17,NOLC1,MRPL12,LDHB,RRS1,GATD3A,ST3GAL1,BTF3,JUN,HOMER1,PLK2,FZD7,PLK1,FZD9,IRF2BP2,BTBD11,EIF2AK4,CDC6,PA2G4,WDR54,HNRNPM,HNRNPK,TDP1,FASN,HNRNPF,RAD17,HNRNPC,ARF1,BTG2,CDKN1A,BTG1,TINAGL1,MED19,MR…
gene_set_query	285	SIX4	363.7	ARCHS4 Coexpression,444;Enrichr Queries,229;GTEx Coexpression,418	TFRC,SERPINE2,WIPF1,SERPINE1,COL12A1,ENO3,DCAF6,DPYSL2,MYC,PSMD3,DPYSL3,CYP1B1,BVES,SMCO1,IER3,PRKAB2,PRKCI,ENDOG,CACNA2D1,SOX11,ADCY9,MYL1,BIN1,MAP1B,PLEKHS1,DDIT4,TXNIP,PRKCQ,OPTN,ATF3,ADAMTS19,PRKAR2A,SERPINH1,GATD3A,ABCA1,JUN,JAG1,FZD2,PHC1,FZD7,CFAP70,FZD6,FN1,FZD9,NR2F1,NR1D2,NR2F2,COL1A1,COL1A2,FASN,SNAI2,BTG2,CDKN1A,TINAGL1,LRRC39,PYGM,ADM,OSBPL11,PRSS23,PRKAG3,LRRC2,CHAF1B,JPH2,TRIM2,TIM…
gene_set_query	286	NKX26	364.5	ARCHS4 Coexpression,47;GTEx Coexpression,682	CPNE5,COL12A1,MRGPRF,EMC10,SLC4A3,RD3L,NDST1,EVA1B,ADGRA2,CREB3L1,DAG1,MLYCD,PRKACA,MYOZ2,BVES,EPHB3,PDK1,MEF2A,ACTN2,UNC5B,ACTN1,DAPK3,MTUS2,P3H3,CPT1B,DKK3,MYL4,BOLA3,MYL3,MXRA8,ALPK3,MXRA7,OBSL1,MYL9,FREM2,COL13A1,MAPKAP1,B3GLCT,GATA6,GATA5,GATA4,LPAR3,PLA2G5,ADAMTS12,ADAMTS19,TSPAN9,TSPAN4,SERPINH1,GSG1L,NKX2-5,B4GALNT3,RABGAP1L,FZD2,SPHKAP,NEBL,FAM78A,APCDD1L,LRRN4,FN1,VASN,NFATC4,COL1A1,COL…
gene_set_query	287	UBP1	365	ARCHS4 Coexpression,590;Enrichr Queries,442;GTEx Coexpression,63	MDC1,TFRC,TRRAP,MRGPRF,HNRNPU,ADARB1,SMC4,MYLK,MPRIP,RAVER1,DPYSL2,MYC,DDX17,DDX18,ACOT8,WSB1,FNDC3B,GTPBP4,SND1,MYL6,ZC3H11A,DDIT4,TXNIP,MYL9,CFAP97,ATF4,SF1,NUP205,POM121,BAZ2A,ADH5,PCNX3,LDHA,LARP1,HSPH1,BLOC1S1,RSU1,PLCG1,JUN,JUND,FZD7,PBX2,PRRC2A,HNRNPM,HNRNPK,EIF6,FASN,HNRNPF,AGO2,FAT1,HYOU1,FAT4,HNRNPC,FERMT2,EZH2,BTG2,CDKN1A,BTG1,GPR21,TGFB1I1,STON1,SMG7,SMG5,CSRP1,NELFB,TEAD3,UBL7,BRD2,C…
gene_set_query	288	HMG20A	365.3	ARCHS4 Coexpression,140;Enrichr Queries,432;GTEx Coexpression,524	NUP107,HNRNPU,WDR89,SMC3,PPP4R1,CAPNS1,ZMIZ1,DPYSL5,DPYSL2,MYC,PRKACB,EARS2,MEF2A,MBNL2,WSB1,CXADR,FNDC3B,WDR75,PRKCA,SOX11,NUP93,RFX7,CLNS1A,DDIT4,TXNIP,NUP205,CDCA7,CEBPZOS,AGAP1,HACD3,ADH5,LDHB,FIGNL1,GATD3A,ZBTB7B,S100A11,FDFT1,ABCA1,ARL14EP,JUN,PHC1,MTERF3,JUP,IRF2BP2,NR1D2,CDC7,NR2F2,PBX1,HNRNPK,PKIA,HBP1,FXYD6,HNRNPC,BTG2,BTG1,LRRC39,DIS3L,LRRC1,SPIN1,TIMP3,TEAD1,NDC1,ANXA2,LRRC40,TET1,ELO…
gene_set_query	289	MLXIP	366.3	ARCHS4 Coexpression,241;Enrichr Queries,617;GTEx Coexpression,241	LRRC14B,TFRC,PGAP3,DCAF8,ENO3,DCAF6,ELK3,NDST1,MPRIP,ZMIZ1,DPYSL2,MYC,ZMIZ2,AKT2,CREB3L2,PRKACA,BVES,IER3,PRKAB2,TSTD2,FNDC3B,SCRIB,ADCY9,MYL1,PSME4,DDIT4,TXNIP,PRKCQ,ATF3,SF1,POM121,TTYH3,BAZ2A,PRDX3,PCNX3,LDHB,LARP1,PRKAR2A,ZBTB7B,ST3GAL1,ABCA1,JUN,CREBBP,JUND,FZD5,JUP,GTF2IRD2,FN1,IRF2BP2,PBX2,GPR137B,PBX1,PRRC2A,SLC6A6,NPLOC4,FASN,AGO2,FAT1,SFXN4,BTG2,CDKN1A,BTG1,TINAGL1,PYGM,PRKAG3,LRRC2,LFN…
gene_set_query	290	ZBED1	367.5	ARCHS4 Coexpression,633;Enrichr Queries,440;ReMap ChIP-seq,257;GTEx Coexpression,140	MT-ND6,MDC1,MT-ND4L,MT-ND4,MT-ND5,CYBC1,TFRC,MT-CO1,MT-ND3,PSMD8,LACTB,SYNGAP1,DPYSL2,PSMD3,PRKACA,ENDOG,SECISBP2,MYL6,DDX39A,DDX39B,MTHFD2,DDIT3,DDIT4,PSME1,TXNIP,MT-CO3,ATF5,OPTN,ATF3,ATF4,TTYH3,ABCB7,CDCA5,BAZ2A,MRPL12,CIAO3,GABARAP,PCNX3,RHOT2,GUCD1,RNF213,PRKAR2A,ZBTB7B,HEXIM1,LYN,ABCA1,JUN,BTBD19,JUP,NCAPH2,FN1,PBX2,EIF1,TBL3,RNF225,FASN,SNORA44,MRPL37,OSBPL11,PRKAG3,LRRC2,ZNF48,PQBP1,MRPL4…
gene_set_query	291	FOXN3	369.7	ARCHS4 Coexpression,161;Enrichr Queries,380;GTEx Coexpression,568	MAML2,WIPF1,ADARB1,ENO3,MYLK,PSMD8,ZMIZ1,ZMIZ2,DPYSL2,PSMD2,CREB3L2,SMCO1,MEF2A,DDX17,PRKAB2,MBNL2,PRKCE,NGDN,FNDC3B,PRKCA,ARMC8,ATG14,CPED1,MYL1,MAP1B,DDIT4,TXNIP,ZBTB8A,AGAP1,SLAIN2,ABCB8,ABR,PRDX5,PCNX1,PRDX4,WDR70,ST3GAL1,BARD1,ABCA1,CREBBP,JUN,CDK19,JAG1,PHC1,CHKA,FZD4,FZD7,IRF2BP2,PBX2,INO80,NR2F2,PHC3,PBX1,FLI1,EIF6,SSPN,FAT1,HBP1,MYOM1,BTG2,CDKN1A,BTG1,PIGQ,ARPC1A,LRRC39,PYGM,MYOM2,JPH2,T…
gene_set_query	292	BHLHE41	370	ARCHS4 Coexpression,120;GTEx Coexpression,620	CYFIP1,SCOC,GMFB,AHCYL1,STMN4,ENO3,DCAF6,GCSH,DPYSL5,RASSF4,DPYSL2,NIPAL3,C3AR1,MYOZ1,PRKACB,TNS3,GLUL,SMCO1,SCN1B,ANKS1B,SKP1,PAQR8,MEF2A,GABARAPL2,PAQR6,RBFOX1,PAQR4,SLC11A1,SCAMP1,HDHD2,MTURN,CYP27A1,PPP1R3F,DAAM2,BIN1,FEZ1,RUFY3,RUFY2,ALPK3,KCTD12,TLN2,LLGL1,BEX4,TTYH2,PDGFB,PHYHIPL,PPP1R3A,FAM149A,MTMR7,C3,FAM171A1,ABR,EPB41L3,SYNDIG1,MAP7,SLAMF8,MAP4,APOE,CD14,A2M,HMGCLL1,GPM6B,LHPP,ATP6V0A…
gene_set_query	293	EGR2	370.3	ARCHS4 Coexpression,389;Enrichr Queries,160;GTEx Coexpression,562	CYFIP1,SERPINE2,PGAP3,SERPINE1,DPYSL2,MYC,C3AR1,CYP1B1,IER5,IER3,CMKLR1,WSB1,DKK2,BIN1,DDIT4,TXNIP,ATF3,PDGFB,PLA2G7,C3,SYNDIG1,HMOX1,GATD3A,HMGXB3,ABCA1,PLK3,JUN,AFAP1L2,GSTM2,BTBD19,JUND,CADM4,JAG1,PLK2,ABCA9,FN1,NFATC1,ABCA8,GPR137B,COL1A1,COL1A2,LGMN,BTG2,CDKN1A,BTG1,TINAGL1,BHLHE41,ADM,AREG,PANX1,TIMP3,TIMP1,DUSP4,SS18,DUSP5,ANXA1,ANXA3,SPHK1,IFNGR2,TET1,EMP1,INF2,RILPL2,PXDN,TMEM106A,HBEGF,…
gene_set_query	294	ARNTL	370.8	ARCHS4 Coexpression,481;Enrichr Queries,184;ReMap ChIP-seq,242;GTEx Coexpression,576	MT-ND6,MT-ND4L,MT-ND4,JRK,MT-ND5,SLC4A1AP,TFRC,MT-CO1,PGAP3,GMFG,F11R,ZFYVE1,MT-ND3,ATP5IF1,LACTB,PREX1,PSMD4,ALKBH1,DPYSL2,XYLB,GBP5,RBFOX1,TYW5,SECISBP2,EML4,CNBD2,MTHFD1,MTHFD2,DDIT3,RUFY2,DDIT4,TXNIP,MPPE1,MT-CO3,CLOCK,ATF3,TTYH3,ADAMTS16,HSPH1,RNF216,RDH11,AGMO,VTI1A,VTI1B,ABCA1,JUN,JAG1,EIF2AK1,PMM2,FN1,ABCA8,FAM220A,MRPL30,COL1A1,ABTB1,FASN,AGO2,PSMG3,PKIG,EZH1,MTMR14,BHLHE41,TMEM53,OSBPL1…
gene_set_query	295	NANOGP8	371.5	ARCHS4 Coexpression,446;GTEx Coexpression,297	TRAF3IP3,TMEM183A,GABPB2,TMEM41B,WIPF1,GLDC,GMFG,DCAF8,CCNC,IFI30,CCAR1,PREX1,PPAT,CHEK1,TBC1D10C,LONP2,PDK3,ATG3,PRKCI,CXADR,ARMT1,WDR75,SRRM1,BIN2,MTHFD2,BTK,DNA2,ATP6V0D1,EPHA1,PRR13,PARPBP,NOLC1,SKA3,SAMSN1,ADH5,PIK3R5,PRDX3,LDHB,NLN,APELA,LARP1,DHX33,ADAMTS19,INPP5D,PRDX1,ST8SIA4,DPH7,FDFT1,VASP,LYN,GSTM2,PHC1,GTF2IRD2,RCC2,FZD7,CPLANE1,CDC6,PAICS,ZZZ3,AGO1,CYP2S1,CDC16,MKS1,ANP32E,TRMT13,TN…
gene_set_query	296	ARNTL2	373.7	ARCHS4 Coexpression,137;Enrichr Queries,22;GTEx Coexpression,962	USP6NL,PI4K2B,SERPINE2,SERPINE1,COL12A1,SMC4,PPP4R1,UBASH3B,DPYSL2,MYC,AP1S3,BVES,IER3,FNDC3B,DEPDC1B,MTHFD2,DDIT4,ATF3,NUP205,CDCA2,CDCA4,CDCA5,CDCA7,CDCA8,NCAPG,IL20RB,BCL10,ADH7,GABARAP,LDHA,S100A16,HMOX1,S100A11,ABCA1,JUN,JAG1,LRBA,PLK2,EDEM1,PLK1,H3F3A,FZD6,RDX,FN1,BTBD11,PA2G4,NETO2,CDC6,COL1A1,FERMT1,RNF225,PPFIBP1,FAM135A,EHD4,EIF6,GIPC1,EZH2,LAD1,CDKN1A,TINAGL1,MRPL36,ADM,SHB,VSIG10L,TUB…
gene_set_query	297	TRAFD1	373.7	ARCHS4 Coexpression,468;Enrichr Queries,503;GTEx Coexpression,150	IFITM3,CCNK,IL1RN,IFITM1,IFITM2,WIPF1,TESK2,UBE2L6,IFI30,IFIT1,BACH1,ZDHHC3,IFIT3,ICAM1,IFIT2,NDST2,FAM110A,LGALS3,MT2A,FRAT1,FRAT2,RNF114,DPYSL2,CHEK2,NAMPT,TBC1D10C,SLC12A6,TRIM21,GLUL,B2M,IER3,GBP5,ACSL1,PRKCD,MTHFD2,DDIT4,BTK,PSME1,SERPING1,TXNIP,PSME2,PRKD2,RIN3,HECA,TLN2,PFN1,ALPK1,TP53,LINS1,CFB,ATF3,OPTN,ASF1B,CDC42SE1,SDC4,CDCA4,PIK3R1,PIK3R5,HELZ2,C3,SEC14L2,RNF213,ST3GAL5,HMOX1,SLAMF7,…
gene_set_query	298	HLX	374.3	ARCHS4 Coexpression,335;Enrichr Queries,52;GTEx Coexpression,736	SERPINE2,GMFG,SERPINE1,DPYSL2,MYC,NAMPT,C3AR1,CYP1B1,IER5,IER3,SERPINF1,PRKCD,BIN3,BIN2,DDIT4,SERPING1,TXNIP,ATF3,CFH,GATA3,HACD4,C3,CHST15,HMOX1,ZBTB7B,LYN,ABCA1,JUN,JAG1,PLK2,FZD7,H3F3A,FN1,NR2F2,FLI1,COL1A1,EHD1,ABTB1,SLC6A6,COL1A2,TNFSF8,FXYD5,ARHGAP9,BTG2,CDKN1A,BTG1,TINAGL1,ELL,ARPC1B,ADM,PYGL,VSIR,FLVCR2,TIMP1,DUSP5,ANXA1,ANXA2,IFNGR2,SPHK1,NFAM1,EMP1,EMP3,GMIP,MMP14,ZEB2,SLC7A7,DPYD,PXDN,…
gene_set_query	299	ZNF878	375	ARCHS4 Coexpression,367;GTEx Coexpression,383	PI4K2B,NUP107,ARL6IP1,POP1,LRR1,PPAN,CCNC,MKI67,SMC3,SMC2,SNRPD1,PPAT,CHEK1,CHORDC1,PCLAF,FBXO5,AP1S3,ENTPD1,CXADR,ARMT1,WDR75,ESCO2,HASPIN,PIMREG,KNSTRN,GTPBP4,DEPDC1B,RFX5,BTK,DNA2,KIF20B,PRR11,MMADHC,PIF1,NUP205,CDCA2,PARPBP,NCAPG,SKA3,SKA1,ADH5,PRDX3,LDHB,APELA,SLAMF7,SLAMF6,FDFT1,CDT1,PHC1,DDIAS,EDEM1,XRCC2,FZD7,CDC6,PAICS,ZWINT,CCT6A,POLA2,PNOC,WNK3,SASS6,ANP32E,HNRNPC,CD24,FEN1,KIF14,KIF11…
gene_set_query	300	ZNF865	375.5	ARCHS4 Coexpression,345;GTEx Coexpression,406	KEAP1,SLC4A2,ZDHHC8,ENO3,DCAF6,RPS6KA4,CAPNS1,TRIM28,RAVER1,ALKBH1,ZMIZ2,PIEZO1,PRKACA,MYOZ1,ATXN7L3,ENDOG,ACTN2,MRPS18A,SCRIB,ACTN4,MAPK8IP3,GNPAT,WDR81,MYL1,BIN1,PRKCQ,ALPK3,ULK1,RIN3,TLN1,RPL28,SF1,POM121,TWF2,SDR39U1,PCNX3,FXR2,CMYA5,TNRC18,PIP5K1C,ZBTB7B,VASP,PHC2,INTS1,PBX2,MEMO1,NBEAL2,PARVB,PRRC2A,PARP10,AIMP2,ABTB1,RYR1,MYOM1,MTMR14,MRPL38,PYGM,AP2A1,OSBPL11,PRPF19,PRKAG3,TMEM186,LRRC2,S…
gene_set_query	301	FOXF2	375.7	ARCHS4 Coexpression,531;Enrichr Queries,403;GTEx Coexpression,193	SERPINE2,SERPINE1,COL12A1,MRGPRF,ADARB1,SLC4A2,MYLK,SOX17,CAPNS1,DPYSL2,MYC,DPYSL3,CYP1B1,ANKS1A,WLS,IER3,SAMD11,DAPK3,SCRIB,SOX12,EML1,MYL6,DDIT4,MYL9,ATF3,ATF4,CFH,GATA6,GATA3,ADH5,PCNX3,FAM171A2,RNF216,SERPINH1,GSG1L,GATD3A,SLC19A1,HEXIM1,JUN,JAG1,COL24A1,FZD7,PLK2,FN1,NR2F1,NR2F2,PBX1,FLI1,PRRC2A,NR2F6,NFATC4,COL1A1,COL1A2,NPLOC4,FASN,GIPC1,SNAI2,PKIG,FERMT2,PYGB,CDKN1A,TINAGL1,GPR21,TGFB1I1,…
gene_set_query	302	TAL1	375.8	Literature ChIP-seq,27;ARCHS4 Coexpression,1107;ENCODE ChIP-seq,19;Enrichr Queries,493;ReMap ChIP-seq,63;GTEx Coexpression,546	SCOC,NUP107,TFRC,MT-CO1,POP1,GMFG,ITSN1,F11R,NDST2,FAM110A,COMTD1,ALKBH1,FAM110C,AKT2,GPBP1,C3AR1,ANKFY1,PRKACA,SMCO1,SECISBP2,DHDH,CACNA2D2,PRKAB1,BCR,DDIT3,DDIT4,ORAI3,UNC50,ORAI2,TXNIP,MT-CO3,MPPE1,ATF3,SHMT2,PDGFB,BAZ2A,GATA3,PLA2G6,DEDD2,CIAO1,PRPSAP1,RHOT2,LARP1,RNF216,PIP5K1B,HEXIM1,JUN,BTBD19,CREBBP,EIF2AK1,FUCA2,FN1,NR2F1,NR2F2,LARP4,PBX1,VANGL1,MOV10,TBL3,AGO1,AGO2,SFXN3,FAT1,HYOU1,FXYD…
gene_set_query	303	ZNF587B	378.5	ARCHS4 Coexpression,357;GTEx Coexpression,400	LTV1,APP,CCNK,NUP107,TMEM41B,PPAN,HNRNPU,CCNC,GABPB1,RUSC2,OPHN1,CAPNS1,FLAD1,DPYSL2,PPAT,CHEK2,BSG,CHEK1,HABP4,MLYCD,CCDC92,PRKACA,SKP1,DDX18,AQR,CXADR,TYW5,ALG6,DDX10,EID1,MTAP,XRN2,MPPE1,DNA2,EPHA1,KIF20B,VPS25,TP53,LINS1,BEX4,TBC1D9B,AGAP1,NOLC1,PTTG1IP,SKA1,LDHB,APELA,CHTF8,GAR1,CSTF1,VTI1A,MAP6,TRPM7,PIP5K1C,ZBTB7B,NDFIP1,PHC1,EDEM1,PMM2,KNOP1,NBEAL2,CDC6,GPN2,PAICS,WAPL,PUM3,SRPK1,TOLLIP,F…
gene_set_query	304	HOXC9	380.5	Literature ChIP-seq,88;ARCHS4 Coexpression,366;Enrichr Queries,754;GTEx Coexpression,314	MT-ND6,POP5,SCOC,GMFB,TFRC,PGAP3,POP4,TMEM94,NOC2L,RBPJ,ALKBH6,TSEN54,MYLK,ALKBH3,PSMD8,NDST2,ATP5IF1,LACTB,ZFYVE26,SAMD14,ISLR,KRTCAP2,SCP2,PSMD4,DPYSL2,PSMD3,PSMD1,GTSE1,SAMD11,PRKAB2,STARD4,ENDOG,UNC5B,DNTTIP2,UNC5C,SCAMP1,SCO1,MTHFD1,DDX39B,MYL1,MTHFD2,ZC3H11A,CLNS1A,RUFY3,JTB,MYL9,OPTN,ATF3,MTMR2,ABCB6,SHOX2,GATA6,MRPL16,SDR39U1,GATA3,MRPL12,IQGAP3,CIAO3,MTMR6,RNF216,RDH11,PRKAR2A,FIGNL1,ADA…
gene_set_query	305	SP4	382	ARCHS4 Coexpression,229;ENCODE ChIP-seq,71;Enrichr Queries,604;ReMap ChIP-seq,183;GTEx Coexpression,823	MT-ND6,MDC1,MT-ND4L,ATF2,MAPKBP1,MT-ND4,MT-ND5,NUP107,TFRC,MT-CO1,EHMT2,GHITM,RBPJ,F11R,NOC2L,MT-ND3,PSMD8,NDST2,ALKBH3,NDST1,KRTCAP2,ZFYVE26,SYNGAP1,CAPNS1,TMEM88,DPYSL2,GPBP1,PSMD3,PRKACA,MEF2A,PRKAB2,CXADR,TYW5,TSTD2,DHDH,FAM133B,MYL6,DDX39A,RFX7,DDIT3,RUFY3,DDIT4,JTB,CDIP1,TXNIP,MT-CO3,CLOCK,ATF3,SF1,ATF4,EXD2,CDCA3,TTYH2,SHMT2,CDCA5,NCAPG,ABCB9,AAAS,CIAO3,GABARAP,C3,PCNX3,EPB41L5,RHOT2,RNF21…
gene_set_query	306	HOXB4	382.3	Literature ChIP-seq,32;ARCHS4 Coexpression,611;Enrichr Queries,673;GTEx Coexpression,213	MDC1,POP5,MAPKBP1,GMFB,POP4,TESK2,GHITM,NOC2L,RBPJ,MYLK,ATP5IF1,PSMD8,AS3MT,SYNGAP1,RAVER1,CAPNS1,PSMD4,PSMD5,AKT2,DPYSL3,PSMD3,PRKACB,WLS,GABARAPL2,PRKAB2,UNC5B,EML1,SND1,MYL4,MYL6,DDX39A,DDX39B,EWSR1,DDIT4,TXNIP,MPPE1,MYL9,ATF3,ATF4,SF1,CDCA2,GATA6,PDGFB,GATA4,BAZ2A,ABCB8,GATA3,PLA2G6,IQGAP3,GABARAP,MRPL10,LARP1,RDH11,PRKAR2B,MYO6,PIP5K1B,LTA4H,HEXIM1,LYN,JUN,JAG1,GSTM1,PMM2,FN1,NR2F1,PBX2,NR2F…
gene_set_query	307	ZNF830	383	ARCHS4 Coexpression,258;Enrichr Queries,321;GTEx Coexpression,570	POP5,CYBC1,HNRNPU,GPATCH4,TMEM97,WDR89,GABPB1,SMC3,SMC4,NDST1,CAPNS1,MPRIP,ALKBH1,MYC,ZMIZ2,SUPT20H,PRKACA,BVES,IER5,RNF111,IER3,MED1,DDX18,TYW5,NGDN,DNTTIP2,SCRIB,GTPBP4,MTHFD2,ZSCAN22,DDIT3,SARNP,DDIT4,TXNIP,LINS1,ATF3,ASF1A,ATF4,CDCA5,NOLC1,SNU13,MRPL13,BLOC1S4,ABR,RAD21,RRS1,HMOX1,PIP5K1C,PLCG1,HEXIM1,PRPF38B,JUN,PRPF38A,TMA7,MRPL27,IRF2BP2,GPN2,MAGOHB,PRRC2A,HNRNPK,NPLOC4,EIF6,HNRNPF,FASN,GI…
gene_set_query	308	SRCAP	384.3	ARCHS4 Coexpression,171;Enrichr Queries,812;GTEx Coexpression,170	MDC1,ERRFI1,MT-ND5,TFRC,TRRAP,HNRNPU,SLC4A2,ZDHHC8,MKI67,SOGA1,NUDT3,CCAR2,SYNGAP1,TRIM28,MPRIP,RAVER1,ZMIZ1,WDR90,FTH1,DPYSL2,MYC,CHEK2,ZMIZ2,PSMD3,ARL6IP5,PIEZO1,NFRKB,ATXN7L3,VPS39,SOX4,IER3,DDX17,GABARAPL2,SMARCC2,SECISBP2,ACTN1,FNDC3B,ANK2,SCRIB,ACTN4,MAPK8IP3,GTPBP4,DDX39B,EWSR1,RFX7,ZC3H11A,DDIT4,EZR,TLN1,ATF3,SF1,EPHA2,ATF4,MACF1,RTEL1,POM121,TTYH3,TBC1D9B,SDC4,BAZ2A,PIK3R1,SNX3,PCNX3,STR…
gene_set_query	309	TSC22D1	384.3	ARCHS4 Coexpression,498;Enrichr Queries,228;GTEx Coexpression,427	SERPINE2,STMN4,ENO2,SAMD14,DPYSL2,MYC,STMN1,PRKACB,ANKS1B,IER3,GABARAPL2,GABARAPL1,WSB1,SCAMP1,RUFY1,EID1,PRKAR1B,PRKAR1A,MAP1B,FEZ1,RUFY3,DDIT4,SPARCL1,CDIP1,TXNIP,VPS25,LINS1,ATF3,TSPYL4,ATF4,CFH,PHYHIPL,AGAP1,ABR,LDHB,LDHA,HSPH1,PRKAR2B,PRDX1,SERPINH1,GATD3A,RSU1,ABCA1,JUN,JAG1,JUND,PRRT2,NDFIP1,JUP,PLK2,EDEM2,FN1,PBX1,EIF1,COL1A1,EHD3,FASN,PKIA,FAT3,FXYD6,CDK12,MOCS2,NRSN2,BTG2,CDKN1A,BTG1,TI…
gene_set_query	310	BRF2	385.7	ARCHS4 Coexpression,640;ReMap ChIP-seq,287;GTEx Coexpression,230	MT-ND6,MT-ND4L,MT-ND4,MT-ND5,MT-CO1,TRRAP,SERPINE1,GHITM,ALKBH7,ENO3,MT-ND3,DCAF6,ALKBH3,PSMD8,LACTB,PSMD4,TMEM88,ALKBH1,PSMD3,PSMD1,ROPN1L,GAMT,ENDOG,PIH1D1,DAPK3,MED8,GTPBP8,MCEMP1,HDHD2,ATG12,FAM133B,DYNC1LI1,DDX39A,MYL1,RFX7,MAP1B,CLNS1A,DDIT4,TYRO3,MT-CO3,VPS25,OPTN,TSPYL4,PIF1,RPN2,MRPL17,BAZ2A,SNU13,AAAS,MRPL12,CYB5R4,RNF213,NUP85,CHST12,PRKAR2A,VTI1A,GAR1,CHST14,SERF2,ZBTB7C,GSTM4,BTF3,CT…
gene_set_query	311	EEA1	385.7	ARCHS4 Coexpression,207;Enrichr Queries,769;GTEx Coexpression,181	MAML2,TFRC,GMFG,HNRNPU,SMC3,SMC4,MYLK,EPS8,RAVER1,DPYSL2,MYC,NAMPT,MED1,MBNL2,FNDC3B,FNDC3A,MTAP,RFX7,PRKAR1A,MAP1B,YME1L1,TXNIP,FAR1,CFAP97,CLOCK,RPL28,SF1,SHOX2,HSPA4L,SLAIN2,BLOC1S5,HSPH1,WDR70,MCMBP,ABCA1,JUN,CHKA,PLK2,FZD6,RDX,H3F3A,FN1,PBX2,PPFIBP1,EIF6,FERMT2,CDKN1A,BTG1,PIGQ,SNX13,ARHGAP5,WDR43,NELFB,TEAD1,EMD,RRP15,PCMTD1,DUSP4,ANXA1,ANXA2,TET2,GMIP,FAM126A,RNF167,MMP14,ZEB2,MED25,PXDN,E…
gene_set_query	312	SMAD9	387.7	ARCHS4 Coexpression,746;Enrichr Queries,119;GTEx Coexpression,298	SERPINE2,SERPINE1,COL12A1,ADARB1,MYLK,DPYSL2,MYC,DPYSL3,CREB3L2,STMN1,PLCE1,CYP1B1,VSTM4,BVES,EARS2,CXADR,COL23A1,UNC5C,SOX11,DKK3,CPED1,BCAM,IFT81,MAP1B,RUFY3,DDIT4,TXNIP,MYL9,ATF3,PRR13,CFH,C3,FAM221A,HMOX1,GATD3A,ZBTB7B,S100A11,ABCA1,JUN,JAG1,MCAM,FZD7,FN1,FZD9,NR2F1,PBX2,NR2F2,COL1A1,EHD1,COL1A2,SNAI2,FAT4,FERMT2,BTG2,CDKN1A,TINAGL1,GPR21,TGFB1I1,ARPC1B,BHLHE41,ADM,ARHGAP6,PRSS23,TMEM47,MRC2,…
gene_set_query	313	IKZF1	388.3	Literature ChIP-seq,151;ARCHS4 Coexpression,627;ENCODE ChIP-seq,94;Enrichr Queries,555;ReMap ChIP-seq,195;GTEx Coexpression,708	USP6NL,MDC1,CYBC1,GMFG,TMEM94,RBPJ,F11R,TSKU,ZFYVE28,FAM110A,PREX1,SAMD14,ZFYVE26,SYNGAP1,MPRIP,PSMD3,C3AR1,GBP5,UNC5B,SECISBP2,HPCAL1,UNC5C,SCAMP1,DDX39B,MTHFD2,FEZ1,DDIT4,ORAI3,RFX5,AKIP1,RBP1,PADI3,JTB,TXNIP,VOPP1,MPPE1,ATF5,CLOCK,CFAP97,ATF3,SF1,TTYH3,TTYH2,SHMT2,ABCB4,CDCA7,ABCB8,BAZ2A,GATA3,AAAS,SLC5A2,PLA2G6,HACD2,MRPL10,MTMR6,HACD4,HSD11B1,C3,RNF213,PRKAR2B,EPB41L1,FIGNL1,PIP5K1B,ZBTB7B,L…
gene_set_query	314	FOS	388.6	ARCHS4 Coexpression,1071;ENCODE ChIP-seq,26;Enrichr Queries,68;ReMap ChIP-seq,181;GTEx Coexpression,597	JRK,GMFB,TFRC,MT-CO1,POP1,POP4,F11R,ALKBH3,COMTD1,CAPNS1,DPYSL2,ALKBH1,NDST3,ANKFY1,GTSE1,PRKAB2,CXADR,PRKAB1,BCR,LARS2,MTHFD1,MTHFD2,DDIT3,DDIT4,UNC50,RABL3,TXNIP,MT-CO3,ATF5,ATF3,ATF4,EXD2,COL13A1,SHMT1,CDCA5,GATA6,CDCA8,GATA3,PLA2G6,CIAO3,DEDD2,CIAO1,PRPSAP1,PRPSAP2,LARP1,RNF216,ADAMTS19,RDH11,PDGFC,RDH14,HEXIM1,JUN,BTBD19,PRPF38B,GSTM2,JAG1,PRPF38A,JUP,NCAPH2,FN1,LARP7,LARP4,MAGOHB,PKIB,PPFIB…
gene_set_query	315	SP1	388.8	ARCHS4 Coexpression,758;ENCODE ChIP-seq,53;Enrichr Queries,693;ReMap ChIP-seq,61;GTEx Coexpression,379	TDRKH,MDC1,SCOC,GMFB,ITSN1,TMEM94,TESK2,GHITM,TMEM97,NOC2L,RBPJ,ALKBH7,ZFYVE1,ALKBH6,TSEN54,TSKU,ATP5IF1,ALKBH3,FAM110A,PREX1,ZFYVE26,NSDHL,PPP4R1,SYNGAP1,CAPNS1,MPRIP,PSMD4,TMEM88,PRKACA,MEF2A,GABARAPL1,NGDN,RFX2,SCAMP1,RNASE1,RUFY1,EID1,DDX39A,DDIT3,ETHE1,ZC3H11A,DDIT4,ORAI3,PSME1,CDIP1,JTB,PSME2,TXNIP,FAR1,ATF3,ATF4,SF1,TTYH3,CDCA2,CDCA3,ABCB6,CDCA5,TPRG1L,IL20RB,BAZ2A,ABCB8,PLA2G6,CIAO3,GABAR…
gene_set_query	316	SOX2	389.2	Literature ChIP-seq,30;ARCHS4 Coexpression,876;Enrichr Queries,210;ReMap ChIP-seq,163;GTEx Coexpression,667	MT-CO1,PWWP2B,TESK2,F11R,ALKBH6,NDST1,DPYSL5,DPYSL2,FAM110C,DPYSL3,PRKACB,WLS,PKNOX2,BCR,LARS2,SCO1,FEZ1,DDIT3,DDIT4,TXNIP,MT-CO3,ATF5,CLOCK,ATF3,ATF4,CDCA2,SHMT2,LYPD1,B3GLCT,TPRG1L,GATA6,GATA3,EPB41L1,PDGFC,PIP5K1B,HEXIM1,BTBD19,JUN,JAG1,JUP,NEBL,NR2F1,FN1,LARP7,NR2F2,BTBD10,PBX1,AIF1L,DHFR,VANGL1,FAM111A,PKIA,AGO2,FAT1,SFXN3,FAT3,FXYD6,FAT4,PKIG,MTMR10,BHLHE41,SNX10,ARHGAP5,ZNF48,SHF,PCMTD2,SM…
gene_set_query	317	TERF1	389.3	ARCHS4 Coexpression,275;Enrichr Queries,182;ReMap ChIP-seq,206;GTEx Coexpression,894	MT-ND6,ATF2,MAPKBP1,MT-ND4L,MT-ND4,MT-ND5,NUP107,TFRC,MT-CO1,PWWP2B,TESK2,TMEM97,F11R,RBPJ,MT-ND3,NDST1,TMEM88,DPYSL2,GPBP1,TSTD3,CXADR,MCEMP1,EML4,MYL4,EID1,CNBD2,DDX39A,RUFY2,DDIT4,ORAI2,VOPP1,TXNIP,MT-CO3,PIF1,PARPBP,PLA2G6,HSPH1,RDH11,ADAMTS19,VTI1B,LYN,BTBD19,JUN,HACE1,EDEM1,FN1,LARP7,BBIP1,NR2F6,EIF1,EZH1,EZH2,ARHGAP9,PIGT,QPRT,OSBPL11,ZNF48,PIGX,MRPL42,CHAF1B,CHAF1A,TCP11L2,NELFCD,IKBKE,DL…
gene_set_query	318	THAP11	390.4	Literature ChIP-seq,91;ARCHS4 Coexpression,626;Enrichr Queries,544;ReMap ChIP-seq,118;GTEx Coexpression,573	JRK,POP1,GMFG,ITSN1,TESK2,TMEM97,ZFYVE1,ALKBH3,FAM110A,ZFYVE28,KRTCAP2,DPYSL5,ALKBH1,GTSE1,XYLB,PRKAB2,ENDOG,RUFY1,DDX39A,MTHFD2,EWSR1,DDIT3,ZC3H11A,ORAI3,DDIT4,PSME1,RABL3,JTB,TCEANC2,TXNIP,ATF5,SF1,ATF4,ZBTB8A,CDCA3,RETSAT,SHMT2,SHMT1,B3GLCT,CDCA8,AGAP1,GATA4,ABCB8,MRPL12,MRPL13,IQGAP3,MRPL10,GABARAP,MTMR6,DEDD2,RHOT2,HSPH1,PRKAR2B,RDH14,RSU1,VTI1B,HEXIM1,ABCA1,JUN,TEX30,EIF2AK1,GRIN2D,NR2F6,EI…
gene_set_query	319	HSF1	390.6	Literature ChIP-seq,83;ARCHS4 Coexpression,218;ENCODE ChIP-seq,102;ReMap ChIP-seq,85;GTEx Coexpression,1465	MT-ND6,MT-ND4L,MT-ND4,JRK,MT-ND5,CYBC1,MT-CO1,PWWP2B,ALKBH7,NOC2L,MT-ND3,TSEN54,ZFYVE28,SAMD14,KRTCAP2,CAPNS1,RAVER1,GPBP1,PSMD3,PRKACA,SAMD11,PRKAB2,EWSR1,DDIT4,PADI3,JTB,TXNIP,MT-CO3,ATF3,SF1,CDCA3,SHMT2,TPRG1L,B3GLCT,GATA5,ABCB8,ABCB9,AAAS,MRPL12,CIAO3,SLC5A3,GABARAP,DEDD2,PCNX3,RHOT2,CYB5R4,HSPH1,PIP5K1C,LTA4H,ZBTB7B,HEXIM1,CTC1,ABCA2,BTBD19,JUN,NR0B2,NR2F6,COL1A1,TBL3,RNF225,TBL2,FASN,HRC,PS…
gene_set_query	320	ZNF117	391.7	ARCHS4 Coexpression,441;Enrichr Queries,397;GTEx Coexpression,337	SERPINE2,ACCS,NOC2L,ELK3,MYLK,PSMD8,AS3MT,DPYSL2,PSMD2,PSMD3,CYP1B1,VSTM4,DDX17,MBNL2,WSB1,CXADR,NHLRC3,SERPINF1,SOX11,MAP1B,RUFY3,DDIT4,TXNIP,JTB,ASTN2,ATF3,LXN,RETSAT,CFH,RPN1,ADAMTS12,MRPL12,C3,RNF213,PRKAR2B,PDGFD,HMOX1,GATD3A,ABCA1,JUN,FZD4,NEBL,PLK2,H3F3A,ABCA9,FN1,FZD9,PA2G4,PBX1,COL1A1,MOV10,PCDHB2,AGO3,EIF6,PRXL2A,FASN,GIPC1,NOSTRIN,FAT1,FAT4,BTG2,CDKN1A,ADM,MRPL37,CSAD,PRSS23,ZNF48,AIFM…
gene_set_query	321	GLI4	392	ARCHS4 Coexpression,349;GTEx Coexpression,435	MTRR,TONSL,SLC4A2,ZDHHC8,ALKBH6,TSEN54,NUBP2,RPS6KA4,RAVER1,ZMIZ2,CDC27,ARL6IP4,PIEZO1,ARL16,PRKACA,ATXN7L3,DDX18,SCAF11,TSTD2,PTOV1,SCRIB,MAPK8IP3,JMJD8,GTPBP4,MFSD10,WDR81,YME1L1,GINM1,ULK1,NEIL1,CFAP97,TELO2,SF1,SLAIN2,TRMT2A,CIAO3,PCNX3,RHOT2,ZNHIT1,DHX36,TNRC18,ZBTB7B,VASP,INTS1,PBX2,NBEAL2,REX1BD,PRRC2A,CCT6A,PARP10,ABTB1,UNC119,ADCK5,DHX29,CC2D1A,GPAA1,RSF1,MED16,SMG5,LIMD2,PANX1,MRPL42,PA…
gene_set_query	322	SETBP1	392.3	ARCHS4 Coexpression,672;Enrichr Queries,416;GTEx Coexpression,89	MDC1,CNTFR,TMEM200B,MAML2,NEXMIF,MRGPRF,ADARB1,MYLK,ISLR,ZMIZ1,DPYSL5,DPYSL2,DPYSL3,STMN1,CYP1B1,WSB1,DAPK1,PRKCE,CACNA2D1,FNDC3B,PRKCA,SOX11,CPED1,MYL6,IFT81,MAP1B,FEZ1,RUFY3,DDIT4,RUFY2,TXNIP,MYL9,PRR13,ZBTB8A,PHYHIPL,AGAP1,PRDX5,CHST15,RSU1,ST3GAL1,S100A11,SERF2,ABCA1,JUN,CREBBP,JAG1,DNAH17,MCAM,FZD7,FN1,FZD9,NR2F1,NR2F2,PHC3,PBX1,PCDHB2,PKIA,SSPN,FAT1,DCHS1,FXYD6,FAT3,FAT4,FERMT2,BTG2,CDKN1A,…
gene_set_query	323	HOXC6	392.7	ARCHS4 Coexpression,276;Enrichr Queries,548;GTEx Coexpression,354	MT-ND6,MDC1,MAML2,SERPINE2,TMEM200A,COL12A1,SERPINE1,SLC4A2,MYLK,EPS8,NDST1,CAPNS1,EVA1B,DPYSL2,MYC,AKT2,CYP1B1,IER3,SAMD11,CCBE1,SERPINF1,CLEC11A,SCRIB,SOX12,MTAP,PRKD3,DDIT4,TXNIP,SPIN2A,MYL9,ATF3,SHOX2,GATA6,XPC,GATA3,ADAMTS12,IQGAP3,LARP1,WDR70,SERPINH1,HMOX1,CHST14,JUN,FZD2,PLK2,FZD7,FN1,NR2F1,EIF2AK4,NR2F2,PA2G4,PRRC2A,NFATC4,COL1A1,DHFR,COL1A2,GIPC1,SNAI2,CDK16,CDKN1A,TINAGL1,TGFB1I1,ADM,P…
gene_set_query	324	KDM5B	393.2	Literature ChIP-seq,4;ARCHS4 Coexpression,295;ENCODE ChIP-seq,89;ReMap ChIP-seq,86;GTEx Coexpression,1492	POP5,ATF2,SCOC,GMFB,NUP107,TFRC,POP1,PWWP2B,SCX,NOC2L,ALKBH6,ISLR,RAVER1,DPYSL5,FAM110C,ALKBH1,DPYSL2,DPYSL3,GPBP1,ANKFY1,MLYCD,SUPT20H,PRKACA,ATG3,CXADR,TSTD2,SECISBP2,PRKAB1,SCO1,MTHFD1,EWSR1,DDIT3,ZC3H11A,DDIT4,ORAI3,JTB,TCEANC2,SF1,ATF4,CDCA2,SHMT2,CDCA4,SHMT1,CDCA5,PDGFB,GATA6,CDCA7,GATA5,CDCA8,GATA4,BAZ2A,GATA3,CIAO3,PLA2G7,CIAO1,PRPSAP1,ADAMTS15,EPB41L5,RHOT2,LARP1,PRPSAP2,RNF216,RDH11,ADA…
gene_set_query	325	THAP4	394.7	ARCHS4 Coexpression,107;Enrichr Queries,668;GTEx Coexpression,409	TFRC,HNRNPU,SLC4A2,NOC2L,ENO3,ELK1,DCAF6,PSMD8,CAPNS1,RAVER1,MYC,PSMD3,PSMD1,AP1S1,MLYCD,BVES,ENDOG,ACOT7,DAPK3,GTPBP8,SCRIB,GTPBP4,SND1,DDX39A,DDIT4,RPL28,ATF4,SHMT2,CDCA5,AGAP1,MRPL12,MRPL13,PCNX3,PRDX2,LDHA,PRDX5,LARP1,RRS1,SLC19A1,JUN,MRPL27,PA2G4,MCAT,PRRC2A,NR2F6,EIF6,FASN,GIPC1,HRC,OGDH,CDK16,MYOM1,CDKN1A,LRRC39,MRPL38,CLTB,MRPL36,MRPL37,WDR46,LRRC2,MYOM2,SMG5,MRPL41,MRPL40,SMPD4,CSRP1,TSP…
gene_set_query	326	IRF2	394.8	ARCHS4 Coexpression,621;Enrichr Queries,360;ReMap ChIP-seq,119;GTEx Coexpression,479	MT-ND6,MDC1,MT-ND4L,MT-ND4,CYBC1,MT-ND5,MT-CO1,GMFG,NOC2L,MT-ND3,SAMD14,KRTCAP2,SYNGAP1,TMEM88,DPYSL2,PRKACA,GBP5,UNC5B,BCR,MYL6,MTHFD2,DDIT3,DDIT4,ORAI3,PSME1,JTB,PSME2,TXNIP,MT-CO3,ATF3,ATF4,CDCA5,BAZ2A,ABCB8,GABARAP,C3,PRPSAP1,CYB5R4,RHOT2,ZBTB7B,LYN,HEXIM1,ABCA1,BTBD19,JUN,PRRT2,FLI1,GRIN2D,NR2F6,EIF1,MOV10,ABTB1,TBL3,TBL2,FASN,HRC,HYOU1,GPR19,LGMN,ARHGAP9,ACHE,MRPL35,ZNF48,VSIR,DDA1,SHF,MRPL…
gene_set_query	327	ZNF281	395.3	ARCHS4 Coexpression,75;Enrichr Queries,326;GTEx Coexpression,785	TFRC,POP1,SERPINE1,HNRNPU,TMEM97,GABPB1,SMC3,SMC4,SMC2,LACTB,DPYSL2,MYC,NAMPT,ADNP2,IER5,IER3,DDX17,MED1,CCBE1,DDX18,PRKCI,TRIQK,WSB1,CXADR,FNDC3B,WDR75,MTHFD2,SARNP,DDIT4,TXNIP,ATF3,CDCA2,PARPBP,NCAPG,SKA3,SAMSN1,ADH5,BLOC1S4,LDHB,CYB5R4,LDHA,HSPH1,ADAMTS19,HMOX1,ST3GAL2,LYN,ABCA1,JUN,JUND,PHC1,PLK2,FZD7,RDX,FN1,IRF2BP2,LARP7,CDC7,EIF2AK4,CDC6,ELL2,MEX3C,DHFR,AGO2,SASS6,BTG2,CDKN1A,BTG1,ADM,SMG8…
gene_set_query	328	ZNF629	395.7	ARCHS4 Coexpression,447;Enrichr Queries,581;GTEx Coexpression,159	TRRAP,SERPINE1,HNRNPU,SLC4A2,NDST1,MPRIP,DPYSL2,MYC,PSMD3,PSMD1,CYP1B1,MLYCD,BVES,MED1,TSTD2,GTPBP8,PRKCA,SCRIB,SOX12,SCO1,BIN1,MAP1B,DDIT4,ACOT2,YME1L1,TXNIP,ATF3,ABCB7,AGAP1,PCNX3,FAM171A1,ABR,FAM171A2,LARP1,EPB41L1,RRS1,SERPINH1,CHST15,RDH14,GATD3A,PLCG1,ABCA1,JUN,JUP,MCAM,FZD9,IRF2BP2,NR2F2,PRRC2A,COL1A1,SLC6A6,FASN,HNRNPF,GIPC1,AGO2,HRC,OGDH,CDK16,MYOM1,BTG2,CDKN1A,TMEM182,ADM,PRSS23,MYOM2,Z…
gene_set_query	329	MAFB	395.8	ARCHS4 Coexpression,73;Enrichr Queries,18;ReMap ChIP-seq,155;GTEx Coexpression,1337	MT-ND6,MT-ND4L,SCOC,MT-ND4,MT-ND5,MT-CO1,F11R,MT-ND3,FAM110A,LACTB,PPP4R1,DPYSL2,C3AR1,SECISBP2,PRKAB1,RNASE1,SND1,BCR,MYL6,ZC3H11A,RUFY3,DDIT4,PSME1,TXNIP,PSME2,MT-CO3,ATF3,TTYH2,CDCA4,CDCA5,IL20RB,BAZ2A,GATA3,PLA2G6,PLA2G7,GABARAP,C3,LARP1,EPB41L3,ZBTB7B,EXPH5,LYN,ABCA1,JUN,BTBD19,JUP,FN1,CP,EIF1,COL1A1,TBL2,COL1A2,FAT1,GPR19,LGMN,LAD1,HEXB,LRRC4,PRKAG2,TMEM51,TMEM53,MED18,LETM2,IL18BP,TUBA1C,S…
gene_set_query	330	MYBL1	395.8	Literature ChIP-seq,138;ARCHS4 Coexpression,132;Enrichr Queries,8;GTEx Coexpression,1305	SCOC,TFRC,SERPINE2,WIPF1,PWWP2B,SERPINE1,HNRNPU,SMC4,SMC2,PREX1,DPYSL2,MYC,AKT2,STMN1,CYP1B1,BVES,GTSE1,IER3,GBP5,DEPDC1B,DDIT4,AKIP1,RFX5,TXNIP,PRR11,RPL28,ATF3,ASF1B,CDCA2,CDCA3,CDCA5,CDCA7,CDCA8,NCAPG,SKA3,PLA2G6,IQGAP3,SKA1,PCNX1,FIGNL1,RAD21,RRS1,CEP78,PLK4,BARD1,JUN,MCAM,PLK2,PLK1,FN1,CDC7,CDC6,DHFR,TBL2,RAD17,FXYD5,RAD18,EZH2,BTG2,CDKN1A,CDKN1B,ELL,MRPL36,ADM,ING1,PRSS23,CHAF1B,CHAF1A,HEY2…
gene_set_query	331	GLIS1	396	ARCHS4 Coexpression,26;Enrichr Queries,525;GTEx Coexpression,637	TMEM200B,SERPINE1,COL12A1,MRGPRF,MYLK,NYNRIN,MTBP,NDST1,EVA1B,CREB3L1,MYC,CYP1B1,PXDC1,PKNOX2,CCBE1,UNC5B,CLEC11A,COL23A1,SOX12,DKK3,MOSMO,DDIT4,SPIN2A,MYL9,ATF3,TTYH3,COL13A1,GATA6,GATA3,ADAMTS12,PDGFC,SERPINH1,GATD3A,ZBTB7C,CADM3,JUN,PLK5,PRRT2,FZD2,NR2F1,FN1,FZD9,NFATC2,NFATC1,NR2F2,NFATC4,COL1A1,SLC6A7,COL1A2,SFXN3,SNAI2,PLCH2,FAT4,FERMT2,CEP89,CDKN1A,TINAGL1,TGFB1I1,ADM,PTH1R,GLI2,SHF,MRC2,C…
gene_set_query	332	CBX2	396	ARCHS4 Coexpression,48;ENCODE ChIP-seq,115;Enrichr Queries,12;ReMap ChIP-seq,292;GTEx Coexpression,1513	LRRC14B,POP5,MDC1,EHMT2,ITSN1,TESK2,TMEM97,ALKBH7,NOC2L,PREX1,ISLR,COMTD1,SCP2,DPYSL5,PSMD5,DPYSL2,DPYSL3,PSMD3,MLYCD,SUPT20H,GTSE1,SAMD11,CXADR,UNC5B,EML1,EML4,CNBD2,LARS2,MTHFD1,MYL2,DDIT4,RBP1,CDIP1,TXNIP,ATF3,PIF1,ZBTB8A,CDCA2,CDCA3,CDCA4,CDCA5,GATA6,CDCA7,CDCA8,NCAPG,GATA4,GATA3,PLA2G5,IQGAP3,HSD11B1,PCNX1,LARP1,FIGNL1,MYO6,RHBDL3,HMGXB3,JUN,PMM2,APCDD1L,FN1,NR2F1,NETO2,EIF2AK4,AIF1L,COL1A1,…
gene_set_query	333	MBD2	396.8	ARCHS4 Coexpression,702;Enrichr Queries,378;ReMap ChIP-seq,282;GTEx Coexpression,225	MT-ND6,MT-ND4L,MT-ND4,MT-ND5,TFRC,MT-CO1,SCX,FZD10,NOC2L,MT-ND3,PSMD8,CAPNS1,RAVER1,DPYSL2,PRKACB,MEF2A,PRKAR1B,DDIT4,CDIP1,TXNIP,MT-CO3,ATF3,SF1,NYAP1,RETSAT,CDCA4,TPRG1L,AGAP1,GATA5,ABCB8,MRPL12,CIAO3,PCNX3,RHOT2,VTI1A,PUSL1,ZBTB7B,LYN,ABCA2,BTBD19,JUN,NR2F1,FN1,PBX2,EIF1,TBL3,RNF225,FASN,DCHS1,ARHGAP8,PIGQ,LRRC4,MED16,DDA1,RPLP2,NELFB,JAK1,APC2,MAMDC4,MRPL49,BAZ1A,JOSD2,DUSP8,GMIP,DYNLL2,SIRT3…
gene_set_query	334	PITX2	397	ARCHS4 Coexpression,215;Enrichr Queries,529;GTEx Coexpression,447	LRRC14B,SERPINE2,SERPINE1,COL12A1,ENO3,DCAF6,SOX17,CREB3L1,MYC,PSMD3,PSMD1,CYP1B1,SMCO1,GAMT,PRKAB2,ENDOG,UNC5B,CACNA2D1,SERPINF1,SOX11,DKK2,MYL1,BIN1,DDIT4,MYL3,TXNIP,PRKCQ,MYL9,OPTN,ATF3,SHOX2,GATA6,GATA5,GATA4,GATA3,PRDX3,PRDX4,PRKAR2A,PRDX1,PDGFC,SERPINH1,GATD3A,JUN,JAG1,FN1,NR2F1,NR2F2,COL1A1,H19,COL1A2,SNAI2,FERMT2,MYOM1,CDKN1A,TINAGL1,LRRC39,PYGM,ADM,OSBPL11,PRKAG3,LRRC2,MYOM2,GLI2,CHAF1B,…
gene_set_query	335	ZBTB38	400.3	ARCHS4 Coexpression,439;Enrichr Queries,388;GTEx Coexpression,374	TFRC,SERPINE1,COL12A1,GPATCH4,PHAX,ELK3,MYLK,EPS8,MPRIP,ZMIZ1,DPYSL2,MYC,CREB3L2,IER3,MED1,TSTD3,MBNL2,FNDC3B,PRKCA,GTPBP4,ZSCAN20,PRKD3,MAP1B,ZC3H11A,DDIT4,YME1L1,TXNIP,ATF3,OPTN,RRS1,RDH14,ST3GAL1,ABCA1,ARL14EP,JUN,JAG1,MTERF3,PLK2,EDEM1,H3F3A,FN1,NR1D2,EIF2AK4,ELL2,PPFIBP1,AGO2,FAT4,BTG2,CDKN1A,PHF20,CHM,ARHGAP5,SMG8,PRSS23,PANX1,TRIM2,ANXA6,TIMP3,RIOK2,TEAD1,RRP15,JAK1,DUSP4,DUSP5,ANXA1,ANXA2…
gene_set_query	336	EBF4	400.3	ARCHS4 Coexpression,571;Enrichr Queries,166;GTEx Coexpression,464	CNTFR,SLC4A1AP,TMEM200B,SERPINE2,SERPINE1,COL12A1,MRGPRF,TMEM94,ELK1,MYLK,LACTB,PREX1,SYNGAP1,DPYSL5,DPYSL2,CREB3L1,ZMIZ2,DPYSL3,LUC7L,CYP1B1,RPL38,DDX17,UNC5B,SERPINF1,SOX11,SCRIB,SOX12,SYTL4,DYNC1LI1,MYL6,BCAM,DAAM2,DDIT4,TXNIP,NGEF,ATF3,NYAP1,AGAP1,PLA2G6,ADAMTS10,FAM171A2,PIP5K1C,PLCG1,RHBDL3,ABCA1,ABCA2,GSTM2,JUN,WDR59,FZD2,JUND,CADM4,GTF2IRD2,NEBL,MCAM,ABCA3,FN1,FZD9,NR2F1,PBX2,PBX1,NFATC4,…
gene_set_query	337	ZNF714	401.3	ARCHS4 Coexpression,811;Enrichr Queries,48;GTEx Coexpression,345	PATJ,GABPB2,POP1,TMEM97,SMC4,SMC2,MTBP,CAPNS1,DPYSL2,STMN1,AP1S3,PRKACA,BVES,CXADR,GLCE,FAM133B,DEPDC1B,TCEANC2,PRR11,ASF1B,NUP205,ZBTB8A,CDCA2,PARPBP,CDCA3,CDCA5,CDCA7,NCAPG,CDCA8,SKA3,SKA1,PCNX3,FAM221A,PRPSAP2,FIGNL1,ZBTB7B,PLK4,BARD1,HOMER1,GTF2IRD2,PLK1,FZD9,UPF3B,PBX2,CDC7,CDC6,PBX1,DHFR,AGO3,SASS6,FAT1,RAD18,EZH2,LIN54,TCF23,MRPL36,VSIG10L,SMG5,MRPL42,CHAF1A,ADAMTSL3,NUF2,ANXA6,NELFB,CIC,D…
gene_set_query	338	NCOA3	403	ARCHS4 Coexpression,543;Enrichr Queries,154;ReMap ChIP-seq,267;GTEx Coexpression,648	MT-ND6,MT-ND4L,MT-ND4,MT-ND5,TFRC,POP1,MT-CO1,TMEM94,MT-ND3,TSKU,PREX1,ZFYVE26,KRTCAP2,TBK1,DPYSL2,ARPIN,GABARAPL2,TSTD2,MTHFD2,PRKAR1A,ZC3H11A,DDIT4,ORAI2,JTB,TXNIP,MT-CO3,ATF3,PIF1,GATA3,HACD2,PCNX3,LARP1,ADAMTS19,ZBTB7B,ABCA1,JUN,MTERF3,JUP,EDEM1,LRBA,FN1,ABCA8,CP,EIF1,VANGL1,COL1A1,FASN,AGO2,SASS6,PSMG3,FAT1,ACHE,QPRT,FLVCR2,NELFCD,JAK1,RIPK2,EMP2,PTGR1,DYNLL2,MMP16,PXDN,RAPGEF1,MMP19,L2HGDH,…
gene_set_query	339	DRAP1	403.3	ARCHS4 Coexpression,66;Enrichr Queries,892;GTEx Coexpression,252	SLC4A1AP,SLC4A2,NOC2L,ELK1,PSMD4,CAPNS1,RAVER1,EVA1B,PSMD2,STMN1,PSMD3,AP1S1,RPL38,HOMER3,IER3,DAPK3,HPCAL1,SCRIB,AARSD1,MYL6,SARNP,DDIT4,PSME1,TXNIP,PSME2,RPL28,CDCA2,COL13A1,CDCA5,MRPL12,MRPL13,PCNX3,LDHA,PRDX5,PRDX1,RRS1,S100A11,PLK4,JUN,JUND,TEX30,PLK1,TMA7,WDR53,EIF1,EHD1,FIBP,EIF6,GIPC1,PSMG1,FXYD5,PYGB,CDKN1A,ARPC1B,CLTB,MED19,MRPL36,DDA1,MRPL41,NUF2,PBK,ANXA6,RPLP2,TSPO,ELOB,NELFB,ELOC,TI…
gene_set_query	340	SOX6	403.8	ARCHS4 Coexpression,769;Enrichr Queries,393;ReMap ChIP-seq,192;GTEx Coexpression,261	USP6NL,MDC1,CYBC1,TFRC,TSKU,MYLK,ATP5IF1,PSMD4,CAPNS1,TMEM88,DPYSL5,PRKACA,SMCO1,GABARAPL2,PRKAB2,CACNA2D1,STARD9,DHDH,BCR,MYL6,DDX39A,DDX39B,MYL1,RFX7,DDIT3,ZC3H11A,RUFY3,FEZ1,DDIT4,JTB,TXNIP,OPTN,ATF4,HSD11B1,FAM221A,PRKAR2B,PRKAR2A,PDGFC,ZBTB7B,HEXIM1,ABCA1,JUN,BTBD19,PRRT2,JAG1,NEBL,FN1,NR2F1,ABCA9,NR2F2,PBX1,NR2F6,FAM220A,MOV10,MLLT10,TBL3,PKIA,FXYD1,HRC,HYOU1,FAT3,FXYD6,FAT4,EZH1,ATF7IP2,EF…
gene_set_query	341	CENPX	404	GTEx Coexpression,404	TMEM183A,PDCD6,WDR83,COX6A1,TMEM141,ALKBH6,NUBP2,RPS6KA4,CAPN5,ARL16,SEPHS2,CHCHD1,CCDC93,XYLB,TPD52,RNF43,ZGPAT,IMP3,ENTPD5,PIH1D1,DYRK1A,ARMC2,DOK4,PRKD3,PRKAR1A,ARMC6,ETHE1,NHP2,SNRPF,TTLL12,VPS25,SHMT1,MAZ,UBR1,LIN7C,CIAO3,CORO1B,GLG1,SEC14L2,SLC9A3R1,STK33,PCNX1,ZNHIT1,NTHL1,STAP2,RHPN2,PUSL1,MPDU1,CEP112,PMM1,SRD5A1,RASSF7,MRPL27,GGH,HELZ,SSH3,OCEL1,NMRAL1,NR2F6,LSM7,EIF6,GIPC1,PXMP2,PSMG3,…
gene_set_query	342	ZNF274	404.2	Literature ChIP-seq,164;ARCHS4 Coexpression,1096;ENCODE ChIP-seq,113;Enrichr Queries,441;ReMap ChIP-seq,288;GTEx Coexpression,323	MT-ND6,USP6NL,MT-ND4L,SCOC,MT-ND4,MT-ND5,TFRC,MT-CO1,PGAP3,GHITM,F11R,MT-ND3,ALKBH6,MYLK,NDST2,NDST1,COMTD1,PSMD5,AKT2,PRKACA,PRKACB,SMCO1,TYW5,SCAMP1,PRKAB1,BCR,FAM133B,CNBD2,PRKAR1B,DDX39B,MTHFD2,DDIT3,DDIT4,UNC50,ORAI2,TXNIP,TCEANC2,MT-CO3,MPPE1,ATF5,CFAP97,ATF3,OPTN,SF1,CEP85L,TPRG1L,AGAP1,ABCB8,MRPL12,CIAO3,CIAO1,DEDD2,PRPSAP1,FAM221A,HSPH1,EPB41L1,LTA4H,PUSL1,HMGXB3,ABCA1,HEXIM1,MYH7B,PRPF3…
gene_set_query	343	LIN54	405	ARCHS4 Coexpression,414;GTEx Coexpression,396	RB1,CDA,APP,PANK2,GABPB2,CCNF,ZDHHC8,THUMPD1,SMC2,MTBP,CAPNS1,ZMIZ2,SLC12A6,PRKACA,ATXN7L3,RNF111,ALG6,PTOV1,ESCO2,MAPK8IP3,CDC40,MFSD10,NEIL3,TCEANC2,CSTF2,TGFA,SKA1,FAM221A,CYB5R4,BRIP1,SPATA5L1,MIER1,VTI1A,TSPAN4,TRPM7,PIP5K1C,CEP78,LYN,BARD1,CDT1,TMEM184B,DDIAS,XRCC2,SLC35E3,EAF1,MEMO1,STAM,PHC3,SRPK1,DHFR,FAM111A,AGO3,GIPC1,AGO2,SPRTN,ANP32E,XKR5,TCF23,CLTB,STON2,KIF11,BRCA2,PTMS,CHAF1A,RAC2…
gene_set_query	344	HOXC10	406	ARCHS4 Coexpression,147;Enrichr Queries,860;GTEx Coexpression,211	LRRC14B,SERPINE2,SERPINE1,COL12A1,SLC4A2,ENO3,DCAF6,ALKBH3,CREB3L1,MYC,AKT2,PSMD2,PSMD3,PSMD1,CYP1B1,PRKACA,BVES,SMCO1,IER3,GAMT,PRKAB2,ENDOG,UNC5B,CACNA2D1,SERPINF1,GTPBP8,SOX11,MYL1,BIN1,MYL2,DDIT4,MYL3,TXNIP,PRKCQ,OPTN,ATF3,SHOX2,GATA6,GATA4,GATA3,MRPL12,C3,WDR70,PRKAR2A,HMOX1,GATD3A,JUN,FZD2,FZD7,FN1,NR2F1,NR2F2,COL1A1,H19,COL1A2,FXYD1,OGDH,SNAI2,CDK16,MYOM1,CDKN1A,TINAGL1,PHF20,LRRC39,PYGM,A…
gene_set_query	345	ZNF770	406.3	ARCHS4 Coexpression,320;Enrichr Queries,786;GTEx Coexpression,113	GMFB,TFRC,HNRNPU,NOC2L,SMC3,SMC4,DPYSL2,MYC,DPYSL3,NAMPT,STMN1,AP1S2,RNF111,MED1,PRKCI,MBNL2,CXADR,DNTTIP2,WDR75,CLPX,ARMC1,RFX7,MTHFD2,MAP1B,DDIT4,YME1L1,TXNIP,ATF3,CDCA4,SKA3,SLC5A3,ADH5,LDHB,HSPH1,FIGNL1,GAR1,JUN,PHC1,FZD7,FZD9,IRF2BP2,LARP7,NR1D2,PA2G4,LARP4,PHC3,SLC16A14,RNF225,FAM135A,HNRNPC,LAD1,CDKN1A,ARPC1B,ARHGAP5,SMG8,WDR43,MRPL42,RRP15,PCMTD1,NDC1,DENND2C,HELLS,LYPLA1,ANXA2,NSUN2,LRRC…
gene_set_query	346	ZNF326	406.7	ARCHS4 Coexpression,274;Enrichr Queries,162;GTEx Coexpression,784	GMFB,TFRC,HNRNPU,STMN4,SLC4A2,SMC3,SMC4,SMC2,NDST1,CAPNS1,DPYSL5,DPYSL2,MYC,STMN1,LUC7L,AP1S1,PRKACA,BVES,DDX17,WSB1,TYW5,DAPK3,GTPBP4,FAM133B,EWSR1,FEZ1,RUFY3,RUFY2,DDIT4,TXNIP,FAR1,ASTN2,ZBTB8A,TTYH2,RPN1,PCNX3,FAM221A,HSPH1,MYO6,PIP5K1C,ZBTB7B,LHPP,ABCA2,PRPF38B,CDK19,JUN,PHC2,CADM4,CDC7,AIF1L,EHD1,HNRNPM,RNF103,HNRNPK,EIF6,FASN,HNRNPF,GIPC1,OGDH,HNRNPC,EZH2,MTMR10,CDKN1A,TINAGL1,CLTB,SMG5,MRP…
gene_set_query	347	GTF2I	407	ARCHS4 Coexpression,407	APP,UBE3C,KDM1A,TRRAP,JPT2,CTNND1,INPPL1,ATN1,HDLBP,HNRNPU,NUCKS1,SOGA1,CELSR2,IPO7,TOMM20,CCAR2,ARHGAP35,DCAF7,IPO5,FADS2,SYNGAP1,TRIM28,MPRIP,PSMD3,DAG1,ATXN7L3,DDX17,USP5,SCRIB,SND1,ILF3,HNRNPUL1,SNRNP200,ANAPC1,LLGL1,KPNB1,GLYR1,MACF1,NUP205,POM121,CUL7,IGSF3,DHX9,MAZ,UBR4,UBFD1,PRPF8,SUPT6H,NOP9,ACACA,BAG6,LARP1,NACC1,ABL1,MLEC,DVL3,PLCG1,GCN1,B4GALNT4,CPSF1,INTS1,FUS,RCC2,SEC16A,NONO,CBX2,P…
gene_set_query	348	SNAI1	407	ARCHS4 Coexpression,1049;Enrichr Queries,130;GTEx Coexpression,42	TLNRD1,SERPINE2,PGAP3,SERPINE1,COL12A1,TSKU,ELK3,SOX17,TMEM88,CREB3L1,MYC,DPYSL3,CYP1B1,IER5,IER3,UNC5B,STARD8,SERPINF1,FNDC3B,DDIT4,SERPING1,MYL9,ATF3,GATA6,VPS26B,C3,ADAMTS15,SERPINH1,HMOX1,GATD3A,ABCA1,HEXIM1,PLK3,BTBD19,JUN,JAG1,PLK5,FZD4,PLK2,MCAM,FN1,NFATC4,COL1A1,EHD4,COL1A2,TCN2,PRXL2C,SNAI2,FXYD5,CDKN1A,BTG2,TINAGL1,ADM,LFNG,MRC2,C1QTNF1,AIFM2,TIMP3,TIMP1,DUSP4,DUSP5,ANXA1,SERPINB2,RIPK2…
gene_set_query	349	GTF2IRD1	408	ARCHS4 Coexpression,614;GTEx Coexpression,202	WIPF1,TONSL,KEAP1,NOC2L,ENO3,DCAF6,HYKK,OPHN1,OGFOD1,WDR90,PSMD3,TBC1D10C,PSMD1,MYOZ1,ARPIN,MRPS18A,THAP4,AFG3L2,GNPAT,MYL1,BIN1,PSME4,BTK,TYRO3,TXNIP,ALPK3,RIN3,TLN1,PFN1,OBSL1,PLPP2,OPTN,ZBTB8A,SLC22A5,TMEM161A,FAM221A,PRKAR2A,DHX36,CMYA5,TRPM4,LYN,GTF2IRD2,FAM78A,SLC35E3,FLI1,AIMP2,ABTB1,NPLOC4,CORO6,MPHOSPH10,DHX29,ITM2B,CEP89,RYR1,DDR1,C2CD3,SH3KBP1,ARPC1B,TCF23,PYGM,OSBPL11,PRKAG3,LRRC2,AAC…
gene_set_query	350	CXXC1	408.3	ARCHS4 Coexpression,244;Enrichr Queries,421;GTEx Coexpression,560	TFRC,TRRAP,EHMT2,TSEN54,RAVER1,ZMIZ2,DPYSL2,MYC,PSMD3,LUC7L,NFRKB,GTPBP6,SCRIB,DDX39A,DDX39B,WDR81,EWSR1,ZC3H11A,DDIT4,TXNIP,PRKD2,RPL28,SF1,ATF4,AKAP17A,MRPL13,PCNX3,RHOT2,LDHA,HSPH1,NUP85,ZBTB7B,VPS16,FDFT1,CTC1,PRPF38B,JUN,PHC2,WDR59,JUND,PBX2,PRRC2A,EHD1,HNRNPM,FASN,MKS1,CDK10,SETD4,CDKN1A,BTG1,PIGQ,KRI1,SMG5,MRPL41,ANXA6,NELFB,CIC,OFD1,MAMDC4,BRD2,NUDC,CLUH,ANXA2,GMIP,RNF167,MED25,INF2,HEATR…
gene_set_query	351	RXRG	409	ARCHS4 Coexpression,266;Enrichr Queries,485;GTEx Coexpression,476	LRRC14B,SERPINE2,SERPINE1,EMC10,ENO3,DCAF6,DPYSL2,MYC,SMCO1,GAMT,RBFOX1,MECR,ENDOG,CACNA2D1,SOX11,MYL1,BIN1,MYL2,DDIT4,MYL3,SPARCL1,TXNIP,PRKCQ,NGEF,ATF3,CEBPZOS,NKX2-5,JUN,ABCA4,FZD9,FN1,NR2F1,COL1A1,COL1A2,PKIA,FXYD1,HRC,PAM,ACHE,MYOM1,CDKN1A,TINAGL1,LRRC39,DIS3L,PYGM,PRSS23,PRKAG3,LRRC2,MYOM2,JPH2,CSRP3,B3GALT2,B3GALT1,HEY2,TIMP3,MYBPC2,TESC,PGAM2,PAX6,SIRT2,MYOT,PXDN,ADSSL1,SMTNL2,GAS7,CIPC,C…
gene_set_query	352	ZNF215	409	ARCHS4 Coexpression,1090;Enrichr Queries,118;GTEx Coexpression,19	PI4K2B,POP1,GLDC,SMC4,SMC2,UBASH3B,CAPNS1,DPYSL2,MYC,CYP1B1,PRKACA,GTSE1,BVES,MED1,DDX18,DDX10,SND1,ARMC2,DEPDC1B,DDIT4,PRR11,ASF1A,PIF1,ZBTB8A,CDCA2,SHMT2,CDCA5,HSPA4L,CDCA7,CDCA8,NCAPG,SKA3,SKA1,FAM221A,SSR1,ZBTB7B,CEP76,PLK4,PRELID2,CCZ1B,EDEM1,PLK2,PMM2,PLK1,FZD9,PBX2,CDC7,EIF2AK4,CDC6,NETO2,MAGOHB,FAM220A,FERMT1,FASN,SASS6,REC114,TINAGL1,TCF23,SNX10,MRPL36,ADM,SMG5,MRPL42,CHAF1B,ATIC,NUF2,PB…
gene_set_query	353	NR1D2	409.7	ARCHS4 Coexpression,492;Enrichr Queries,129;GTEx Coexpression,608	TFRC,SERPINE2,PGAP3,ENO2,DCAF6,RAVER1,MPRIP,DPYSL2,MYC,NAMPT,SMCO1,IER3,GABARAPL1,RBFOX1,MBNL2,CACNA2D1,REV1,SCAMP1,PRKAR1A,DDIT3,ZC3H11A,RUFY2,DDIT4,TXNIP,ATF3,OPTN,RPN1,C3,LDHA,PCNX1,HSPH1,HMOX1,GATD3A,SERF2,ABCA1,JUN,PRRT2,NDFIP1,PLK2,LRBA,FN1,IRF2BP2,NR1D1,ELL2,HBP1,EZH1,GABRB2,MYOM1,BTG2,CDKN1A,CDKN1B,BTG1,TINAGL1,ARPC1B,LRRC39,BHLHE41,ADM,PYGM,ARHGAP5,PCMTD2,DSTYK,TRIM3,TCP11L2,TIMP3,TEAD1,…
gene_set_query	354	ESR1	409.7	Literature ChIP-seq,45;ARCHS4 Coexpression,1009;ENCODE ChIP-seq,104;Enrichr Queries,507;ReMap ChIP-seq,251;GTEx Coexpression,542	MT-ND6,MT-ND4L,SCOC,MT-ND4,JRK,MT-ND5,TFRC,MT-CO1,PGAP3,PWWP2B,NEXMIF,RBPJ,F11R,MT-ND3,TSEN54,TSKU,ZFYVE28,NDST1,PREX1,ISLR,COMTD1,KRTCAP2,RAVER1,DPYSL2,DPYSL3,ARPIN,XYLB,PKNOX2,MEF2A,CACNA2D1,CACNA2D2,EML1,BCR,EML4,MYL6,DDIT4,PADI3,TXNIP,MT-CO3,AGTR2,ATF3,CDCA4,SHMT1,PDGFB,B3GLCT,GATA5,ABCB8,GATA3,PLA2G6,CIAO3,HACD2,GABARAP,C3,PCNX3,RHOT2,PCNX1,ADAMTS19,EPB41L1,PRKAR2B,PRKAR2A,MYO6,SYNDIG1,PIP5K…
gene_set_query	355	CENPT	410.3	ARCHS4 Coexpression,683;Enrichr Queries,16;GTEx Coexpression,532	MAPKBP1,TFRC,SERPINE2,TSEN54,SMC2,NYNRIN,RAVER1,WDR90,DPYSL2,MYC,ZMIZ2,STMN1,NFRKB,GTSE1,IER3,NISCH,RUFY1,DDX39A,BIN2,MTHFD2,DDIT4,TXNIP,ATF3,SF1,ASF1B,CDCA2,CDCA3,SHMT2,CDCA5,CDCA7,CDCA8,NCAPG,AAAS,IQGAP3,RHOT2,NUP85,PRKAR2B,FIGNL1,SERPINH1,HMOX1,PIP5K1C,PLCG1,RSU1,PLK4,JUN,NCAPH2,EIF2AK1,PLK1,FN1,CDC7,CDC6,COL1A1,MOV10,FAM111A,SFXN3,PLCH2,FXYD5,EZH2,SETD4,SETD5,BTG2,CDKN1A,TINAGL1,ARPC1B,KRI1,M…
gene_set_query	356	IKZF5	410.3	ARCHS4 Coexpression,194;Enrichr Queries,615;GTEx Coexpression,422	PGAP3,WIPF1,TESK2,HNRNPU,SMC5,SLC4A2,NDST1,CAPNS1,DPYSL2,MYC,GPBP1,NAMPT,AP1S1,MEF2A,MBNL2,WSB1,SECISBP2,DAPK3,SCRIB,ATG14,ATG12,RFX7,MTHFD2,ZC3H11A,RUFY3,DDIT3,AKIP1,RUFY2,DDIT4,TXNIP,ATF3,TTYH3,MAPKAP1,IQGAP3,FAM221A,SERPINH1,ABCA1,PRPF38B,JUN,WDR59,FZD9,IRF2BP2,NFATC2,NR1D2,BRAF,SNF8,ELL2,PHC3,EIF1,NR2F6,AGO3,GIPC1,HBP1,EZH1,CDC42SE2,SETD5,MTMR10,BTG2,CDKN1A,CDKN1B,BTG1,ARHGAP5,PCMTD2,MRC2,TNK…
gene_set_query	357	ZFX	410.4	Literature ChIP-seq,9;ARCHS4 Coexpression,484;Enrichr Queries,950;ReMap ChIP-seq,81;GTEx Coexpression,528	ATF2,SCOC,TFRC,TSKU,COMTD1,TBK1,CAPNS1,RAVER1,ALKBH1,DPYSL2,GPBP1,MLYCD,ENDOG,TSTD2,DHDH,EWSR1,ZC3H11A,ORAI3,UNC50,JTB,TXNIP,FAR1,MPPE1,ATF5,CLOCK,ATF4,SF1,CDCA3,CDCA5,B3GLCT,CDCA7,DEDD2,PRPSAP1,RHOT2,EPB41L3,RDH14,PIP5K1C,ATRIP,HEXIM1,CREBBP,BTBD19,JUN,MTERF3,NCAPH2,NR2F2,EIF2AK4,LARP4,PBX1,NR2F6,DHFR,VANGL1,TBL3,RNF225,FASN,AGO2,PRXL2C,NMT1,ACHE,ARHGAP8,SNX13,MED19,MED16,ARHGAP5,OSBPL11,ARHGAP6…
gene_set_query	358	HOXB3	410.7	ARCHS4 Coexpression,425;Enrichr Queries,550;GTEx Coexpression,257	MDC1,MT-ND4,MT-ND5,TRRAP,SERPINE1,COL12A1,MRGPRF,HNRNPU,SLC4A2,RRP8,MYLK,NYNRIN,SYNGAP1,CAPNS1,MPRIP,ZMIZ1,DPYSL2,MYC,ZMIZ2,AKT2,DPYSL3,ANKFY1,CYP1B1,ANKS1A,IER3,NUP214,DDX17,SERPINF1,STARD9,SOX11,SCRIB,EML1,CPED1,MYL6,DDIT4,TXNIP,MYL9,ATF3,ATF4,SF1,POM121,SHOX2,GATA6,SNU13,GATA3,ADH5,PCNX3,ADAMTS15,GATD3A,ABCA1,PRR30,JUN,JAG1,FZD2,FZD7,FN1,FZD9,NR2F1,PBX2,NFATC1,NR2F2,PBX1,FLI1,NFATC4,PRRC2A,COL…
gene_set_query	359	ETV6	411	ARCHS4 Coexpression,564;Enrichr Queries,384;ReMap ChIP-seq,237;GTEx Coexpression,459	MT-ND6,USP6NL,MT-ND4L,MDC1,MT-ND4,MT-ND5,MT-CO1,GMFG,F11R,MT-ND3,NDST2,ATP5IF1,PREX1,UBASH3B,TMEM88,DPYSL2,HPCAL1,HDHD2,PRKAB1,EML4,BCR,DDX39B,RUFY3,DDIT4,CDIP1,TXNIP,MT-CO3,CFAP97,ATF3,EXD2,NYAP1,ABCB8,HACD3,HACD4,RNF213,ZBTB7B,LYN,ABCA1,BTBD19,JUN,JAG1,EDEM1,APCDD1L,FN1,PBX2,PBX1,FLI1,FAM111A,TBL3,HEXB,DIS3L,QPRT,ZNF48,PIGX,NELFB,JAK2,DUSP5,RIPK2,KCND3,PGAM1,EMP1,BAZ1A,GMIP,DYNLL2,MED29,SIRT3,V…
gene_set_query	360	ATF2	411	ARCHS4 Coexpression,434;ENCODE ChIP-seq,42;Enrichr Queries,858;ReMap ChIP-seq,263;GTEx Coexpression,458	MT-ND6,MDC1,MT-ND4L,MAPKBP1,SCOC,MT-ND4,MT-ND5,NUP107,TFRC,MT-CO1,NEXMIF,POP4,GHITM,F11R,RBPJ,MT-ND3,FAM110A,PSMD8,SYNGAP1,CAPNS1,PSMD5,DPYSL5,DPYSL2,GPBP1,ANKFY1,PRKACB,MEF2A,PRKAB2,CXADR,SECISBP2,DNTTIP2,SCAMP1,FAM133B,EID1,MOSMO,MYL6,DDX39B,MTHFD2,PRKAR1A,EWSR1,CLNS1A,RUFY3,RUFY2,DDIT4,ORAI3,JTB,TXNIP,MT-CO3,CLOCK,ATF3,SF1,ATF4,EXD2,TTYH2,RETSAT,ABCB6,MRPL16,NCAPG,MRPL17,AAAS,MRPL12,CIAO3,GABA…
gene_set_query	361	ATF6B	411	ARCHS4 Coexpression,305;GTEx Coexpression,517	PGAP3,NUDT3,PEX26,GCSH,RPS6KA5,RPL18A,RPS19,RAVER1,OPHN1,ZMIZ2,CPNE1,PIEZO1,CCDC92,RPS10,RPS12,CACNA2D1,PRKCD,MFSD10,DDX39B,WDR81,ORAI2,TCEANC2,PRKD2,RIN3,RPL28,SF1,AKAP17A,PCNX3,FXR2,INPP5D,TNRC18,MAP4,ZBTB7B,VASP,TBC1D8B,FAM78A,RCC2,SLC35E3,PBX2,NBEAL2,TRERF1,PRRC2A,PARP10,FAM111A,ABTB1,PPP1R1A,ARMC10,FXYD1,NDUFAF5,CCSER2,CORO7,HBS1L,MOCS2,SETD3,INTS14,PCSK7,LIMD2,LFNG,NKIRAS1,RAC2,ELOC,CIC,MRP…
gene_set_query	362	ZNF853	411.5	ARCHS4 Coexpression,93;GTEx Coexpression,730	CNTFR,APP,ENO3,HS6ST1,NUDT3,GCSH,SYNGAP1,DPYSL3,HABP4,CCDC92,PRKACA,MYOZ1,ATXN7L3,SCN1B,ANKS1B,GABARAPL2,AQR,PAQR6,RBFOX1,ACTN2,PTOV1,INSYN1,MAPK8IP3,MTURN,PPP1R3F,STX1B,PRKAR1B,DAAM2,FEZ1,ADGRB1,CDIP1,OBSL1,NGEF,LLGL1,ADCYAP1R1,NYAP1,SDC3,LYPD1,PHYHIPL,AGAP1,CEND1,ABR,NKAIN4,FAM171A2,EPB41L1,MAP4,PIP5K1C,GPM6B,NTSR2,B4GALNT4,ABCA2,CADM3,DTNA,PRRT2,NDFIP1,CADM4,GDF1,PNMA8B,WNK2,FXYD1,CORO6,DCHS1,…
gene_set_query	363	ZNF598	412	ARCHS4 Coexpression,214;Enrichr Queries,398;GTEx Coexpression,624	LTV1,ECI1,RRP1,RTCB,PPAN,THYN1,HNRNPU,GPATCH4,ZDHHC8,SLC4A2,NOC2L,ELK1,CCAR2,NUBP2,FAM110A,RPS6KA4,RPL18A,RPS19,TRIM28,RAVER1,CAPNS1,FLAD1,MYC,FTH1,WDR90,ZMIZ2,BSG,PSMD3,ADNP2,PIEZO1,RCC1,CCDC92,ATXN7L3,GABARAPL2,ALG3,ACOD1,SCRIB,ACTN4,HDHD2,MAPK8IP3,GTPBP4,SND1,MFSD10,EID1,DDX39A,GRWD1,DDIT4,CCDC86,ULK1,TRIB3,TTLL12,RPL28,TELO2,EPHA2,SF1,ATF4,BEX4,CASZ1,POM121,TBC1D9B,CDCA4,MRPL13,PCNX3,LDHA,RHO…
gene_set_query	364	SP7	412	ARCHS4 Coexpression,458;Enrichr Queries,262;GTEx Coexpression,516	SERPINE2,EHMT2,SERPINE1,COL12A1,STMN4,SLC4A5,MPRIP,EVA1B,DPYSL2,CREB3L1,MYC,STMN1,ANKS1B,SAMD11,MEF2A,UNC5B,SERPINF1,CLEC11A,DKK2,DAAM2,FEZ1,RUFY3,DDIT4,TXNIP,JTB,MYL9,NGEF,ATF3,ANAPC16,TTYH2,COL13A1,CFH,SHOX2,PLA2G6,ADAMTS10,FAM171A1,PDGFD,PDGFC,SERPINH1,GATD3A,LHPP,ZBTB7C,ABCA1,ABCA2,CDK19,JUN,CADM4,CHKA,COL24A1,MCAM,FN1,FZD9,NFATC4,COL1A1,COL1A2,SNAI1,SNAI2,RARG,BTG2,CDKN1A,TINAGL1,BHLHE41,PTH…
gene_set_query	365	ZBTB44	412.3	ARCHS4 Coexpression,401;Enrichr Queries,662;GTEx Coexpression,174	TFRC,HNRNPU,DCAF5,RBPJ,ENO3,DCAF6,PSMD8,DPYSL2,GPBP1,AP1S1,DDX17,MBNL2,WSB1,FNDC3B,FNDC3A,MYL6,MYL1,BIN1,RFX7,ZC3H11A,PSME4,TXNIP,PRKCQ,CLOCK,OPTN,LIPT2,CEP85L,GABARAP,ADAMTS19,PRKAR2A,RAD21,NUP88,BARD1,CREBBP,PHC1,LRBA,FZD9,IRF2BP2,NR1D2,LARP4,PHC3,MEX3C,PBX1,FAM220A,AGO1,ARF1,SETD3,PHF20,SNX13,PYGM,OSBPL11,ARHGAP5,PRKAG3,LRRC2,ZCWPW2,PCMTD2,MRPL41,CHAF1B,TEAD1,RRP15,PCMTD1,APPL1,HELLS,ELOVL1,NU…
gene_set_query	366	CREB3	412.8	ARCHS4 Coexpression,530;Enrichr Queries,243;ReMap ChIP-seq,247;GTEx Coexpression,631	TESK1,GHITM,ZFYVE28,PSMD8,ZFYVE26,PSMD4,DPYSL2,PSMD2,GABARAPL1,HPCAL1,PRKAB1,RNASE1,MYL4,EID1,MYL6,DDIT3,DDIT4,ORAI2,TXNIP,ATF5,ATF3,ATF4,GATA5,MRPL17,ABCB8,PLA2G6,SLC5A3,GABARAP,HSD11B1,RNF216,PRKAR2B,PIP5K1C,ZBTB7B,BTBD19,JUN,JUP,NEBL,FUCA2,FN1,MRPL27,PBX2,NETO2,NR2F6,EIF1,EIF6,SFXN4,HYOU1,LAD1,ARF1,ATF7IP2,MRPL35,VSIR,PIGX,PQBP1,MRPL41,ATIC,MRPL40,NELFE,DUSP5,ELOVL1,ELOVL5,PGAM1,EMP1,SLC39A13,…
gene_set_query	367	GATAD2A	414.3	ARCHS4 Coexpression,485;Enrichr Queries,361;GTEx Coexpression,397	TFRC,TRRAP,HNRNPU,SLC4A2,NOC2L,BACH1,FAM110A,MPRIP,RAVER1,ZMIZ1,DPYSL2,MYC,PSMD3,ADNP2,MBNL2,SCRIB,GTPBP4,SND1,EML4,ARMC1,EID1,DDX39A,DDIT4,PRKD2,NUP98,ASF1B,SF1,POM121,CDCA4,NOLC1,BAZ2A,PCNX3,ABR,LDHA,LARP1,HSPH1,ZBTB7B,JUN,CREBBP,JUND,IRF2BP2,PBX2,PA2G4,PRRC2A,EHD1,HNRNPM,TBL3,HNRNPK,EIF6,TDP1,FASN,HNRNPF,AGO2,HYOU1,CDK12,HNRNPC,EZH2,MOCS2,CDKN1A,ELL,KRI1,SMG5,TUBA1C,CHAF1A,NELFB,CIC,BRD2,CLUH,…
gene_set_query	368	NR2F6	415	ARCHS4 Coexpression,183;Enrichr Queries,236;ReMap ChIP-seq,139;GTEx Coexpression,1102	MDC1,TFRC,PGAP3,TMEM94,NOC2L,TSEN54,TSKU,VPREB3,NDST1,COMTD1,SAMD14,SCP2,CAPNS1,TMEM88,PSMD3,PSMD1,XYLB,CXADR,EML4,DDIT4,TXNIP,ATF3,ATF4,TTYH3,SHMT1,HPN,MRPL12,C3,PRPSAP1,PCNX3,GUCD1,ZBTB7B,ATRIP,HEXIM1,BTBD19,JUN,JUP,FN1,TMA7,NR2F1,NR2F2,MRPL23,LARP4,NR0B2,CP,NR2F6,COL1A1,EIF6,FASN,SFXN3,LGMN,ATF7IP2,TMEM51,TMEM53,SHB,ARHGAP5,DDA1,MRPL41,TUBA1C,TSPO,NELFB,NELFE,RMI2,SPHK1,PTGR1,TOMM40L,SIRT2,F5,…
gene_set_query	369	FOXP1	415.2	Literature ChIP-seq,51;ARCHS4 Coexpression,1293;Enrichr Queries,605;ReMap ChIP-seq,91;GTEx Coexpression,36	POP5,GMFB,TFRC,MT-CO1,TESK2,TSKU,ALKBH3,COMTD1,SYNGAP1,CAPNS1,RAVER1,DPYSL5,DPYSL2,DPYSL3,C3AR1,PRKACA,WLS,PRKAB2,UNC5B,SECISBP2,PRKAB1,LARS2,DDIT4,JTB,TXNIP,FAR1,MT-CO3,ATF3,ATF4,EXD2,CDCA3,COL13A1,SHMT2,CDCA5,CDCA7,B3GLCT,TPRG1L,BAZ2A,GATA3,EPB41L5,RHOT2,RDH11,PDGFD,PIP5K1C,LTA4H,ATRIP,HEXIM1,JUN,CREBBP,BTBD19,JAG1,JUP,FN1,LARP7,PBX2,NR2F2,LARP4,PBX1,FAM111A,PKIB,TBL3,AGO3,AGO1,FAT1,NMT1,HYOU1,…
gene_set_query	370	NFKB2	415.3	ARCHS4 Coexpression,282;Enrichr Queries,251;ReMap ChIP-seq,228;GTEx Coexpression,900	MT-ND6,MAPKBP1,MT-ND4L,MT-ND4,MT-ND5,MAML2,WIPF1,MT-CO1,SERPINE1,SMC6,GABPB1,ENO2,MT-ND3,ENO3,ISLR,CAPNS1,MYC,ZMIZ2,GPBP1,NAMPT,CYP1B1,AP1S1,IER5,IER3,MBNL2,DAPK1,PRKCD,FNDC3B,EID1,MTHFD2,DDIT3,RFX5,DDIT4,PSME1,PSME2,VOPP1,TXNIP,PRKD2,MT-CO3,ATF5,PRR11,ATF3,OPTN,SF1,PIF1,SHMT2,PDGFB,BAZ2A,GATA3,AKAP17A,PRDX3,C3,PRDX2,CHST12,RAD21,VPS11,PNPO,ST3GAL5,HMOX1,PLCG1,GATD3A,ZBTB7B,ST3GAL1,ST3GAL2,LYN,AB…
gene_set_query	371	SOX4	416.7	ARCHS4 Coexpression,926;Enrichr Queries,89;GTEx Coexpression,235	SERPINE2,TMEM200A,POP4,SERPINE1,SMC5,STMN4,NYNRIN,ISLR,CAPNS1,ZMIZ1,DPYSL5,DPYSL2,MYC,DPYSL3,STMN1,CYP1B1,IER3,WSB1,CXADR,SOX11,SYTL4,MTHFD2,IFT81,MAP1B,RUFY3,RBP1,DDIT4,HECW1,RUFY2,RPL24,TXNIP,ATF3,ANAPC15,LXN,BLOC1S1,SERPINH1,HMOX1,GATD3A,S100A11,BTF3,ABCA1,JUN,JAG1,JUND,JUP,PLK2,FN1,NR2F2,PBX1,NFATC4,COL1A1,COL1A2,PCDHB2,FAT1,FXYD6,XKR4,MOCS2,BTG2,CDKN1A,BTG1,TINAGL1,ADM,PRSS23,GLI2,PIGX,MRPL4…
gene_set_query	372	ZBED5	418	ARCHS4 Coexpression,329;GTEx Coexpression,507	GABPB2,THUMPD2,SMC5,SLC4A2,NOC2L,CCAR1,TIAL1,RPS6KA4,PSMD8,NDST1,CAPNS1,PSMD2,BSG,PSMD3,STMN1,EPC1,LUC7L,PIEZO1,AP1S1,VPS36,ATXN7L3,DDX17,WSB1,ACTN1,REV1,SCRIB,SOX11,ACTN4,SND1,SRRM1,DDX39B,IFT81,ZC3H11A,RUFY2,TLN1,PFN1,TBC1D9B,TMEM63B,RPN1,AKAP17A,MRPL12,FAM221A,RHOT2,DHX38,DPH7,S100A11,SCAI,RAB11FIP5,GSTM2,ZRANB2,INTS1,GTF2IRD2,TMEM50B,BBIP1,PHC3,NFATC4,PRRC2A,FAM111A,GOLGB1,FUBP1,GIPC1,TRMT13,…
gene_set_query	373	SALL2	418.7	ARCHS4 Coexpression,381;Enrichr Queries,60;GTEx Coexpression,815	SERPINE2,GLDC,EHMT2,TMEM97,ENO2,MYLK,SAMD14,SYNGAP1,DPYSL5,IGLON5,DPYSL2,DPYSL3,CYP1B1,UNC5B,SERPINF1,SOX11,SOX12,DKK3,MAP1B,RUFY2,DDIT4,CDIP1,TXNIP,MYL9,TSPYL4,NYAP1,CDCA7,ADH5,MTMR7,LDHB,FAM171A2,ADAMTS19,PDGFC,SERPINH1,CHST15,GATD3A,RHBDL3,FDFT1,ABCA1,CADM3,JUN,PRRT2,JAG1,FZD2,PHC1,PLK2,FZD7,FN1,FZD9,NR2F1,NR2F2,PBX1,AIF1L,COL1A1,HNRNPM,COL1A2,FXYD6,HNRNPC,PRR36,GPR19,GABRB3,BTG2,CDKN1A,TINAGL…
gene_set_query	374	ZNF324B	419.5	ARCHS4 Coexpression,812;GTEx Coexpression,27	LTV1,EIF4A2,POP1,TRRAP,PPAN,HGH1,SLC4A2,NOC2L,WDR89,CCAR2,RRP9,ALKBH3,RPS6KA4,CDC23,TRIM28,RAVER1,ALKBH1,PSMD3,RCC1,PIEZO1,ATXN7L3,MRPS18A,SCRIB,HASPIN,GTPBP4,SND1,NIF3L1,WDR81,DDX39B,ZSCAN22,GRWD1,TTLL12,CBLL1,TP53,MMADHC,TELO2,RNF121,RTEL1,NUP205,POM121,BLOC1S4,PCNX3,DHX33,SPATA5L1,WDR70,PDCD11,RRS1,GAR1,CSTF1,DPH6,TRAP1,INTS1,SLC35E1,PMM2,KTI12,INO80,PA2G4,GPN2,PRRC2A,CCT6A,MPHOSPH10,NOL10,NOL…
gene_set_query	375	PHF20	420	ARCHS4 Coexpression,226;Enrichr Queries,932;GTEx Coexpression,102	TFRC,SLC4A2,RBPJ,ENO3,DCAF6,NDST1,TBK1,CAPNS1,RAVER1,ZMIZ1,DPYSL2,MYC,GPBP1,PSMD3,AP1S1,PRKACA,BVES,IER5,WSB1,PRKCE,FNDC3B,DNTTIP2,GTPBP8,PRKCA,SCRIB,FAM133B,MYL1,BIN1,PSME4,DDIT4,TXNIP,OPTN,SLAIN2,BAZ2A,PCNX3,HSPH1,WDR70,PRKAR2A,ZBTB7B,JUN,CREBBP,IRF2BP2,PBX2,NFATC1,PBX1,PRRC2A,MLLT10,EIF6,FASN,GIPC1,AGO2,CEP57,BTG2,CDKN1A,SETD3,BTG1,TCF23,PYGM,OSBPL11,PRKAG3,SMG5,ZCWPW2,CHAF1B,NELFB,CIC,TEAD1,R…
gene_set_query	376	ZNF485	422.3	ARCHS4 Coexpression,732;Enrichr Queries,497;GTEx Coexpression,38	GABPB2,POP1,GPATCH4,WDR89,SMC3,RRP9,DPYSL2,MYC,ZMIZ2,CYP1B1,PRKACA,BVES,IER3,MED1,GTPBP8,GTPBP4,WDR77,DEPDC1B,ADCY9,ZSCAN20,MTHFD1,DDIT3,CLNS1A,DDIT4,YME1L1,TXNIP,ATF3,LINS1,TTYH3,CDCA7,CDCA8,NOLC1,ABR,RRS1,GAR1,HMOX1,GATD3A,PIP5K1C,PPARGC1B,BARD1,JUN,PHC2,MTERF3,PLK2,FZD9,PBX2,PA2G4,MRPL30,FERMT1,RAD17,FARSB,BTG2,CDKN1A,MRPL36,ADM,MRPL37,TMEM186,WDR43,MRPL42,CHAF1B,ATIC,RIOK2,RRP12,CIC,RRP15,DLG…
gene_set_query	377	DACH1	422.3	Literature ChIP-seq,47;ARCHS4 Coexpression,921;Enrichr Queries,299	MAPKBP1,TFRC,NEXMIF,RBPJ,TSEN54,NDST2,ALKBH3,COMTD1,PPP4R1,CAPNS1,DPYSL5,DPYSL2,DPYSL3,GPBP1,PSMD3,ANKFY1,MEF2A,PRKAB2,CACNA2D1,DNTTIP2,PRKAB1,MYL6,SCO1,RUFY3,ETHE1,DDIT4,UNC50,RUFY2,PSME4,TXNIP,CLOCK,ATF3,MTMR2,CDCA3,ABCB6,CDCA5,B3GLCT,CDCA7,MRPL17,GATA3,ABCB9,MRPL12,MRPL10,DEDD2,PCNX3,PCNX1,RNF213,RHBDL3,VTI1B,ABCA1,JUN,JAG1,NEBL,ABCA3,EDEM2,FN1,NR2F1,NR2F2,BTBD10,PBX1,COL1A1,MOV10,MLLT10,EIF6,…
gene_set_query	378	MNT	422.5	ARCHS4 Coexpression,719;Enrichr Queries,383;ReMap ChIP-seq,25;GTEx Coexpression,563	MDC1,PGAP3,PWWP2B,F11R,NOC2L,TSEN54,TSKU,NDST2,PREX1,KRTCAP2,SYNGAP1,TMEM88,DPYSL2,SAMD11,GABARAPL1,MYL6,CLNS1A,DDIT3,ORAI3,DDIT4,PSME1,ORAI2,JTB,PSME2,TXNIP,ATF3,ATF4,SF1,TTYH3,CDCA3,SHMT2,CDCA5,PDGFB,BAZ2A,ABCB8,GATA3,PLA2G6,MRPL12,CIAO3,GABARAP,HACD4,DEDD2,RHOT2,PIP5K1C,ZBTB7B,PUSL1,ATRIP,HEXIM1,ABCA1,ABCA2,JUN,CREBBP,PRRT2,JUP,NEBL,TMA7,PBX2,NR2F2,EIF1,ABTB1,MLLT10,TBL3,FASN,AGO2,SFXN3,HRC,PS…
gene_set_query	379	MAX	422.8	ARCHS4 Coexpression,985;ENCODE ChIP-seq,6;Enrichr Queries,379;ReMap ChIP-seq,68;GTEx Coexpression,676	TFRC,POP1,GMFG,NOC2L,ALKBH7,TSKU,NDST2,FAM110A,NDST1,TBK1,RAVER1,DPYSL2,ANKFY1,MLYCD,ATG3,TSTD2,SECISBP2,PRKAB1,MTHFD1,DDIT3,ZC3H11A,DDIT4,JTB,TXNIP,ATF3,ATF4,CDCA2,CDCA3,SHMT2,CDCA4,CDCA5,PDGFB,PLA2G6,CIAO3,DEDD2,CIAO1,PRPSAP1,RHOT2,PIP5K1C,LTA4H,ATRIP,HEXIM1,BTBD19,JUN,CREBBP,TEX30,MTERF3,NCAPH2,EIF2AK1,FN1,PBX2,LARP7,MAGOHB,NR2F6,TBL3,FXYD1,SFXN3,HYOU1,ARHGAP9,ACHE,BHLHE41,ARHGAP1,MED16,ARHGAP…
gene_set_query	380	XPA	423	ARCHS4 Coexpression,776;Enrichr Queries,205;GTEx Coexpression,288	RB1,TFRC,PGAP3,MRGPRF,DCAF8,HNRNPU,SLC4A2,SMC4,MYLK,ATP5IF1,NDST1,CAPNS1,MPRIP,DPYSL2,MYC,DPYSL3,CREB3L2,CYP1B1,IER3,TSTD3,WSB1,PRKCA,SCRIB,EML1,GTPBP4,SND1,MYL6,DDIT3,MAP1B,DDIT4,TXNIP,MYL9,ATF3,ZBTB8A,XPC,ADH5,PCNX3,LARP1,GATD3A,PLCG1,ZBTB7B,ABCA1,JUN,PHC2,GTF2IRD2,PLK2,FN1,FZD9,LARP7,PBX2,NR2F2,PBX1,PRRC2A,SLC6A6,COL1A2,FASN,SSPN,HBP1,HYOU1,FERMT2,BTG2,CDKN1A,CDKN1B,BTG1,TINAGL1,GPR21,TGFB1I1,…
gene_set_query	381	KLF13	425.5	ARCHS4 Coexpression,284;Enrichr Queries,257;ReMap ChIP-seq,62;GTEx Coexpression,1099	MDC1,MT-ND5,CYBC1,TFRC,PGAP3,ZFYVE28,PREX1,ZFYVE26,COMTD1,SYNGAP1,UBASH3B,RAVER1,TMEM88,DPYSL2,SAMD11,HPCAL1,BCR,MYL6,DDIT3,DDIT4,TXNIP,PSME2,ATF3,ATF4,SF1,NYAP1,TTYH3,CLCNKB,CLCNKA,ABCB8,CIAO1,DEDD2,C3,PRPSAP1,PCNX3,RHOT2,ZBTB7B,PUSL1,HEXIM1,ABCA1,LYN,ABCA2,PRPF38B,BTBD19,JUN,ABCA3,FN1,PBX2,NR2F6,EIF1,PKIB,ABTB1,TBL3,TBL2,FASN,FXYD1,AGO2,SFXN3,HRC,HYOU1,HAMP,PIGS,ARHGAP9,ACHE,ARF1,QPRT,MED16,ZNF…
gene_set_query	382	FBXL19	425.5	ARCHS4 Coexpression,176;GTEx Coexpression,675	EHMT2,SLC4A2,ZDHHC8,NOC2L,HS6ST1,CCAR2,SYNGAP1,ADGRA1,TRIM28,MPRIP,RAVER1,ZMIZ2,DPF1,STMN1,PSMD3,AP1S1,PIEZO1,ATXN7L3,EPHB4,ACOT7,ACSL6,ISLR2,SCRIB,SOX12,MAPK8IP3,BCR,PRKAR1B,ADGRB1,KCTD13,TYRO3,ULK1,HPRT1,TTLL12,LLGL1,TELO2,SF1,NYAP1,TBC1D9B,TTYH3,TMEM63B,CEND1,PIK3R2,ABCB9,ACTR3B,PCNX3,FAM171A2,LARP1,KCNN1,TNRC18,PIP5K1C,PLCG1,B4GALNT4,SRPK2,INTS1,RCC2,PBX2,BTBD10,PNMA8B,PRRC2A,TOLLIP,GIPC1,PLC…
gene_set_query	383	CSRNP1	427	ARCHS4 Coexpression,64;GTEx Coexpression,790	IL1RN,WIPF1,EIF4A3,ICAM2,ICAM1,PREX1,RASSF1,NAMPT,IER5,TSPYL2,PRKCH,ACSL1,SLC11A1,ARRDC2,BIN3,KCNQ1,NINJ1,PRKD2,HECA,RIN3,ATF3,SF1,CDC42SE1,EXD2,PEX11B,AKAP17A,SAMSN1,PIK3R5,HELZ2,INPP5D,STAT5A,VASP,LYN,PLK3,JUN,EGR2,JUND,EGR3,GADD45B,NFATC2,NBEAL2,NFATC1,PAICS,EIF1,PARP10,EHD1,AGO2,SNAI1,TNFSF8,FXYD5,CORO7,BTG2,BTG1,ELL,PHF1,CTSW,AREG,ING1,CTSS,AKAP13,EMD,CD53,DUSP5,CNOT6L,RIPK2,TSC22D3,GAB2,AMP…
gene_set_query	384	FOXJ2	427.8	ARCHS4 Coexpression,419;Enrichr Queries,538;ReMap ChIP-seq,168;GTEx Coexpression,586	PGAP3,TMEM97,ZFYVE28,ZFYVE26,ALKBH1,DPYSL2,SUPT20H,PRKACA,SMCO1,MEF2A,PRKAB2,GABARAPL1,TSTD2,NGDN,RFX2,PRKAB1,MYL6,DDIT3,DDIT4,TXNIP,ATF3,SF1,ZBTB8A,ABCB7,CEP85L,SHOX2,CLCNKB,BAZ2A,PLA2G5,HACD3,MRPL13,MRPL10,EPB41L1,FIGNL1,ZBTB7B,ATRIP,HEXIM1,ABCA1,LYN,CREBBP,BTBD19,JUN,JAG1,EDEM1,EIF2AK1,ABCA3,TMA7,PBX2,PBX1,FLI1,NR2F6,ABTB1,RNF225,TDP1,FASN,AGO2,NOSTRIN,AREG,VSIR,TUBA1C,TCP11L2,NELFB,JAK2,JAK1,…
gene_set_query	385	SALL4	428.5	Literature ChIP-seq,66;ARCHS4 Coexpression,327;Enrichr Queries,282;GTEx Coexpression,1039	NUP107,PGAP3,TMEM97,PREX1,AKT2,DPYSL2,DPYSL3,C3AR1,ANKFY1,GBP5,STARD4,CXADR,UNC5B,EML4,RUFY3,DDIT4,TXNIP,ATF3,PARPBP,CDCA7,GATA6,GATA4,GATA3,PLA2G6,HACD4,PRPSAP1,EPB41L5,PCNX1,ADAMTS19,FIGNL1,MYO6,LTA4H,JAG1,PMM2,FN1,LARP7,NR2F2,PBX1,COL1A1,VANGL1,COL1A2,AGO1,PKIA,FASN,FXYD1,NOSTRIN,NMT2,FERMT2,EZH2,ARHGAP8,PIGQ,LRRC39,PTH1R,PCMTD2,MRPL42,MECOM,JAK2,CGNL1,DLGAP5,ELOVL1,DFFA,LYPLA1,IFT140,ELOVL5,R…
gene_set_query	386	ZBTB7A	428.8	ARCHS4 Coexpression,369;ENCODE ChIP-seq,62;Enrichr Queries,692;ReMap ChIP-seq,99;GTEx Coexpression,922	USP6NL,MT-ND6,ATF2,PGAP3,PWWP2B,TMEM94,SCX,NOC2L,MT-ND3,TSKU,LACTB,KRTCAP2,SAMD14,AS3MT,SYNGAP1,CAPNS1,MPRIP,TMEM88,DPYSL2,AKT2,PSMD2,SUPT20H,PRKACA,PRKACB,SAMD11,GABARAPL2,RBFOX1,BCR,DDX39A,SCO1,PRKAR1B,PRKAR1A,DDIT4,RUFY2,PSME1,TXNIP,ATF3,NGEF,ATF4,MTMR2,NYAP1,TTYH3,ABCB6,SHMT2,ABCB4,TPRG1L,PDGFB,CLCNKB,GATA5,CLCNKA,SDR39U1,CDCA8,ABCB8,BAZ2A,MRPL12,CIAO3,SLC5A3,GABARAP,C3,PCNX3,EPB41L5,RHOT2,CY…
gene_set_query	387	TFE3	429	ARCHS4 Coexpression,690;Enrichr Queries,248;GTEx Coexpression,349	CYBC1,PGAP3,GMFG,SERPINE1,ATP5IF1,NDST1,CAPNS1,ZMIZ1,DPYSL2,MYC,ZMIZ2,NAMPT,C3AR1,PRKACA,IER5,IER3,GABARAPL1,PRKCD,DAPK3,RUFY1,BIN3,BIN2,DDIT3,DDIT4,TXNIP,ATF3,OPTN,ATF4,CDC42SE1,HACD4,PCNX3,PCNX1,CHST15,HMOX1,PIP5K1C,ZBTB7B,S100A11,BTBD19,PHC2,JUN,JUND,JUP,PLK2,FN1,PBX2,PRRC2A,EHD1,ABTB1,SLC6A6,FASN,TNFSF8,FXYD5,CPEB3,CDKN1A,TINAGL1,ARPC1B,ADM,PYGL,WDR45,VSIR,SMG5,LFNG,PEA15,ANXA6,TNKS1BP1,NELFB…
gene_set_query	388	ZNF263	429	Literature ChIP-seq,142;ARCHS4 Coexpression,751;ENCODE ChIP-seq,72;Enrichr Queries,460;ReMap ChIP-seq,220;GTEx Coexpression,929	POP5,TFRC,PWWP2B,POP4,SCX,TESK2,NOC2L,TSKU,NDST2,ALKBH3,FAM110A,NDST1,RAVER1,DPYSL2,DPYSL3,GTSE1,WLS,BCR,LARS2,MTHFD2,DDIT3,ZC3H11A,DDIT4,ORAI3,UNC50,TXNIP,ATF5,ATF3,SF1,ATF4,SHMT2,TPRG1L,CDCA7,CDCA8,CIAO3,DEDD2,CIAO1,ADAMTS16,ADAMTS15,RHOT2,RNF216,EPB41L3,PIP5K1C,ATRIP,HEXIM1,CREBBP,JUN,PBX2,AIF1L,FAM111A,TBL3,PRXL2A,FASN,AGO2,PKIG,RNF220,ACHE,SNX10,MED16,OSBPL11,MED18,SMPD3,MED14,DLGAP1,JAK2,AP…
gene_set_query	389	HEY1	433.3	ARCHS4 Coexpression,600;Enrichr Queries,53;GTEx Coexpression,647	CNTFR,SERPINE2,SERPINE1,MT-ND3,DPYSL2,MYC,DPYSL3,CYP1B1,IER5,ANKS1B,IER3,WLS,GABARAPL2,GABARAPL1,RBFOX1,UNC5B,SCAMP1,FEZ1,RUFY3,DDIT4,CDIP1,SPARCL1,TXNIP,ATF3,NYAP1,CFH,LYPD1,PHYHIPL,ARPP19,PCNX3,C3,FAM171A1,RIC8B,SERPINH1,CHST15,HMOX1,GATD3A,ABCA1,JUN,JAG1,NDFIP1,CADM4,PLK2,MCAM,TMA7,FN1,FZD9,NR2F1,NR2F2,COL1A1,COL1A2,PRXL2A,SNAI2,FXYD6,DCHS1,CDK12,FXYD5,GABRB3,BTG2,CDKN1A,TINAGL1,ADM,PRSS23,TME…
gene_set_query	390	ATF7	434.3	ARCHS4 Coexpression,166;Enrichr Queries,1003;ReMap ChIP-seq,151;GTEx Coexpression,417	MDC1,MT-ND4L,MT-ND5,GMFG,TESK1,TMEM94,GHITM,F11R,ATP5IF1,ZFYVE28,NDST1,ISLR,SYNGAP1,CAPNS1,DPYSL2,PRKACA,MEF2A,DHDH,BCR,LARS2,DDX39A,DDX39B,DDIT3,DDIT4,ORAI2,CDIP1,TXNIP,CLOCK,ATF3,ATF4,SF1,ZBTB8A,ABCB8,BAZ2A,SLC5A2,GABARAP,RHOT2,PRKAR2B,RSU1,PIP5K1C,ZBTB7B,HEXIM1,CREBBP,JUN,JAG1,PRRT2,JUP,TMA7,FN1,PBX2,NETO2,NR2F2,ABCA8,PBX1,NR2F6,COL1A1,MLLT10,TBL3,PPFIBP1,FXYD1,AGO2,HRC,PSMG3,FAT1,QPRT,ARHGAP1…
gene_set_query	391	ZNF275	434.3	ARCHS4 Coexpression,855;Enrichr Queries,128;GTEx Coexpression,320	MDC1,MT-ND4,MT-ND5,TFRC,SERPINE2,TMEM200A,TRRAP,SERPINE1,HNRNPU,DCAF8,ELK1,MYLK,FAM122B,NDST1,AS3MT,SYNGAP1,ZMIZ1,DPYSL2,MYC,ZMIZ2,CREB3L2,MPV17,VSTM4,BVES,IER3,TSPYL2,DDX17,FNDC3B,DDX39B,DAAM2,MAP1B,RBP1,FDX1,DDIT4,RABL3,TXNIP,ATF3,SF1,POM121,CFH,GATA6,BAZ2A,CIAO1,PRDX3,LARP1,PDGFD,SERPINH1,ST3GAL5,HMOX1,PLCG1,ABCA1,JUN,RDX,FN1,FZD9,PBX2,RMDN2,PRRC2A,COL1A1,FASN,AGO2,PAM,SETD5,BTG2,CDKN1A,TINAGL…
gene_set_query	392	SOX10	434.8	ARCHS4 Coexpression,192;Enrichr Queries,400;ReMap ChIP-seq,276;GTEx Coexpression,871	USP6NL,GMFB,TLNRD1,SERPINE2,TRIL,TMEM94,SMC6,SLC4A2,ENO2,ZFYVE1,TSKU,MYLK,PREX1,MPRIP,DPYSL2,MYC,STMN1,PSMD1,CYP1B1,IER5,CDK5RAP2,MBNL2,PRKCH,GBP7,UNC5B,PRKCE,PRKCA,SOX11,SCRIB,ARMC8,DKK3,EML4,CPED1,BIN3,WDR81,DAAM2,FEZ1,DDIT4,THEGL,SPARCL1,TXNIP,NHLRC1,ATF3,TTYH3,TTYH2,GATA3,ABR,RDH11,PDGFD,PRDX1,ADAMTS17,SERPINH1,ST3GAL5,ST3GAL6,PLCG1,LHPP,FDFT1,VTI1B,ABCA2,CDK19,AFAP1L2,JUN,CADM4,JAG1,AFAP1L1,…
gene_set_query	393	CLOCK	436	Literature ChIP-seq,75;ARCHS4 Coexpression,628;Enrichr Queries,988;ReMap ChIP-seq,240;GTEx Coexpression,249	MT-ND6,MT-ND4L,MT-ND4,CYBC1,MT-ND5,TFRC,MT-CO1,PGAP3,GMFG,SCX,TMEM97,NOC2L,F11R,MT-ND3,PREX1,LACTB,NDST1,NSDHL,KRTCAP2,PSMD4,PSMD2,DPYSL2,PSMD1,GTSE1,MEF2A,TSTD2,CACNA2D1,HPCAL1,MCEMP1,PRKAR1B,ZC3H11A,PSME4,DDIT4,PSME1,CDIP1,TXNIP,JTB,MT-CO3,MYL9,CLOCK,SF1,ATF4,TTYH3,CDCA3,COL13A1,PLA2G7,ADAMTS10,MIR568,RNF213,HSPH1,RDH11,PRKAR2A,FIGNL1,SYNDIG1,RHBDL3,PPARGC1B,ABCA1,HEXIM1,JUN,CREBBP,EIF2AK1,NR2F…
gene_set_query	394	ESRRA	437.6	ARCHS4 Coexpression,910;ENCODE ChIP-seq,97;Enrichr Queries,689;ReMap ChIP-seq,193;GTEx Coexpression,299	JRK,TFRC,PGAP3,TSKU,TSEN54,PSMD8,VPREB3,NDST1,PREX1,COMTD1,SAMD14,CAPNS1,TMEM88,PSMD2,PSMD3,MLYCD,PRKACA,GABARAPL1,ENDOG,RFX2,LARS2,DDX39A,MYL2,DDIT3,DDIT4,PADI3,TXNIP,ATF3,ATF4,TTYH3,CDCA3,CDCA5,PDGFB,BAZ2A,MRPL12,CIAO3,CIAO1,PCNX3,GUCD1,RHOT2,EPB41L1,PIP5K1C,ZBTB7B,HEXIM1,GSTM4,ABCA2,JUN,JUP,MTERF3,NEBL,ABCA3,MRPL27,NR2F6,EIF1,TBL3,EIF6,PRXL2A,FASN,AGO1,AGO2,HRC,NMT1,PSMG3,SFXN4,HYOU1,SNORA44,L…
gene_set_query	395	ADNP	437.8	ARCHS4 Coexpression,678;Enrichr Queries,728;ReMap ChIP-seq,230;GTEx Coexpression,115	MDC1,NUP107,TFRC,GMFG,ALKBH7,TSEN54,FAM110A,ATP5IF1,NDST1,SCP2,AKT2,DPYSL2,SMCO1,CXADR,DDX39A,EWSR1,PRKAR1A,RFX7,ZC3H11A,DDIT4,ORAI3,TXNIP,JTB,HPN,PDGFB,BAZ2A,ABCB8,ADAMTS10,C3,LARP1,RNF216,PRKAR2B,PIP5K1C,PPARGC1B,CTC1,CREBBP,CADM4,JUP,NEBL,EDEM2,PBX1,GRIN2D,AIF1L,NR2F6,MLLT10,AGO1,PRXL2C,AGO2,SASS6,HRC,NOSTRIN,PSMG3,MRPL37,MED16,ARHGAP5,MRPL35,VSIR,MED18,DDA1,EDRF1,ATIC,TCP11L1,TSPO,SS18,TEX10,…
gene_set_query	396	KCMF1	439.7	ARCHS4 Coexpression,737;Enrichr Queries,276;GTEx Coexpression,306	TFRC,HNRNPU,GHITM,F11R,ENO3,DCAF6,PSMD4,CAPNS1,DPYSL2,MYC,PSMD3,NAMPT,PSMD1,ENDOG,GTPBP8,RNASE1,GTPBP4,MYL1,BIN1,MTHFD2,PSME4,DDIT4,TXNIP,PRKCQ,OPTN,ATF4,MAPKAP1,LDHA,PRDX5,LARP1,HSPH1,PRKAR2A,PRDX1,JUN,EIF2AK1,FZD7,FZD9,IRF2BP2,MEX3C,EIF1,NPLOC4,HNRNPK,EIF6,AGO2,HNRNPC,CDKN1A,RARG,SETD3,PHF20,PYGM,MRPL36,OSBPL11,PRKAG3,LRRC2,TUBA1C,CHAF1B,NELFB,CEP55,TEAD4,LRRC47,MYBPC2,ANXA1,ANXA2,PAWR,EPS15L1,…
gene_set_query	397	SALL1	440.3	Literature ChIP-seq,144;ARCHS4 Coexpression,279;Enrichr Queries,422;GTEx Coexpression,916	CNTFR,FRMPD3,SERPINE2,GLDC,SMC3,GCSH,PREX1,SYNGAP1,DPYSL5,DPYSL2,MYC,IGLON5,DPYSL3,CYP1B1,PIP4K2C,NFRKB,DDX17,UNC5B,COL23A1,UNC5C,IFT80,SOX11,FEZ1,RUFY3,MAP1B,DDIT4,TYRO3,TXNIP,ATF3,FREM2,TTYH2,CDCA7,HACD3,PLA2G6,C3,EPB41L5,FAM171A1,PRDX1,ST3GAL5,GATD3A,PLCG1,RHBDL3,LHPP,ABCA1,ABCA2,JUN,WDR59,JAG1,FZD2,PHC1,CADM4,FZD7,FN1,FZD9,NR2F1,NR2F2,PBX1,AIF1L,COL1A1,COL1A2,FAT1,DCHS1,FAT3,FAT4,FERMT2,BTG2,…
gene_set_query	398	ZBTB10	440.7	ARCHS4 Coexpression,555;Enrichr Queries,354;GTEx Coexpression,413	ATF2,TFRC,PGAP3,HNRNPU,EPS8,DPYSL2,MYC,NAMPT,GPBP1,IER5,IER3,MBNL2,WSB1,FNDC3B,HPCAL1,CPED1,MAP1B,ZC3H11A,DDIT4,TXNIP,JTB,FREM1,ATF3,PRR13,ZBTB8A,PRDX5,RAD21,GATD3A,ZBTB7B,PUSL1,ST3GAL1,S100A11,SERF2,ABCA1,JUN,JAG1,JUND,HOMER2,MCAM,PLK2,FN1,FZD9,IRF2BP2,NR1D2,ELL2,MEX3C,PBX1,EIF6,PSMG3,SSPN,PCDHB5,FERMT2,LAD1,BTG2,CDKN1A,TINAGL1,BTG1,ARPC1B,CLTB,SNX13,ARHGAP5,TMEM47,MRPL41,C1QTNF2,CASP12,C1QTNF7,…
gene_set_query	399	IRF9	442	ARCHS4 Coexpression,585;Enrichr Queries,447;ReMap ChIP-seq,179;GTEx Coexpression,557	CYBC1,SLC4A1AP,GABPB2,TFRC,MAML2,WIPF1,GMFG,SERPINE1,GHITM,BACH1,ATP5IF1,PREX1,KRTCAP2,RAVER1,MYC,NAMPT,AP1S1,CYP1B1,RPL38,IER3,GBP5,CLEC11A,PRKCD,HPCAL1,REV1,SOX12,CLPX,BIN2,ARMC5,RFX7,MTHFD2,DDIT3,DDIT4,PSME1,ORAI2,PSME2,TXNIP,SERPING1,PRKD2,CFB,ATF3,OPTN,CDC42SE1,ANAPC15,TTYH2,SHMT2,CDCA5,HSPA4L,ABCB8,BLOC1S4,C3,PRDX5,RNF213,PRKAR2B,HMOX1,ZBTB7B,ST3GAL2,LYN,ABCA1,PLK3,BTBD19,JUN,JUND,ACE,DNAH1…
gene_set_query	400	ZSCAN18	444.3	ARCHS4 Coexpression,479;Enrichr Queries,324;GTEx Coexpression,530	CNTFR,SERPINE2,PGAP3,EHMT2,THYN1,STMN4,ENO2,BACH1,MYLK,LACTB,SYNGAP1,DPYSL5,DPYSL2,DPYSL3,CYP1B1,IER3,PRKCG,RBFOX1,UNC13A,SOX11,DKK3,NISCH,EID1,PRKAR1B,RUFY3,MAP1B,FEZ1,DDIT4,CDIP1,TXNIP,VPS25,MYL9,TSPYL4,ATF3,OPTN,NYAP1,CFH,VPS26C,AGAP1,C3,FAM171A2,EPB41L1,VTI1A,CHST15,HMOX1,ABCA1,ABCA2,JUN,CADM3,NDFIP1,PHC1,JUND,PRRT2,CADM4,PMM2,FN1,FZD9,PBX1,COL1A1,HNRNPF,FXYD6,PRR36,GABRB3,NRSN2,BTG2,CDKN1A,B…
gene_set_query	401	DMTF1	445	ARCHS4 Coexpression,653;Enrichr Queries,201;GTEx Coexpression,481	MDC1,GABPB2,TFRC,POP4,SERPINE1,HNRNPU,SMC4,FAM122B,PSMD8,CAPNS1,ZMIZ1,WDR90,DPYSL2,MYC,GPBP1,LUC7L,CYP1B1,AP1S1,IER3,DDX17,WSB1,MBNL2,DDX39B,IFT81,MTHFD2,ZC3H11A,DDIT4,TXNIP,JTB,ASTN2,ATF3,SF1,PLA2G6,MRPL12,HMOX1,PLCG1,GATD3A,S100A11,SERF2,ABCA1,JUN,PHC1,FN1,FZD9,SNF8,PHC3,COL1A1,MLLT10,AGO3,GIPC1,FAT1,CDK13,SETD5,BTG2,CDKN1A,CDKN1B,BTG1,TINAGL1,PHF1,CLTB,SNX13,ADM,MRPL37,MRPL41,SMPD4,CSRP1,TIMP3…
gene_set_query	402	SIX2	445	ARCHS4 Coexpression,398;Enrichr Queries,806;ReMap ChIP-seq,273;GTEx Coexpression,303	USP6NL,CNTFR,CLPB,SERPINE2,POP4,TRIL,SERPINE1,COL12A1,SCX,FZD10,ENO3,TSKU,DCAF6,NYNRIN,UBASH3B,ZMIZ1,DPYSL2,CREB3L1,MYC,PSMD3,PLCE1,CYP1B1,HOMER3,ROPN1L,PRKACA,PKNOX2,SAMD11,MEF2A,ACOT8,ENDOG,PRKCH,UNC5B,CACNA2D1,UNC5C,PRKCA,GTPBP8,SOX11,SCRIB,SOX12,BCR,CPED1,EID1,ADCY9,MYL1,BIN1,DAAM2,PLEKHS1,DDIT4,PRKCQ,FREM1,OPTN,ATF3,COL13A1,ANAPC16,SHOX2,LYPD1,GATA6,GATA5,GATA3,ADH7,IQGAP3,ADAMTS16,FAM171A2,…
gene_set_query	403	MEIS2	445.8	ARCHS4 Coexpression,651;Enrichr Queries,218;ReMap ChIP-seq,189;GTEx Coexpression,725	USP6NL,MDC1,TFRC,EHMT2,GMFG,NEXMIF,F11R,MYLK,ZFYVE28,DPYSL5,DPYSL2,DPYSL3,ANKFY1,SMCO1,WLS,PKNOX2,CACNA2D1,STARD9,HPCAL1,EML1,BCR,MYL4,SLC5A7,EID1,MTHFD2,DDIT3,RUFY3,DDIT4,RBP1,TXNIP,NGEF,ATF3,AGAP1,ABCB8,SLC5A3,GABARAP,DEDD2,HSD11B1,ADAMTS19,PRKAR2B,PDGFC,VTI1A,PIP5K1B,HEXIM1,LYN,ABCA1,JUN,BTBD19,PRRT2,JAG1,NEBL,FN1,NR2F1,NR2F2,CP,PBX1,EIF1,COL1A1,COL1A2,AGO1,FXYD2,FAT1,DCHS1,FAT3,FAT4,PKIG,FERM…
gene_set_query	404	ZNF32	446.3	ARCHS4 Coexpression,184;Enrichr Queries,458;GTEx Coexpression,697	SERPINE2,TRRAP,HNRNPU,SLC4A2,F11R,MPRIP,DPYSL2,MYC,ZMIZ2,STMN1,CYP1B1,MPV17,BVES,GABARAPL2,CACNA2D1,SERPINF1,SCRIB,SCAMP1,ARMC1,EID1,BIN1,DDIT3,DDIT4,TXNIP,ATF3,ATF4,SF1,POM121,CFH,CEBPZOS,BAZ2A,MRPL13,MRPL10,GABARAP,PCNX3,LARP1,SERPINH1,HMOX1,GATD3A,ZBTB7B,ABCA1,JUN,FZD2,MTERF3,PLK2,FN1,PBX2,PBX1,PRRC2A,COL1A1,SLC6A6,NPLOC4,PKIA,FXYD1,FXYD6,CDK12,MOCS2,CDKN1A,BTG1,DIS3L,ADM,PYGL,PRSS23,SMG5,MRPL…
gene_set_query	405	VEZF1	449	ARCHS4 Coexpression,676;Enrichr Queries,585;GTEx Coexpression,86	TFRC,MRGPRF,HNRNPU,NOC2L,DCAF7,MYLK,ZMIZ1,DPYSL5,DPYSL2,MYC,STMN1,AP1S1,BVES,DDX17,PRKAB2,WSB1,TSTD2,SOX11,EML1,ADCY9,PRKAR1A,RFX7,MAP1B,RUFY3,DDIT4,RBP1,TXNIP,PSME2,MYL9,PRR13,ANAPC16,SLAIN2,MRPL12,EPB41L5,LDHA,HSPH1,PRKAR2A,RAD21,RDH14,GATD3A,SERF2,ABCA1,JUN,JUND,GTF2IRD2,RDX,H3F3A,LARP7,IRF2BP2,NR2F2,PBX1,EIF1,HNRNPK,SSPN,HBP1,FERMT2,BTG2,CDKN1A,SETD3,CDKN1B,BTG1,PHF20,TGFB1I1,ARPC1B,STON1,CLT…
gene_set_query	406	ZNF124	450	ARCHS4 Coexpression,960;Enrichr Queries,381;GTEx Coexpression,9	NUP107,TFRC,SERPINE2,POP1,HNRNPU,TMEM97,GABPB1,SMC4,SMC2,TBK1,CAPNS1,RAVER1,DPYSL2,MYC,ZMIZ2,DPYSL3,STMN1,CYP1B1,PRKACA,GTSE1,PRKACB,BVES,WSB1,CXADR,FNDC3B,SOX11,DEPDC1B,DDIT4,TXNIP,ASTN2,ATF3,ASF1B,SF1,PIF1,CDCA2,CDCA5,CDCA7,CDCA8,NCAPG,SKA3,SKA1,ADAMTS16,FAM221A,PLK4,BARD1,JUN,EDEM1,PLK2,PLK1,FN1,FZD9,ABCA9,PBX2,CDC6,NETO2,PBX1,PRRC2A,AGO3,HNRNPF,TDP1,GIPC1,SASS6,EZH2,DENND1B,CDKN1A,TCF23,MRPL3…
gene_set_query	407	FOXO4	450.3	ARCHS4 Coexpression,559;Enrichr Queries,115;GTEx Coexpression,677	GMFB,TFRC,PGAP3,WIPF1,SERPINE1,GCSH,PREX1,DPYSL2,MYC,PRKACA,IER3,GABARAPL2,GABARAPL1,PRKCD,HDHD2,DAAM2,BIN1,FEZ1,DDIT3,DDIT4,TXNIP,ASF1A,ATF3,OPTN,TTYH2,PHYHIPL,AGAP1,GATA3,CHST15,HMOX1,GATD3A,ZBTB7B,LHPP,VTI1B,FDFT1,ABCA1,LYN,CDK19,JUN,PHC2,JUND,JUP,FZD7,FZD9,PBX2,PBX1,COL1A1,ABTB1,SLC6A6,HBP1,RNF220,MTMR10,BTG2,CDKN1A,CDKN1B,BTG1,TINAGL1,DIS3L,ADM,PRSS23,LFNG,ADAMTSL4,TCP11L2,TIMP3,CIC,DUSP4,NF…
gene_set_query	408	LCORL	451	ARCHS4 Coexpression,512;Enrichr Queries,824;GTEx Coexpression,17	PI4K2B,HNRNPU,WDR89,SMC4,SMC2,LACTB,TBK1,CAPNS1,DPYSL5,DPYSL2,STMN1,PRKACA,PRKACB,RNF111,MEF2A,MED1,MBNL2,WSB1,CXADR,CACNA2D1,SOX11,FNDC3A,SCAMP1,DEPDC1B,RFX7,IFT81,MAP1B,RUFY3,DDIT4,RUFY2,YME1L1,TCEANC2,TXNIP,PRR11,CLOCK,RPL28,ATF3,SF1,CDCA7,NCAPG,HACD3,SKA1,PCNX3,BLOC1S5,FIGNL1,MYO6,VTI1A,ZBTB7B,S100A11,JUN,JAG1,FZD9,NR1D2,ELL2,PBX1,PRRC2A,FAM135A,GIPC1,SASS6,RAD18,EZH2,LIN54,CDKN1A,SNX13,ARHGA…
gene_set_query	409	ARNT	452.4	Literature ChIP-seq,127;ARCHS4 Coexpression,487;Enrichr Queries,807;ReMap ChIP-seq,213;GTEx Coexpression,628	SCOC,TFRC,PGAP3,TESK2,FZD10,TMEM97,RBPJ,TSKU,ATP5IF1,NDST1,PREX1,SAMD14,KRTCAP2,MPRIP,TMEM88,DPYSL2,PRKACB,SAMD11,WLS,MEF2A,CXADR,HDHD2,EML4,MYL6,PRKAR1B,PRKAR1A,ZC3H11A,DDIT4,PADI3,CDIP1,JTB,TXNIP,VOPP1,CLOCK,ATF3,ATF4,NYAP1,SHMT2,CDCA4,AGAP1,BAZ2A,GATA3,MRPL12,PLA2G6,GABARAP,MRPL10,C3,ADAMTS15,PCNX1,EPB41L1,ADAMTS17,ZBTB7B,HEXIM1,ABCA1,JUN,CREBBP,CADM4,JUP,LRBA,ABCA4,TMA7,FN1,MRPL27,NR2F2,CP,PB…
gene_set_query	410	ZNF644	452.8	ARCHS4 Coexpression,175;Enrichr Queries,992;ReMap ChIP-seq,236;GTEx Coexpression,408	MT-ND6,MT-ND4L,MT-ND4,MT-ND5,MT-CO1,EHMT2,RBPJ,ZFYVE1,MT-ND3,TSEN54,CAPNS1,DPYSL2,GPBP1,PRKACA,PRKACB,SMCO1,CXADR,DHDH,HPCAL1,FAM133B,DDX39A,PRKAR1B,RFX7,ZC3H11A,DDIT4,JTB,TXNIP,MT-CO3,ATF5,CFAP97,ZBTB8A,ABCB8,PCNX3,CYB5R4,PRKAR2B,EPB41L1,FIGNL1,PIP5K1C,ZBTB7B,CADM3,JUN,CREBBP,NEBL,EIF2AK1,ABCA9,NR0B2,MLLT10,CILP,NOSTRIN,HAMP,ARHGAP9,ATF7IP2,SNX13,ARHGAP5,AREG,MRPL35,VSIR,MRPL42,CHAF1A,MRPL40,NEL…
gene_set_query	411	MXD4	453.3	ARCHS4 Coexpression,173;Enrichr Queries,27;GTEx Coexpression,1160	SERPINE2,TMEM94,ENO2,ZFYVE28,NDST1,CAPNS1,MPRIP,ZMIZ1,IGLON5,DPYSL2,MYC,ZMIZ2,CYP1B1,PRKACA,IER3,GABARAPL1,GLCE,DAPK3,HPCAL1,GTPBP6,SCRIB,NISCH,WDR81,DDIT4,TXNIP,ATF3,TTYH3,COL13A1,PCNX3,LDHA,ST3GAL5,PLCG1,GATD3A,PIP5K1C,ZBTB7B,ABCA1,JUN,CDK19,PHC2,PLK5,PRRT2,FZD2,JUND,JUP,PLK2,PBX2,PBX1,PRRC2A,COL1A1,EHD1,PKIB,ABTB1,SLC6A7,FASN,GIPC1,SFXN3,HBP1,PRR36,EZH1,BTG2,CDKN1A,BTG1,TINAGL1,ADM,PRSS23,SHF,…
gene_set_query	412	ZNF655	455	ARCHS4 Coexpression,360;Enrichr Queries,521;GTEx Coexpression,484	WIPF1,SERPINE1,HNRNPU,SMC5,RBPJ,GCSH,PSMD4,DPYSL2,MYC,NAMPT,AP1S1,VPS36,IER3,DDX17,MECR,MBNL2,WSB1,ACOT7,REV1,FNDC3B,DDX39B,BIN2,ZC3H11A,DDIT3,DDIT4,TXNIP,ATF3,AKAP17A,MRPL12,SAMSN1,RHOT2,LDHA,CYB5R4,PCNX1,RNF213,PRDX1,ST3GAL1,CTC1,ABCA1,PRPF38B,JUN,PLK2,FN1,ELL2,PHC3,PRDX6,NR2F6,EIF1,FIBP,GIPC1,FXYD1,CDK13,CDC42SE2,SETD5,BTG2,CDKN1A,BTG1,UBL5,TCP11L2,ELOB,ELOC,JAK2,DUSP5,BRD2,ANXA1,ANXA2,TET2,NU…
gene_set_query	413	THAP8	455	ARCHS4 Coexpression,654;Enrichr Queries,327;GTEx Coexpression,384	PGAP3,MRGPRF,HNRNPU,STMN4,F11R,ENO2,ALKBH7,RRP8,MYLK,ATP5IF1,PSMD8,PSMD4,DPYSL5,DPYSL2,MYC,AP1S2,BVES,ACOT7,EML1,WDR81,DDIT3,DDIT4,ORAI3,TCEANC2,TXNIP,ATF3,ANAPC15,MAPKAP1,MRPL16,MRPL10,GABARAP,HACD4,PCNX1,PRDX4,RNF216,HMOX1,PIP5K1C,GATD3A,JUN,FZD2,JUND,JUP,FZD7,FN1,FZD9,MTHFR,SNF8,NR1D1,NR2F6,NFATC4,COL1A1,ABTB1,EIF6,FASN,FXYD6,BTG2,CDKN1A,ARHGAP8,TGFB1I1,ASH2L,ADM,MRPL37,MED16,PQBP1,LFNG,MRPL41…
gene_set_query	414	FOXK1	455.5	ARCHS4 Coexpression,450;Enrichr Queries,840;ReMap ChIP-seq,3;GTEx Coexpression,529	JRK,GMFG,TESK1,TESK2,PSMD8,SYNGAP1,CAPNS1,PSMD4,MPRIP,TMEM88,NDST4,DPYSL2,PSMD3,DDX39B,CLNS1A,DDIT4,JTB,ATF3,ATF4,SF1,TTYH3,CDCA4,CDCA5,AGAP1,BAZ2A,MRPL13,PCNX3,LARP1,RNF216,ATRIP,EXPH5,HEXIM1,CTC1,BTBD19,JUN,CREBBP,EDEM2,BBIP1,NR2F2,LARP4,MAGOHB,NR0B2,PBX1,ABTB1,TBL3,RNF225,AGO3,AGO1,FASN,AGO2,FAT1,HAMP,EZH1,MTMR14,ZNF48,PQBP1,SMPD4,SH3BGRL2,TCP11L2,DLGAP4,PCMTD1,LRRC47,DFFA,IFT140,EIPR1,PGAM1,R…
gene_set_query	415	KLF4	455.6	Literature ChIP-seq,13;ARCHS4 Coexpression,689;Enrichr Queries,159;ReMap ChIP-seq,5;GTEx Coexpression,1412	NUP107,TFRC,MT-CO1,PWWP2B,ITSN1,F11R,NOC2L,ALKBH7,TSKU,FAM110A,NDST1,COMTD1,TBK1,CAPNS1,DPYSL2,PRKACA,PRKAB2,PRKAB1,BCR,LARS2,SCO1,MTHFD1,DDIT3,DDIT4,ORAI3,UNC50,TXNIP,FAR1,MT-CO3,ATF3,OPTN,ATF4,CDCA4,GATA3,PLA2G6,CIAO3,DEDD2,CIAO1,EPB41L5,RHOT2,EPB41L1,ATRIP,HEXIM1,BTBD19,JUN,JAG1,JUP,MTERF3,NCAPH2,FN1,NR2F6,MOV10,TBL3,PPFIBP1,AGO3,FXYD1,AGO2,NMT2,FXYD5,MTMR11,SNX10,DDA1,SMPD3,ATIC,TSPO,JAK2,PCM…
gene_set_query	416	ZBTB43	456	ARCHS4 Coexpression,804;Enrichr Queries,514;GTEx Coexpression,50	GABPB2,TFRC,HNRNPU,SLC4A2,ENO3,DCAF6,PSMD8,CAPNS1,RAVER1,PSMD2,DPYSL2,MYC,PSMD3,NAMPT,AP1S1,IER5,IER3,MEF2A,GABARAPL1,ENDOG,WSB1,FNDC3B,DNTTIP2,SCRIB,CLPX,SND1,DYNC1LI1,MYL1,BIN1,DDIT3,PSME4,DDIT4,TXNIP,OPTN,ATF3,ZBTB8A,BCL10,PCNX3,FAM221A,CYB5R4,PRKAR2A,HMOX1,GATD3A,PLCG1,ABCA1,PLK3,JUN,JAG1,JUND,GTF2IRD2,FZD9,IRF2BP2,PBX2,NR1D2,ELL2,EIF1,PRRC2A,SLC6A6,NPLOC4,AGO3,GIPC1,AGO2,HBP1,BTG2,CDKN1A,BTG…
gene_set_query	417	HIVEP1	457.3	ARCHS4 Coexpression,435;Enrichr Queries,451;GTEx Coexpression,486	PI4K2B,MAML2,PGAP3,RAPH1,GABPB1,BACH1,GCSH,PSMD8,PSMD4,ZMIZ1,MYC,DPYSL2,NAMPT,CREB3L2,RNF111,IER3,MED1,DDX18,FNDC3B,DDIT4,TXNIP,ATF3,NUP205,POM121,CDCA4,MRPL12,PRDX5,PCNX1,RNF213,MCMBP,GATD3A,ST3GAL1,SERF2,BARD1,ABCA1,JUN,CREBBP,JAG1,EDEM1,LRBA,PLK2,PMM2,FN1,IRF2BP2,ELL2,PRDX6,EHD4,AGO3,HNRNPF,AGO2,FAT1,CDK12,RAD18,SETD5,CDKN1A,BTG2,BTG1,WDR43,MRPL41,TIMP3,JAK2,TEAD1,DUSP4,DUSP5,NUDC,NSUN2,TET2,D…
gene_set_query	418	NANOG	457.5	Literature ChIP-seq,42;ARCHS4 Coexpression,794;ENCODE ChIP-seq,114;Enrichr Queries,1039;ReMap ChIP-seq,260;GTEx Coexpression,496	MT-CO1,ITSN1,TESK2,ACCS,F11R,ALKBH7,TSKU,NDST1,COMTD1,CAPNS1,GPBP1,ANKFY1,VSTM4,PRKACA,GTSE1,PKNOX2,WLS,CXADR,UNC5B,CACNA2D1,DHDH,MTHFD1,ZC3H11A,ORAI3,DDIT4,TXNIP,MT-CO3,ATF3,ATF4,CDCA3,SHMT2,GATA6,GATA4,BAZ2A,GATA3,RHOT2,ADAMTS19,EPB41L1,PDGFD,EPB41L3,PDGFC,PIP5K1C,HEXIM1,BTBD19,JUN,JAG1,NR2F1,FN1,LARP7,BTBD11,NR2F2,PBX1,VANGL1,MOV10,TBL3,PKIA,AGO1,SFXN3,FAT1,ACHE,BHLHE41,SNX13,SNX10,DDA1,SHF,ME…
gene_set_query	419	HIVEP2	458	ARCHS4 Coexpression,483;Enrichr Queries,231;GTEx Coexpression,660	SERPINE2,MAML2,FRMPD4,WIPF1,SERPINE1,ENO2,SAMD14,KRTCAP2,SYNGAP1,MPRIP,ZMIZ1,DPYSL2,MYC,NDST3,NAMPT,IER5,PKNOX2,IER3,TSPYL2,RBFOX1,GABARAPL1,UNC13A,MBNL2,PRKCE,FNDC3B,PRKCA,SCAMP1,MAP1B,HECW1,DDIT4,TXNIP,ATF3,NGEF,OPTN,MTMR7,ABR,FAM171A2,PCNX1,RNF213,GATD3A,PIP5K1C,ST3GAL1,SERF2,ABCA1,JUN,CREBBP,HACE1,JAG1,HOMER1,PLK2,FN1,ELL2,FAT1,GABRB2,BTG2,CDKN1A,BTG1,CDKN1B,CHM,ADM,DSTYK,TIMP3,DLGAP1,CIC,DUS…
gene_set_query	420	IKZF2	458	ARCHS4 Coexpression,992;Enrichr Queries,192;GTEx Coexpression,190	PI4K2B,SERPINE2,WIPF1,SMC4,SMC2,DPYSL2,MYC,CYP1B1,AP1S3,IER5,DDX17,PRKCH,DEPDC1B,DDIT4,RFX5,TXNIP,PRR11,ATF3,PIF1,NUP205,CFH,CDCA4,CDCA7,CDCA8,NCAPG,GATA3,SKA1,FIGNL1,PDGFC,ABCA1,JUN,JAG1,EDEM1,LRBA,FN1,FZD9,NFATC2,PBX1,FAM111A,PNOC,SASS6,RAD18,EZH2,BTG2,CDKN1A,BTG1,TINAGL1,ANXA6,TIMP3,DLGAP5,NDC1,TCF19,DUSP4,HELLS,DUSP5,RMI2,GRAMD2B,ANXA1,PGAM1,TET2,EMP1,ZEB2,AFTPH,KIFC1,INCENP,PXDN,RAPGEF1,AHRR…
gene_set_query	421	ADNP2	460.7	ARCHS4 Coexpression,180;Enrichr Queries,679;GTEx Coexpression,523	NUP107,TFRC,GPATCH2,HNRNPU,SMC3,SMC4,ZMIZ1,MYC,DPYSL2,NAMPT,IER5,IER3,GABARAPL1,FNDC3A,HDHD2,GTPBP4,MTHFD2,DDIT4,NUP98,ATF3,ATF4,NUP205,POM121,CDCA2,CDCA4,CDCA5,NCAPG,NOLC1,BAZ2A,HSPH1,LARP1,RAD21,GATD3A,BARD1,ABCA1,PLK4,JUN,CREBBP,JUND,PHC1,PLK2,FZD7,IRF2BP2,NR1D2,CDC6,ELL2,MEX3C,EIF1,DHFR,MOV10,MLLT10,AGO2,FAT1,CDK12,HNRNPC,EZH2,BTG3,SETD5,MOCS2,BTG2,CDKN1A,BTG1,LRRC1,CHAF1A,DLGAP5,NDC1,SS18,DU…
gene_set_query	422	SMAD4	461.8	Literature ChIP-seq,99;ARCHS4 Coexpression,1016;Enrichr Queries,770;ReMap ChIP-seq,177;GTEx Coexpression,247	SCOC,GMFB,TFRC,NOC2L,TSKU,NDST2,COMTD1,NDST4,GPBP1,ANKFY1,WLS,PRKAB2,TSTD2,CACNA2D1,UNC5C,BCR,ZC3H11A,DDIT4,TXNIP,VOPP1,MPPE1,AGTR2,GATA6,GATA3,CIAO3,ADAMTS16,RNF213,RNF216,EPB41L1,PDGFD,SYNDIG1,PIP5K1B,LTA4H,CREBBP,BTBD19,JUN,JAG1,PRPF38A,MTERF3,NEBL,FN1,BTBD11,PBX1,VANGL1,PKIB,AGO2,FAT1,FAT3,FAT4,PKIG,RNF220,ARHGAP9,ACHE,KCNC4,BHLHE41,SNX13,SNX10,ARHGAP5,SHB,ARHGAP6,DDA1,MED14,ATIC,MECOM,TCP11L…
gene_set_query	423	RFX5	462	ARCHS4 Coexpression,718;ENCODE ChIP-seq,49;Enrichr Queries,208;ReMap ChIP-seq,16;GTEx Coexpression,1319	JRK,GMFB,TFRC,GMFG,TESK1,NOC2L,NDST2,SYNGAP1,CAPNS1,RAVER1,DPYSL2,PRKACA,GTSE1,SECISBP2,SCO1,MTHFD2,DDIT4,UNC50,RABL3,VOPP1,JTB,TXNIP,ATF3,OPTN,ATF4,SF1,EXD2,SHMT2,GATA3,PLA2G6,DEDD2,PRPSAP1,RHOT2,RNF213,RNF216,RDH14,ATRIP,HEXIM1,BTBD19,JUN,JUP,NCAPH2,PBX2,MAGOHB,PBX1,NR2F6,TBL3,RNF225,PPFIBP1,PRXL2A,FASN,NMT1,SNX13,MED16,ZNF48,MED18,DDA1,TCP11L2,JAK2,DLGAP5,APC2,DUSP5,KCND1,MYBPC2,SLC39A11,JOSD2…
gene_set_query	424	NACC2	462	ARCHS4 Coexpression,256;GTEx Coexpression,668	APP,AHCYL1,ZDHHC8,NDST1,CAPNS1,MPRIP,RUSC2,DPYSL2,HABP4,PRKACA,ATXN7L3,ANKS1B,PAQR8,PAQR6,SLC6A17,PRKCA,ACTN4,HDHD2,MAPK8IP3,MTURN,DKK3,STX1B,PRKAR1B,DAAM2,FEZ1,ADGRB1,CDIP1,ULK1,TLN1,LLGL1,NGEF,ADCYAP1R1,NYAP1,TBC1D9B,TTYH3,SDC3,LYPD1,PHYHIPL,AGAP1,CEND1,FAM171A1,ABR,NKAIN4,EPB41L1,MAP4,PIP5K1C,GPM6B,NTSR2,RAB11FIP5,ABCA2,CADM3,DTNA,CADM4,TMEM184B,INTS1,IQSEC2,GDF1,PNMA8B,PRRC2A,TECPR2,ITM2C,AP2…
gene_set_query	425	TEF	462.3	ARCHS4 Coexpression,370;Enrichr Queries,216;GTEx Coexpression,801	TFRC,SERPINE2,PGAP3,ENO2,SAMD14,MPRIP,ZMIZ1,DPYSL2,MYC,NDST3,IER3,PRKCG,GABARAPL1,RBFOX1,UNC13A,NISCH,PRKAR1B,DAAM2,DDIT4,CDIP1,TXNIP,NGEF,ATF3,NYAP1,AGAP1,VPS26B,C3,ABR,FAM171A2,HSPH1,EPB41L1,HMOX1,GATD3A,PIP5K1C,ABCA1,ABCA2,CADM3,JUN,PRRT2,GSTM1,JUND,CADM4,PLK2,FN1,NR1D2,NR1D1,COL1A1,SLC6A6,FASN,TOLLIP,FXYD1,PRR36,GABRB3,GABRB2,BTG2,CDKN1A,BTG1,TINAGL1,BHLHE41,DSTYK,CSRP1,TRIM2,TIMP3,DLGAP1,APC…
gene_set_query	426	DR1	464	ARCHS4 Coexpression,1079;Enrichr Queries,288;GTEx Coexpression,25	GMFB,TFRC,GPATCH2,HNRNPU,RBPJ,BACH1,SMC4,SMC2,MYC,NAMPT,STMN1,RNF111,MED1,GTPBP4,DYNC1LI1,RFX7,PRKAR1A,MTHFD2,DDIT4,TXNIP,CDCA4,BCL10,SKA1,HACD4,ABR,LDHA,HSPH1,RAD21,GAR1,VTI1A,SSR1,PIP5K1C,CEP76,PLK4,BARD1,JUN,WDR53,IRF2BP2,PA2G4,ELL2,PHC3,EIF1,HNRNPK,EIF6,HNRNPF,TDP1,CDK12,EZH2,CDC42SE2,BTG2,CDKN1A,BTG1,WDR43,MRPL42,CHAF1A,NUF2,PBK,SH3BGRL2,TNKS1BP1,CIC,RRP15,RMI2,LYPLA1,CNOT6L,ANXA2,TEX10,ACTL…
gene_set_query	427	NFE2	464.4	ARCHS4 Coexpression,947;ENCODE ChIP-seq,31;Enrichr Queries,486;ReMap ChIP-seq,14;GTEx Coexpression,844	NUP107,GMFB,TFRC,MT-CO1,POP1,GMFG,TESK2,TBK1,C3AR1,PRKACA,DHDH,MCEMP1,MTHFD2,EWSR1,DDIT3,ZC3H11A,DDIT4,ORAI3,ORAI2,RABL3,TXNIP,TCEANC2,MT-CO3,ATF3,ATF4,EXD2,CDCA3,SHMT1,BAZ2A,PLA2G6,CIAO3,DEDD2,RHOT2,PRPSAP2,HEXIM1,BTBD19,JUN,MTERF3,NCAPH2,EIF2AK1,FUCA2,FN1,TBL3,AGO1,NMT1,SFXN4,HYOU1,FXYD5,ARHGAP9,LIN54,SNX13,MED16,ZNF48,MED18,DDA1,SHF,CHAF1A,ATIC,TSPO,DUSP4,RMI2,IFT140,TEX10,SLC39A11,SLC39A13,GM…
gene_set_query	428	PGR	466.5	ARCHS4 Coexpression,823;Enrichr Queries,504;ReMap ChIP-seq,218;GTEx Coexpression,321	MT-ND6,MT-ND4L,MT-ND4,JRK,MT-ND5,MT-CO1,PWWP2B,F11R,MT-ND3,TSEN54,TSKU,MYLK,NDST1,PREX1,ISLR,COMTD1,KRTCAP2,MPRIP,DPYSL2,HPCAL1,BCR,ZC3H11A,DDIT4,JTB,TXNIP,MT-CO3,ATF3,CDCA4,PDGFB,GATA3,PLA2G6,CIAO3,ADAMTS10,ADAMTS19,EPB41L1,PDGFC,ZBTB7B,HEXIM1,GSTM3,JUN,JUP,ABCA3,FN1,NR2F1,NR2F2,PBX1,FLI1,COL1A1,TBL3,COL1A2,FASN,AGO2,DCHS1,LAD1,SHB,CASP12,MECOM,HEY2,RPLP2,NELFCD,JAK2,MAMDC2,ROM1,MRPL49,EMP2,MED2…
gene_set_query	429	DNMT1	467	ARCHS4 Coexpression,933;GTEx Coexpression,1	NUP107,SMARCB1,POP1,LRR1,CCNF,TONSL,HNRNPU,HSF2BP,SMC6,MKI67,SMC3,SMC4,SMC2,CDC20,MTBP,TRIM28,RAVER1,CHEK1,PCLAF,RCC1,FBXO5,GTSE1,TIPIN,DDX10,KNL1,ESCO2,HASPIN,NUP93,ARMC2,DEPDC1B,NEIL3,DDX39A,EWSR1,PRR15,KIF20A,KIF20B,PRR11,ASF1B,NUP205,POM121,CDCA2,CDCA3,DHX9,CDCA5,CDCA8,NCAPG,SKA3,IQGAP3,SKA1,DSN1,BRIP1,RACGAP1,PDCD11,CEP72,PLK4,CDT1,XRCC6,CCZ1B,DDIAS,XRCC2,RCC2,PLK1,INTS2,CDC7,CDC6,WDR54,ZWIN…
gene_set_query	430	TBX20	467	ARCHS4 Coexpression,53;Enrichr Queries,870;GTEx Coexpression,478	SERPINE1,COL12A1,EMC10,SLC4A3,RD3L,SOX17,DPYSL2,GJA5,CYP1B1,MLYCD,PRKACA,BVES,MEF2A,RBFOX1,UNC5B,UNC5C,SOX11,DKK3,MYL4,MYL2,MYL3,FREM1,MYL9,ATF3,FREM2,SHOX2,B3GLCT,GATA6,GATA5,GATA4,PLA2G5,GATA3,ADAMTS12,ADAMTS19,GATD3A,NKX2-5,MYH7B,B3GALNT1,JUN,NEBL,FN1,FZD9,NR2F1,EXOC6B,NR2F2,FLI1,COL1A1,COL1A2,HRC,OGDH,DCHS1,PAM,FERMT2,MYOM1,BTG2,CDKN1A,TINAGL1,GPR22,PRKAG2,TMEM182,ADM,SLC6A2,MYOM2,GLI2,CSRP3,…
gene_set_query	431	PAX8	469	ARCHS4 Coexpression,538;Enrichr Queries,279;ReMap ChIP-seq,217;GTEx Coexpression,842	PGAP3,POP4,TMEM94,TESK2,SCX,MYLK,ATP5IF1,PSMD8,NDST1,CAPNS1,AKT2,DPYSL2,ANKFY1,VSTM4,RUFY1,MYL6,ZC3H11A,DDIT4,RUFY2,JTB,TXNIP,CLOCK,OPTN,ATF3,HPN,PDGFB,CLCNKB,CLCNKA,BAZ2A,GATA4,GATA3,PLA2G6,HACD2,SLC5A3,PRPSAP1,C3,ADAMTS15,ZBTB7C,ABCA1,JUN,JAG1,JUP,FN1,NR2F2,PBX1,NR2F6,AIF1L,COL1A1,FXYD2,FASN,FXYD1,HYOU1,FXYD5,HAMP,ACHE,ARHGAP8,PIGQ,BHLHE41,TMEM51,PTH1R,PIGX,MRPL40,MECOM,RPLP2,CGNL1,DUSP4,DUSP5,…
gene_set_query	432	TFEB	469.8	Literature ChIP-seq,101;ARCHS4 Coexpression,657;Enrichr Queries,255;GTEx Coexpression,866	CYBC1,PGAP3,WIPF1,GMFG,PWWP2B,ALKBH7,PREX1,COMTD1,ZFYVE26,TBK1,ZMIZ1,DPYSL2,MYC,STMN1,AP1S2,CDK20,ADNP2,PIP4K2C,IER3,WLS,VPS18,GABARAPL1,UNC5B,PRKCD,REV1,DDX39A,BIN2,WDR81,BIN1,DDIT3,ZC3H11A,DDIT4,TXNIP,PRKD2,MPPE1,ATF3,ATF4,NAA60,ABCB6,SHMT1,VPS26C,PDGFB,SDR39U1,PLA2G6,GABARAP,C3,CYB5R4,PRPSAP2,PRDX4,BLOC1S1,NTHL1,CHST15,VPS11,PNPO,HMOX1,SSR1,GATD3A,ZBTB7B,ST3GAL2,SERF2,LYN,ABCA1,JUN,PHC2,JUND,J…
gene_set_query	433	ETV1	470	ARCHS4 Coexpression,536;Enrichr Queries,179;ReMap ChIP-seq,24;GTEx Coexpression,1141	JRK,PGAP3,NOC2L,TSEN54,TSKU,MYLK,ZFYVE28,NDST2,SAMD14,UBASH3B,CAPNS1,TMEM88,IGLON5,DPYSL2,DPYSL3,SAMD11,CACNA2D1,HPCAL1,PRKAR1A,FEZ1,RUFY3,RUFY2,DDIT4,ORAI3,JTB,TXNIP,SPARCL1,ATF3,ATF4,NYAP1,COL13A1,AGAP1,BAZ2A,CIAO3,GABARAP,MRPL10,DEDD2,C3,PCNX3,RHOT2,PDGFC,ZBTB7B,PUSL1,ABCA1,ABCA2,CADM3,JUN,BTBD19,PRRT2,JAG1,CADM4,JUP,EDEM1,TMA7,FN1,NR2F1,NR2F2,PBX1,NR2F6,AIF1L,COL1A1,PKIB,TBL3,FASN,SFXN3,FAT1,…
gene_set_query	434	CREBZF	470.3	ARCHS4 Coexpression,529;Enrichr Queries,628;GTEx Coexpression,254	EIF4A2,JRK,TFRC,TRRAP,POP4,HNRNPU,DCAF8,SMC5,RBPJ,SMC4,CCAR2,UBE2L3,CCAR1,TIAL1,TRIM28,MPRIP,DPYSL2,MYC,CHEK2,LUC7L,PIEZO1,ATXN7L3,SOX4,DDX17,ACOT8,WSB1,SMARCC2,NHLRC3,ACTN1,IFRD1,ARRDC3,SCRIB,SRRM1,DDX39B,ZC3H11A,DDIT4,TXNIP,FAM76B,HECA,SF1,MACF1,TMEM161B,NUP205,ANAPC15,DHX9,MYCBP2,AKAP17A,PIK3R1,GABARAP,MBTD1,PCNX3,LARP1,DPH7,GATD3A,PLCG1,EGR1,PRPF38B,JUN,CREBBP,ZRANB2,JUND,INTS1,RCC2,IRF2BP2,P…
gene_set_query	435	KLF12	471	ARCHS4 Coexpression,400;Enrichr Queries,603;GTEx Coexpression,410	MAML2,WIPF1,PWWP2B,ADARB1,F11R,ZMIZ1,DPYSL5,DPYSL2,DPYSL3,DDX17,TSTD3,CXADR,MBNL2,PRKCE,CACNA2D1,PRKCA,SOX11,CPED1,EID1,RFX7,MAP1B,RUFY3,AKIP1,DDIT4,TXNIP,MYL9,CEP85L,MRPL12,PCNX1,PRDX1,PDGFC,ST3GAL1,S100A11,SERF2,ABCA1,JUN,CREBBP,JAG1,MCAM,FN1,FZD9,NR2F2,PA2G4,PRDX6,PBX1,MLLT10,EIF6,PKIA,SSPN,DCHS1,FAT3,FAT4,FERMT2,LAD1,CDKN1A,CDKN1B,GLI2,TMEM47,JPH2,C1QTNF2,C1QTNF7,ADAMTSL3,TRIM2,HEY2,TCP11L1,A…
gene_set_query	436	PRDM8	471.3	ARCHS4 Coexpression,552;Enrichr Queries,290;GTEx Coexpression,572	SERPINE2,NEXMIF,SERPINE1,MRGPRF,MYLK,SYNGAP1,MPRIP,ZMIZ1,DPYSL2,MYC,ZMIZ2,DPYSL3,CYP1B1,ANKS1A,WLS,IER3,RBFOX1,PRKCE,HPCAL1,PRKCA,SOX11,EML1,DKK3,PRKAR1B,HECW1,DDIT4,TXNIP,ATF3,NGEF,SF1,NYAP1,AGAP1,GATA3,ABR,RDH11,EPB41L3,CHST15,PIP5K1C,ABCA1,ABCA2,JUN,CADM3,FZD2,COL24A1,FN1,FZD9,NR2F1,NR2F2,PBX1,COL1A1,EHD1,GRIN3A,FXYD6,FAT4,CEP89,PYGB,BTG2,CDKN1A,TINAGL1,TGFB1I1,STON1,ADM,ZNF48,CSRP1,MECOM,RSPO…
gene_set_query	437	ZNF749	471.3	ARCHS4 Coexpression,133;Enrichr Queries,1255;GTEx Coexpression,26	POP1,RRP1,GPATCH4,NOC2L,WDR89,MT-ND3,RRP9,CAPNS1,MYC,ZMIZ2,PRKACA,BVES,EARS2,MED1,UNC13A,DAPK1,GTPBP4,FAM133B,NUP93,DEPDC1B,ZSCAN22,DDIT3,DDIT4,TXNIP,SHMT2,MRPL16,NOLC1,ABCB9,BLOC1S4,PRDX3,LDHB,ABR,LDHA,PRDX4,FIGNL1,PRDX1,RRS1,GAR1,PIP5K1C,ZBTB7B,EXPH5,PNO1,FZD9,MRPL27,PBX2,PA2G4,CDC6,GPN2,FAM135A,EIF6,FASN,HNRNPF,HNRNPC,FARSB,MRPL36,MRPL37,SMG8,TMEM186,WDR43,PQBP1,CHAF1B,RIOK2,CIC,RRP15,DLGAP5,N…
gene_set_query	438	ZFP3	471.3	ARCHS4 Coexpression,961;Enrichr Queries,188;GTEx Coexpression,265	SERPINE2,SLC4A2,NOC2L,ENO3,DCAF6,DPYSL2,MYC,CYP1B1,BVES,ENDOG,CXADR,SYTL4,BIN1,PLEKHS1,DDIT4,TXNIP,ATF3,SHMT2,MRPL12,C3,SERPINH1,HMOX1,GATD3A,PPARGC1B,ABCA1,BTF3,JUN,MTERF3,PLK2,CFAP70,FZD9,NFATC2,PA2G4,PRDX6,PBX1,COL1A1,OGDH,SFXN4,MYOM1,BTG2,CDKN1A,TINAGL1,DIS3L,BHLHE41,PYGM,ADM,EFCAB6,MRPL35,LRRC2,PCMTD2,MECOM,TIMP3,TK1,CGNL1,LRRC47,DUSP4,DUSP5,ANXA1,PGAM1,EMP1,TIMM21,HADHB,ITPKB,HADHA,KIFC1,IN…
gene_set_query	439	FOXP4	472	ARCHS4 Coexpression,117;Enrichr Queries,528;GTEx Coexpression,771	PGAP3,XYLT2,TESK1,TMEM94,SLC4A2,PREX1,KRTCAP2,SYNGAP1,CAPNS1,RAVER1,ZMIZ1,CREB3L1,DPYSL2,ZMIZ2,MYC,CREB3L2,PSMD3,PIP4K2C,PRKACA,IER3,SCRIB,FNDC3A,SOX12,PRKAB1,BCR,BCAM,UNC50,DDIT4,JTB,SF1,POM121,TTYH3,GATA5,AGAP1,PCNX3,CRACR2B,LARP1,PIP5K1C,GATD3A,PLCG1,ST3GAL1,JUN,PHC2,JUND,JUP,HOMER2,FN1,FZD9,NR2F1,PBX2,NR2F2,PRRC2A,COL1A1,FASN,GIPC1,FAT1,HYOU1,PRR36,CDK16,RARG,BTG2,CDKN1A,TINAGL1,PHF1,TMEM51,S…
gene_set_query	440	MLX	473.7	ARCHS4 Coexpression,278;Enrichr Queries,644;GTEx Coexpression,499	TFRC,EHMT2,PSMD8,LACTB,SYNGAP1,ZMIZ1,ALKBH1,MYC,PSMD3,DPYSL3,MLYCD,IER3,WSB1,PRKCD,MED8,GTPBP4,WDR77,DDX39A,SCO1,RUFY3,DDIT4,HMBS,PSME1,TXNIP,PSME2,MPPE1,VPS25,ATF3,PRR13,ATF4,ABCB7,VPS26C,AGAP1,SNU13,MRPL12,CIAO1,GUCD1,LDHA,PRDX5,HSPH1,PRDX1,VTI1A,HMOX1,ZBTB7B,S100A11,JUN,CADM3,HACE1,NDFIP1,JUND,PRRT2,CADM4,PLK1,IRF2BP2,PBX1,EIF1,EIF6,PRXL2A,FASN,HYOU1,DENND1B,BTG2,CDKN1A,ARF1,CDKN1B,MTMR14,ARPC…
gene_set_query	441	ZNF618	473.7	ARCHS4 Coexpression,667;Enrichr Queries,476;GTEx Coexpression,278	CNTFR,TMEM200A,COL12A1,STMN4,DCAF7,MYLK,EPS8,NYNRIN,ISLR,EVA1B,ZMIZ1,DPYSL5,DPYSL2,IGLON5,CREB3L2,DPYSL3,CYP1B1,PXDC1,VSTM4,BVES,DAPK1,FNDC3B,FNDC3A,SOX12,CPED1,BCAM,MAP1B,DDIT4,TXNIP,ATF3,PRR13,TTYH3,CDCA7,AGAP1,XPC,GLG1,FAM171A1,FAM171A2,RNF213,EPB41L1,PDGFD,PDGFC,CHST14,PPARGC1B,ABCA1,BTBD19,JUN,JAG1,FZD2,JUP,PLK2,H3F3A,FN1,FZD9,NR2F1,NR2F2,PBX1,GRIN2D,NFATC4,COL1A1,FAT1,DCHS1,FAT4,PRR36,BTG2,…
gene_set_query	442	HDX	474.7	ARCHS4 Coexpression,413;Enrichr Queries,694;GTEx Coexpression,317	ATF2,SERPINE2,PWWP2B,ADARB1,EPS8,CAPNS1,DPYSL2,STMN1,CYP1B1,PXDC1,PRKACA,BVES,TSTD3,STARD4,WSB1,CXADR,SOX11,SCRIB,ATG12,CPED1,EID1,IFT81,MAP1B,RUFY3,RUFY2,SERPING1,MYL9,CFAP97,RPL28,ATF3,SF1,MTMR2,CFH,PCNX3,RNF213,PDGFC,HMOX1,RSU1,ZBTB7B,ABCA1,JUN,JAG1,MCAM,PLK2,FN1,FZD9,PBX2,PBX1,PRRC2A,PCDHB2,FASN,FXYD6,FAT4,FERMT2,TINAGL1,CHM,ADM,EFCAB6,TMEM47,MRPL42,C1QTNF2,CASP12,C1QTNF7,HEY2,NELFB,JAK2,CIC,…
gene_set_query	443	ZKSCAN4	474.7	ARCHS4 Coexpression,707;Enrichr Queries,512;GTEx Coexpression,205	SMC6,ZMIZ1,DPYSL2,MYC,SUPT20H,BVES,IER3,NUP214,GABARAPL1,PIH1D1,DDX39A,DDIT4,RFX5,TYRO3,TXNIP,NHLRC1,NUP98,ATF3,ASF1B,CDCA2,CDCA4,CDCA5,RPN1,CDCA7,CDCA8,FAM221A,HMOX1,LTA4H,ATRIP,CEP76,PLK4,ABCA1,BTF3,JUN,FZD2,PLK1,H3F3A,FZD9,ABCA9,WDR53,IRF2BP2,BTBD11,NR1D2,NR1D1,EHD1,TBL2,HNRNPK,TDP1,HNRNPF,SASS6,RAD17,HBP1,CDK12,HNRNPC,EZH2,BTG2,CDKN1A,CDKN1B,BTG1,TINAGL1,BHLHE41,ADM,WDR46,SMG8,PCMTD2,EDRF1,NU…
gene_set_query	444	NFIA	475	ARCHS4 Coexpression,868;Enrichr Queries,304;GTEx Coexpression,253	SERPINE2,NEXMIF,WIPF3,MRGPRF,ADARB1,MYLK,ZMIZ1,DPYSL2,MYC,NDST4,DPYSL3,STMN1,CYP1B1,ANKS1A,MBNL2,CXADR,PRKCE,FNDC3B,PRKCA,SOX11,EML1,EID1,MAP1B,RUFY3,DDIT4,HECW1,RUFY2,TXNIP,MYL9,CFH,PHYHIPL,CIAO1,VTI1A,GATD3A,ABCA1,JUN,JAG1,FZD7,FN1,NR2F1,IRF2BP2,NR2F2,PBX1,TDP1,AGO1,FAT1,FXYD6,FAT4,FERMT2,EZH2,PYGB,BTG2,CDKN1A,TINAGL1,GPR21,TGFB1I1,FMN1,TMEM47,C1QTNF2,CHAF1A,CSRP1,MECOM,C1QTNF7,ADAMTSL3,TRIM2,T…
gene_set_query	445	THAP2	475.7	ARCHS4 Coexpression,148;Enrichr Queries,331;GTEx Coexpression,948	TDRKH,TFRC,SERPINE2,PGAP3,HNRNPU,MSANTD4,SLC4A2,NDST1,CAPNS1,MPRIP,DPYSL5,DPYSL2,MYC,GPBP1,NAMPT,PSMD3,STMN1,CYP1B1,PRKACA,IER3,GABARAPL2,MBNL2,WSB1,CXADR,FNDC3B,SCRIB,SOX11,TMEM81,SND1,WDR81,DDIT3,RUFY3,DDIT4,TXNIP,ATF3,HSPA4L,SLC5A3,PCNX3,PRPSAP2,HSPH1,LARP1,GATD3A,PLCG1,ZBTB7B,ABCA1,ARL14EP,JUN,JAG1,PLK2,FN1,FZD9,IRF2BP2,PBX2,NR1D2,ELL2,PRRC2A,SLC6A6,NPLOC4,PCDHB2,PKIA,GIPC1,FXYD6,GPR19,BTG2,C…
gene_set_query	446	ATF4	475.8	ARCHS4 Coexpression,635;Enrichr Queries,911;ReMap ChIP-seq,214;GTEx Coexpression,143	MDC1,SLC4A1AP,TFRC,GHITM,NOC2L,MYLK,ATP5IF1,VPREB3,RAVER1,TMEM88,PSMD3,GABARAPL2,TYW5,SECISBP2,EML1,SND1,MYL6,MTHFD2,DDIT3,RUFY3,DDIT4,TXNIP,MYL9,ATF3,SF1,SHMT2,ABCB4,AGAP1,MRPL13,GABARAP,HSD11B1,EPB41L5,HSPH1,LARP1,ADAMTS17,VTI1B,CADM3,JUN,EDEM1,NCAPH2,ABCA4,PBX2,BBIP1,EIF1,AGO2,NMT1,SFXN4,NMT2,HYOU1,FERMT2,ARHGAP9,MTMR14,LRRC4,LRRC2,TUBA1C,MMP24,MMP28,TCP11L2,RPLP2,TSPO,NELFB,JAK1,NELFE,EIPR1,S…
gene_set_query	447	ZNF232	476	ARCHS4 Coexpression,619;Enrichr Queries,474;GTEx Coexpression,335	DCAF8,HNRNPU,THYN1,TMEM97,DCAF5,ENO2,SMC4,RRP8,ALKBH3,GCSH,ATP5IF1,MPRIP,ALKBH1,DPYSL2,MYC,STMN1,CYP1B1,BVES,PRKAB2,CXADR,TSTD2,DAPK1,NGDN,GTPBP4,DEPDC1B,MTHFD2,DDIT3,SARNP,PSME4,DDIT4,ATF3,ATF4,SHMT2,CDCA4,CDCA7,SLAIN2,SNU13,MRPL13,PRDX3,ABR,LDHB,WDR70,PRKAR2A,RRS1,HMOX1,NUP88,GATD3A,JUN,GTF2IRD2,PLK2,FZD9,TMA7,MRPL27,LARP7,CDC7,INO80,NR2F2,CDC6,MAGOHB,PBX1,EZH2,SETD3,PHF20,MRPL36,ADM,PRSS23,TME…
gene_set_query	448	TSHZ1	476.3	ARCHS4 Coexpression,460;Enrichr Queries,265;GTEx Coexpression,704	SERPINE2,MRGPRF,MYLK,NYNRIN,SYNGAP1,MPRIP,ZMIZ1,DPYSL2,ZMIZ2,ANKFY1,CYP1B1,PRKACA,WLS,IER3,DDX17,MBNL2,UNC13A,UNC5B,CACNA2D1,PRKCA,SOX12,SYTL4,NISCH,DDIT4,TYRO3,TXNIP,ATF3,SF1,NYAP1,AGAP1,ADAMTS16,ABR,EPB41L1,PRDX1,PDGFC,GATD3A,PIP5K1C,ST3GAL1,ABCA1,ABCA2,JUN,CREBBP,CADM3,PRRT2,HACE1,JAG1,NDFIP1,CADM4,FZD7,PLK2,NR2F1,IRF2BP2,NR1D2,NR2F2,PBX1,EIF6,FXYD2,FAT1,FXYD6,DCHS1,PPT2,EZH1,BTG2,CDKN1A,BTG1,…
gene_set_query	449	POGK	477.3	ARCHS4 Coexpression,437;Enrichr Queries,268;GTEx Coexpression,727	JRK,GMFB,TFRC,SERPINE2,TRRAP,HNRNPU,STMN4,DCAF7,DPYSL5,ZMIZ1,DPYSL2,MYC,NAMPT,IER5,DDX17,FNDC3B,DDX10,SCRIB,GTPBP4,DAAM2,MTHFD2,FEZ1,ZC3H11A,DDIT4,TXNIP,ATF3,NUP205,POM121,TTYH2,PHYHIPL,AGAP1,FAM171A1,HSPH1,LARP1,PLCG1,ST3GAL1,SERF2,LHPP,ABCA2,CDK19,JUN,CADM4,HOMER2,PLK2,FN1,FZD9,RMDN3,IRF2BP2,NETO2,GPR137B,PBX1,AIF1L,EIF1,PRRC2A,EHD1,DHFR,HNRNPK,FASN,AGO2,RNF220,BTG2,CDKN1A,BTG1,ARHGAP5,SMG7,SMG…
gene_set_query	450	ZMAT1	477.7	ARCHS4 Coexpression,384;Enrichr Queries,171;GTEx Coexpression,878	SLC4A1AP,EMC10,SLC4A2,NOC2L,SLC4A5,ZMIZ2,AKT2,DPYSL2,PSMD2,DPYSL3,PSMD3,LUC7L,CYP1B1,ANKS1B,DDX17,WSB1,NHLRC3,DAPK1,COL23A1,IFT80,SND1,MTHFD2,RUFY3,DDIT4,RUFY2,TXNIP,ASTN2,ATF3,CFH,SHMT2,RPN1,PLA2G6,MRPL12,FAM221A,PRDX1,ABCA1,AFAP1L2,JUN,GSTM2,WDR59,PHC1,GTF2IRD2,CFAP70,FZD9,ABCA9,NR1D2,PA2G4,PRDX6,PHC3,AGO3,EIF6,HNRNPF,CDK10,HYOU1,BTG2,CDKN1A,ARF1,BTG1,TINAGL1,PIGQ,EFCAB6,MRPL37,CSAD,ARHGAP6,TME…
gene_set_query	451	ZNF131	479	ARCHS4 Coexpression,878;Enrichr Queries,367;GTEx Coexpression,192	MAPKBP1,TFRC,HNRNPU,SMC6,SMC3,SMC4,SMC2,DCAF1,MTBP,NDST1,AS3MT,CAPNS1,DPYSL2,MYC,PRKACA,PRKACB,IER3,MED1,WSB1,DDX10,WDR75,DNTTIP2,GTPBP4,NUP93,RFX7,MTHFD2,DDIT4,TXNIP,NUP98,ATF3,ZBTB8A,FAM221A,HSPH1,CEP72,HMOX1,NUP88,GATD3A,PIP5K1C,ZBTB7B,ATRIP,CEP76,JUN,PHC2,TEX30,PLK1,WDR53,IRF2BP2,PBX2,NR1D2,MEX3C,PRRC2A,FAM220A,HNRNPM,EIF6,AGO3,TDP1,SASS6,RAD17,PSMG1,CDK12,EZH2,LIN54,CDKN1A,BTG1,TCF23,SMG7,CS…
gene_set_query	452	POU2F2	481.8	ARCHS4 Coexpression,836;ENCODE ChIP-seq,59;Enrichr Queries,352;ReMap ChIP-seq,187;GTEx Coexpression,975	POP5,JRK,CYBC1,NUP107,TFRC,PGAP3,RBPJ,ALKBH3,ATP5IF1,PREX1,SAMD14,KRTCAP2,RAVER1,PSMD4,TMEM88,DPYSL2,ALKBH1,GPBP1,C3AR1,ANKFY1,PRKAB2,SECISBP2,DNTTIP2,MCEMP1,HDHD2,PRKAB1,SND1,FAM133B,MYL6,DDX39A,SCO1,ZC3H11A,CLNS1A,RFX5,DDIT4,UNC50,ORAI2,PSME1,RABL3,VOPP1,JTB,PSME2,TXNIP,ATF5,ATF3,SF1,ATF4,PIF1,RETSAT,ABCB6,CDCA5,MRPL17,GATA3,MRPL12,SLC5A3,GABARAP,CIAO1,C3,RHOT2,CYB5R4,RNF213,RNF216,FIGNL1,ZBTB7…
gene_set_query	453	ELK4	482	ARCHS4 Coexpression,970;ENCODE ChIP-seq,63;Enrichr Queries,816;ReMap ChIP-seq,100;GTEx Coexpression,461	MDC1,POP5,NUP107,PGAP3,TESK1,TMEM94,RBPJ,NOC2L,ALKBH6,TSEN54,PSMD8,KRTCAP2,SYNGAP1,RAVER1,TMEM88,PSMD2,ALKBH1,PRKACB,MEF2A,ATG3,TSTD2,SECISBP2,NGDN,HDHD2,SCAMP1,PRKAB1,SND1,EML4,DDX39B,SCO1,PRKAR1A,ZC3H11A,DDIT3,ORAI3,DDIT4,UNC50,PSME4,CDIP1,JTB,TXNIP,CLOCK,ATF3,ATF4,NYAP1,CDCA5,TPRG1L,BAZ2A,SLC5A2,MRPL12,AAAS,CIAO3,GABARAP,MTMR6,MRPL10,CIAO1,C3,PCNX3,EPB41L5,RHOT2,CYB5R4,PCNX1,HSPH1,RNF213,EPB41…
gene_set_query	454	HLF	482	ARCHS4 Coexpression,894;Enrichr Queries,301;GTEx Coexpression,251	SERPINE2,FRMPD4,PGAP3,NEXMIF,THYN1,MYLK,DPYSL2,MYC,DPYSL3,ANKS1A,WLS,RBFOX1,UNC13A,EML1,DKK3,PRKAR1B,DDIT4,SPARCL1,TXNIP,FREM1,ATF3,NGEF,CFH,RPN1,HPN,TPRG1L,AGAP1,VPS26B,GATA3,FAM149A,ADH6,C3,EPB41L1,FLRT1,ABCA1,JUN,CADM3,COL24A1,FZD7,PLK2,FN1,NR1D2,NR1D1,CP,PBX1,COL1A1,FXYD6,FAT4,PYGB,MOCS2,NRSN2,BTG2,CDKN1A,TINAGL1,GPR21,BHLHE41,SPIN1,RSPO3,TIMP3,DLGAP1,GPRASP2,DUSP4,KCND3,DENND2A,SLC2A12,MAMDC…
gene_set_query	455	ZNF436	482.7	ARCHS4 Coexpression,225;Enrichr Queries,103;GTEx Coexpression,1120	SERPINE2,PGAP3,SERPINE1,FZD10,MYLK,NYNRIN,DPYSL5,FAM110C,DPYSL2,MYC,DPYSL3,STMN1,CYP1B1,VPS36,IER5,WLS,IER3,MBNL2,SERPINF1,CACNA2D1,SCRIB,DKK3,PRKAR1A,MAP1B,FEZ1,RUFY3,DDIT4,TXNIP,ATF3,PRR13,IL20RB,ADAMTS15,S100A16,ST3GAL1,SERF2,ZBTB7C,BTF3,ABCA1,JUN,JAG1,NDFIP1,CADM4,JUP,FZD4,PLK2,FZD6,FN1,FZD9,EXOC6B,IRF2BP2,BTBD11,NR1D2,NR2F2,PBX1,VANGL1,FERMT1,SLC6A6,FAM135A,COL1A2,PCDHB2,PRXL2A,GIPC1,PKIA,DC…
gene_set_query	456	NR4A2	483.3	Literature ChIP-seq,152;ARCHS4 Coexpression,916;Enrichr Queries,90;GTEx Coexpression,775	SLC4A1AP,SERPINE2,PGAP3,SERPINE1,STMN4,PSMD8,DPYSL2,MYC,NAMPT,C3AR1,CYP1B1,PRKACB,IER5,ANKS1B,IER3,CDK5RAP2,TSPYL2,DDIT3,DDIT4,CDIP1,TXNIP,ATF5,TSPYL4,ATF3,NYAP1,PHYHIPL,AGAP1,SAMSN1,C3,FAM171A1,EPB41L1,PRKAR2A,HMOX1,GATD3A,ABCA1,PLK3,JUN,JAG1,JUND,PLK2,FN1,NR2F1,NFATC1,NR2F2,ELL2,EIF1,GRIN2D,COL1A1,HAMP,NRSN2,BTG2,CDKN1A,BTG1,TINAGL1,TCF23,CHM,ADM,AREG,PRSS23,PEA15,TIMP3,TIMP1,APC2,DUSP4,DUSP5,B…
gene_set_query	457	HEY2	484	ARCHS4 Coexpression,670;Enrichr Queries,142;GTEx Coexpression,640	SERPINE2,WIPF1,SERPINE1,ADARB1,SMC3,MYLK,PREX1,SOX17,DPYSL2,MYC,DPYSL3,CYP1B1,PXDC1,RPL38,IER3,TSTD3,UNC5B,SOX11,CPED1,BCAM,DDIT4,MYL3,SPARCL1,TXNIP,MYL9,FREM2,ATF3,GATA3,SKA3,LDHB,ADAMTS19,RSU1,GATD3A,NKX2-5,ABCA1,JUN,JAG1,PHC1,MCAM,PLK2,FZD7,FN1,FZD9,NR2F1,LARP7,NR2F2,PBX1,AIF1L,COL1A1,COL1A2,SSPN,SNAI2,MYOM1,BTG2,CDKN1A,TINAGL1,ARPC1B,ADM,PRSS23,PRKAG3,MYOM2,TMEM47,C1QTNF2,CSRP3,CASP12,C1QTNF7…
gene_set_query	458	HOXA3	484.3	ARCHS4 Coexpression,777;Enrichr Queries,610;GTEx Coexpression,66	MT-ND4,TMEM200B,MT-CO1,WIPF1,COL12A1,MRGPRF,ADARB1,MYLK,EPS8,PREX1,ZMIZ1,DPYSL2,MYC,DPYSL3,CYP1B1,ANKS1A,IER3,SAMD11,UNC5B,DAPK3,FNDC3B,SOX11,SOX12,EML1,SLC5A7,MYL6,DDIT4,TXNIP,HPRT1,MYL9,ATF3,ATF4,GATA6,SNU13,GATA3,BCL10,IQGAP3,ADH5,PDGFC,RSU1,GATD3A,JUN,JAG1,FZD2,NDFIP1,FN1,FZD9,NR2F1,IRF2BP2,NR2F2,PBX1,FLI1,COL1A1,COL1A2,SNAI1,PSMG3,SSPN,SNAI2,DCHS1,FERMT2,GPR19,BTG2,CDKN1A,TINAGL1,MTMR11,TGFB…
gene_set_query	459	IRF4	484.4	ARCHS4 Coexpression,717;ENCODE ChIP-seq,109;Enrichr Queries,809;ReMap ChIP-seq,185;GTEx Coexpression,602	MT-ND6,USP6NL,MT-ND4L,MDC1,MAPKBP1,MT-ND4,MT-ND5,NUP107,SLC4A1AP,TFRC,MT-CO1,F11R,RBPJ,MT-ND3,ATP5IF1,FAM110A,ZFYVE26,KRTCAP2,PSMD4,TMEM88,DPYSL2,GTSE1,MEF2A,GBP5,ATG3,DNTTIP2,SCAMP1,FAM133B,DDX39B,MTHFD2,RFX5,DDIT4,ORAI3,ORAI2,VOPP1,JTB,TXNIP,MT-CO3,ATF5,ATF3,ATF4,PIF1,EXD2,CDCA2,TTYH2,ABCB7,CDCA5,MRPL16,NCAPG,BAZ2A,GATA3,PLA2G6,AAAS,HACD2,GABARAP,C3,CYB5R4,ZBTB7B,HEXIM1,ABCA1,BTBD19,JUN,PRRT2,C…
gene_set_query	460	ZFP41	485.7	ARCHS4 Coexpression,578;Enrichr Queries,249;GTEx Coexpression,630	JRK,PGAP3,TRRAP,EHMT2,SLC4A2,NDST1,SYNGAP1,MPRIP,RAVER1,ZMIZ1,DPYSL2,MYC,ZMIZ2,STMN1,PSMD3,CDK20,BVES,GTSE1,ACOT7,PRKCA,SCRIB,SOX11,SOX12,ATG13,PRKAR1B,DDIT4,TYRO3,CDIP1,TXNIP,TSPYL4,ATF3,ASF1B,SF1,POM121,NYAP1,TTYH3,CDCA7,PHYHIPL,AGAP1,VPS26B,ABCB9,PCNX3,FAM171A2,LDHA,LARP1,FIGNL1,PIP5K1C,PLCG1,ST3GAL1,JUN,FZD7,PLK1,FZD9,NFATC1,CDC6,PBX1,GRIN2D,PRRC2A,COL1A1,NPLOC4,TOLLIP,FASN,GIPC1,DCHS1,EZH2,N…
gene_set_query	461	TFAP2A	488.3	Literature ChIP-seq,119;ARCHS4 Coexpression,754;ENCODE ChIP-seq,56;Enrichr Queries,408;ReMap ChIP-seq,148;GTEx Coexpression,1445	ATF2,JRK,NUP107,GMFB,SLC4A1AP,TFRC,MT-CO1,PWWP2B,GMFG,ITSN1,TESK1,ACCS,ALKBH6,TSKU,FAM110A,COMTD1,DPYSL2,ANKFY1,MLYCD,ARPIN,PKNOX2,ATG3,PRKAB2,CXADR,PRKAB1,BCR,SCO1,MTHFD1,DDIT4,ORAI3,TXNIP,FAR1,MT-CO3,ATF5,ATF3,CDCA3,CDCA4,SHMT2,SHMT1,CDCA5,GATA6,CDCA7,BAZ2A,GATA3,CIAO3,ADAMTS10,DEDD2,PRPSAP1,RHOT2,LARP1,EPB41L1,EPB41L3,PIP5K1C,HEXIM1,JUN,BTBD19,JAG1,JUP,NCAPH2,FN1,NR2F1,LARP7,NR2F2,EIF2AK4,NR2F…
gene_set_query	462	CDC5L	488.7	ARCHS4 Coexpression,1101;Enrichr Queries,269;GTEx Coexpression,96	GMFB,TFRC,MT-CO1,GPATCH2,HNRNPU,SMC3,SMC4,DCAF6,SMC2,ALKBH3,ALKBH1,ZMIZ2,PSMD1,DDX17,DDX18,TSTD3,GTPBP8,MED4,GTPBP4,ADCY9,DDX39B,YME1L1,CDCA2,RPN1,NCAPG,SLAIN2,MRPL13,LDHA,LARP1,HSPH1,WDR70,PRKAR2A,RAD21,SLC19A1,CTC1,CDC6,DHFR,HNRNPM,HNRNPK,EIF6,HNRNPF,SSPN,CDK10,HNRNPC,PHF20,ASH2L,TMEM186,ZCWPW2,SHF,MRPL42,PAXX,TSPO,RIOK2,RRP15,DLGAP5,UPF2,HELLS,ACTL6A,BAZ1B,GNL3,DDB1,TCP1,CEP63,ZSWIM1,SF3B3,SDA…
gene_set_query	463	ZBTB11	488.8	ARCHS4 Coexpression,729;Enrichr Queries,819;ReMap ChIP-seq,74;GTEx Coexpression,333	MT-ND6,MT-ND4L,MT-ND4,MT-ND5,CYBC1,SLC4A1AP,TFRC,MT-CO1,MT-ND3,ZFYVE28,NDST2,ALKBH3,TBK1,SYNGAP1,CAPNS1,GPBP1,TYW5,DHDH,HPCAL1,DNTTIP2,PRKAB1,FAM133B,DDX39B,RFX7,RUFY3,ZC3H11A,ORAI3,JTB,MT-CO3,CLOCK,ATF3,NYAP1,CDCA3,CDCA5,CEP85L,MRPL16,ABCB8,ABCB9,AAAS,CIAO3,GABARAP,RHOT2,CYB5R4,PCNX1,HSPH1,FIGNL1,ZBTB7B,JUN,LRBA,MRPL27,LARP4,GRIN2D,NR2F6,RNF225,EIF6,AGO2,SASS6,NMT1,HYOU1,EZH1,LIN54,PIGQ,ARHGAP1,…
gene_set_query	464	ZNF107	489	ARCHS4 Coexpression,340;Enrichr Queries,250;GTEx Coexpression,877	HNRNPU,SMC6,SMC4,SMC2,VPREB3,NDST1,CAPNS1,DPYSL2,STMN1,GPBP1,PRKACA,BVES,DEPDC1B,DDIT4,PSME1,TXNIP,PRKD2,PRR11,LINS1,ATF3,ASF1B,NUP205,CDCA2,CDCA7,NCAPG,SKA3,SKA1,RNF213,PIP5K1C,LYN,PLK4,BARD1,EDEM1,FZD9,CDC7,CDC6,PHC3,TOLLIP,GIPC1,PNOC,SASS6,CDK12,RAD18,EZH2,DENND1B,CLTB,MRPL36,MRPL42,CHAF1A,CSRP1,NUF2,TNKS1BP1,DLGAP5,TCF19,HELLS,TET2,TET1,BAZ1A,TERF1,SRP9,INF2,MTF2,PXDN,CDC42EP1,SAMD9,ADCY7,FGD…
gene_set_query	465	ZNF335	489.3	ARCHS4 Coexpression,554;Enrichr Queries,626;ReMap ChIP-seq,297;GTEx Coexpression,480	PGAP3,TRRAP,WIPF1,TSEN54,NDST2,PREX1,RAVER1,ZMIZ1,ZMIZ2,MYC,PSMD3,NFRKB,WSB1,SECISBP2,ARMC1,DDX39B,WDR81,DDIT4,PRKD2,LINS1,SF1,ATF4,TTYH3,BAZ2A,AKAP17A,PCNX3,RHOT2,NUP85,HMGXB3,ZBTB7B,VPS16,CTC1,HEXIM1,CREBBP,JUN,JUND,NCAPH2,PLK1,PBX2,INO80,EHD1,ABTB1,PRXL2A,FASN,AGO2,HYOU1,CDK12,ADA,MOCS2,CDKN1A,ELL,TCF25,PHF1,KRI1,MED16,CIC,JAK2,BRD2,DUSP5,DFFA,NFAM1,GMIP,SRP9,SLC7A6,PLCB3,MED25,HEATR5A,PXDN,RA…
gene_set_query	466	ZNF800	490.3	ARCHS4 Coexpression,452;Enrichr Queries,752;GTEx Coexpression,267	RB1,SCOC,WIPF1,THYN1,HNRNPU,GABPB1,BACH1,DPYSL2,MYC,NAMPT,ADNP2,PRKACB,MEF2A,MBNL2,PRKCH,ACOT7,SECISBP2,FNDC3B,FNDC3A,HDHD2,BIN2,RFX7,TEP1,MAP1B,CDIP1,LINS1,NYAP1,CDCA4,CEP85L,AGAP1,EPB41L1,VTI1A,SERPINH1,MCMBP,BARD1,JUN,NDFIP1,PHC1,FZD7,PHC3,NR2F6,EIF1,HNRNPF,HBP1,CDK12,CDK13,CDC42SE2,DENND1B,MOCS2,NRSN2,BTG2,CDKN1A,BTG1,SNX13,ARHGAP5,WDR43,NELFB,JAK2,GPRASP2,APC2,CNOT6L,TET2,BAZ1A,GNL2,DYNLL2,Z…
gene_set_query	467	ZBTB12	491	ARCHS4 Coexpression,97;Enrichr Queries,286;GTEx Coexpression,1090	MDC1,JRK,POP1,TRRAP,EHMT2,HNRNPU,PHAX,MSANTD4,SLC4A2,WDR89,NOC2L,SYNGAP1,RAVER1,DPYSL5,DPYSL2,MYC,DPYSL3,STMN1,PSMD3,CYP1B1,MPV17,IER3,MED1,CCBE1,CLEC11A,SOX11,SCRIB,SOX12,SND1,FAM133B,LARS2,ZSCAN20,DDIT4,TXNIP,SPIN2A,ATF3,SF1,NUP205,POM121,TTYH3,CDCA7,CDCA8,C3,PCNX3,FAM171A2,LARP1,FIGNL1,PDGFC,SERPINH1,GATD3A,PLCG1,ARL14EP,JUN,FZD2,PLK2,FZD7,PLK1,FZD9,NR2F1,PBX2,EIF2AK4,NR2F2,NR1D1,PBX1,PRRC2A,C…
gene_set_query	468	SP2	491.6	ARCHS4 Coexpression,618;ENCODE ChIP-seq,52;Enrichr Queries,671;ReMap ChIP-seq,26;GTEx Coexpression,1091	MT-ND6,TDRKH,MT-ND4L,MDC1,POP5,MT-ND4,JRK,MT-ND5,MT-CO1,PGAP3,GMFG,ITSN1,TMEM94,TMEM97,ALKBH7,F11R,MT-ND3,ALKBH6,ATP5IF1,PSMD8,NSDHL,KRTCAP2,RAVER1,MPRIP,DPYSL2,PSMD1,PRKACA,GABARAPL2,PRKAB2,STARD4,TSTD2,SECISBP2,NGDN,RFX2,SND1,BCR,FAM133B,DDX39A,SCO1,MTHFD1,MTHFD2,DDIT3,CLNS1A,ORAI3,DDIT4,RUFY2,PSME1,JTB,PSME2,TXNIP,FAR1,MPPE1,MT-CO3,ATF3,ATF4,SF1,CDCA2,TTYH3,CDCA3,ABCB6,ABCB7,TPRG1L,CDCA8,BAZ2A…
gene_set_query	469	E2F5	491.8	ARCHS4 Coexpression,1092;Enrichr Queries,238;ReMap ChIP-seq,23;GTEx Coexpression,614	TFRC,EHMT2,TESK2,TMEM97,ZFYVE1,FAM110A,DPYSL2,BCR,DDX39B,MTHFD2,ZC3H11A,DDIT4,ORAI3,PSME2,JTB,TCEANC2,TXNIP,ATF5,ATF3,ZBTB8A,CDCA2,PARPBP,CDCA3,CDCA4,CDCA5,CDCA7,CDCA8,ABCB8,IQGAP3,DEDD2,FAM221A,CYB5R4,RNF213,HSPH1,PRKAR2B,PIP5K1C,ZBTB7B,CTC1,ABCA1,GSTM3,JUN,PRPF38A,PRRT2,JAG1,EIF2AK1,ABCA9,MRPL27,FN1,PBX2,NETO2,GRIN2D,FAM111A,FASN,NOSTRIN,SASS6,HYOU1,EZH1,GPR19,EZH2,SNX10,VSIR,SMPD3,MRPL42,CHAF1…
gene_set_query	470	ZNF775	492	ARCHS4 Coexpression,767;Enrichr Queries,425;GTEx Coexpression,284	CNTFR,PGAP3,EHMT2,PWWP2B,RAPH1,THYN1,WDR83,SLC4A2,ALKBH6,PSMD8,PREX1,COMTD1,SYNGAP1,RAVER1,EVA1B,DPYSL2,MYC,ZMIZ2,DPYSL3,IER3,GAMT,DNTTIP2,SOX12,GTPBP4,WDR81,DDIT4,YME1L1,TXNIP,PRKD2,RPL28,ATF3,SF1,TTYH3,PLA2G6,CIAO3,FAM171A2,RHOT2,FLRT1,SERPINH1,PLCG1,ABCA1,JUN,JUND,JUP,PNO1,FZD6,H3F3A,FZD9,NR2F1,PBX2,LARP4,NR2F6,COL1A1,ABTB1,FASN,PRXL2C,UNC119,FXYD6,RNF220,BTG2,CDKN1A,TINAGL1,WDR43,ZNF48,LFNG,M…
gene_set_query	471	ZXDC	493	ARCHS4 Coexpression,511;Enrichr Queries,642;GTEx Coexpression,326	SCOC,TFRC,PGAP3,TRRAP,FRMPD1,HNRNPU,BACH1,ALKBH3,PREX1,ZMIZ1,ALKBH1,DPYSL2,MYC,PSMD3,CDK5RAP1,DDX17,MEF2A,ACOT7,MBNL2,WSB1,FNDC3B,CLPX,WDR81,DDIT3,DDIT4,TXNIP,MPPE1,ADPRM,ATF3,SF1,AGAP1,PCNX3,ABR,WDR70,EPB41L1,CHST15,GATD3A,ZBTB7B,ST3GAL1,ABCA1,B3GALNT1,JUN,CREBBP,PHC2,IRF2BP2,PBX2,NR1D2,NFATC1,INO80,PHC3,PBX1,EIF1,PRRC2A,EHD1,SLC6A6,ABTB1,NPLOC4,AGO2,HBP1,NRSN2,BTG2,CDKN1A,BTG1,MTMR14,OSBPL11,TM…
gene_set_query	472	IRF8	493.5	Literature ChIP-seq,106;ARCHS4 Coexpression,448;Enrichr Queries,412;GTEx Coexpression,1008	USP6NL,PATJ,GMFG,THYN1,TSEN54,VPREB3,MTBP,ZFYVE26,TBK1,MYC,NAMPT,C3AR1,ANKFY1,AP1S3,IER3,CMKLR1,GBP5,PRKCD,ARMC8,DKK3,ARMC2,WDR81,ARMC5,RUFY3,RFX5,DDIT4,PSME1,VOPP1,TXNIP,JTB,PSME2,VPS25,ATF3,TSPYL4,SF1,AAAS,SAMSN1,MRPL13,GABARAP,C3,PLAC8,RNF213,HMOX1,FDFT1,LYN,BARD1,JUN,EDEM1,FN1,THAP12,MEX3C,PRDX6,FLI1,EHD1,MRPL30,MOV10,MLLT10,PNOC,PPT1,FXYD5,CDC42SE2,LGMN,BTG2,CDKN1A,TINAGL1,ARPC1B,SMG7,WDR45,…
gene_set_query	473	BATF	493.6	ARCHS4 Coexpression,713;ENCODE ChIP-seq,118;Enrichr Queries,627;ReMap ChIP-seq,270;GTEx Coexpression,740	MT-ND6,USP6NL,MDC1,MT-ND4L,MT-ND4,CYBC1,MT-ND5,MT-CO1,GMFG,SERPINE1,DCAF8,SMC5,RBPJ,F11R,MT-ND3,ENO3,BACH1,DCAF6,MYC,NAMPT,C3AR1,IER5,CMKLR1,IER3,GBP5,WSB1,NHLRC3,SECISBP2,DNTTIP2,MYL6,BIN2,DDX39B,MTHFD2,DDIT4,RFX5,ORAI2,PSME1,VOPP1,RPL24,PSME2,MT-CO3,ATF5,ATF3,PRR13,CDCA5,MAPKAP1,GATA3,HACD3,SAMSN1,SKA1,PLAC8,C3,PRDX2,BLOC1S5,CYB5R4,PCNX1,PRDX5,HSPH1,PRDX1,HMOX1,ST3GAL2,LYN,JUN,JUND,GTF2IRD2,EDE…
gene_set_query	474	MSANTD3	494	ARCHS4 Coexpression,939;GTEx Coexpression,49	CPNE5,SERPINE1,GPATCH4,ELK3,MYLK,FAM110A,SAMD14,OGFOD1,FTH1,CDC27,PSMD1,CCDC92,BVES,ACVR1,TSTD3,ACTN1,NSMCE2,RECQL,GTPBP8,IMP4,GTPBP4,MRPS18C,RUFY1,SCO1,ZSCAN20,BOLA3,BOLA2,MTHFD2L,YME1L1,VDAC1,KDELR3,SMIM3,SMIM5,DCUN1D5,MRPL17,MRPL13,RPAP3,HACD4,NLN,SCFD2,PRKAR2B,PDCD10,ARSJ,SWI5,RRS1,DPH5,RDH14,RSU1,CTSA,MTERF3,PNO1,TMEM50A,EIF2AK1,FN1,EIF2AK4,STAM,GNG11,AIMP1,EHD1,PRXL2C,NDUFAF3,NOL10,DHX29,HB…
gene_set_query	475	ZNF521	495	ARCHS4 Coexpression,235;Enrichr Queries,75;GTEx Coexpression,1175	CNTFR,SERPINE2,COL12A1,STMN4,ENO2,MYLK,ZFYVE28,NYNRIN,PREX1,SAMD14,DPYSL5,IGLON5,DPYSL2,MYC,DPYSL3,STMN1,CYP1B1,WLS,WSB1,GLCE,SERPINF1,PRKCD,HPCAL1,SOX11,IFT81,MAP1B,FEZ1,RUFY3,RUFY2,DDIT4,SPARCL1,SERPING1,TXNIP,PRR13,COL13A1,CFH,C3,FAM171A1,PRKAR2B,PDGFD,EPB41L3,PDGFC,ZBTB7B,S100A11,ABCA1,CADM3,JUN,PLK5,PRRT2,JAG1,FZD7,H3F3A,FN1,FZD9,NR2F1,NR2F2,PBX1,NFATC4,COL1A1,PKIB,SLC6A7,COL1A2,PCDHB2,PKIA,…
gene_set_query	476	PRDM5	495.5	Literature ChIP-seq,95;ARCHS4 Coexpression,1257;Enrichr Queries,306;GTEx Coexpression,324	MDC1,JRK,EHMT2,MYLK,ISLR,CAPNS1,PSMD5,DPYSL2,DPYSL3,ENDOG,CACNA2D1,SECISBP2,PRKAR1B,TCEANC2,VOPP1,ATF3,ZBTB8A,CDCA2,TTYH3,GATA4,CIAO3,MRPL13,FAM221A,CYB5R4,RNF216,PDGFC,PIP5K1B,RSU1,ABCA1,GSTM2,BTBD19,JUN,JAG1,EIF2AK1,FUCA2,FN1,ABCA9,NR2F1,NR2F2,PBX1,COL1A1,DHFR,COL1A2,AGO3,FAT1,FAT4,FERMT2,NOX1,EZH2,PRKAG2,SNX10,EFCAB6,TMEM47,MRPL41,MED14,MECOM,SH3BGRL2,NELFB,PCMTD1,OFD1,LYPLA1,RIPK2,TEX10,NSUN2…
gene_set_query	477	ZKSCAN1	496.2	ARCHS4 Coexpression,712;ENCODE ChIP-seq,58;Enrichr Queries,680;ReMap ChIP-seq,110;GTEx Coexpression,921	JRK,GMFB,TFRC,NOC2L,F11R,NDST2,COMTD1,SYNGAP1,SCP2,RAVER1,DPYSL5,DPYSL2,GPBP1,PRKACA,GTSE1,ARPIN,CXADR,ENDOG,BCR,SCO1,EWSR1,ZC3H11A,DDIT4,ORAI3,UNC50,TXNIP,ATF4,SF1,EXD2,CDCA5,B3GLCT,GATA6,CDCA8,BAZ2A,DEDD2,PRPSAP1,RHOT2,RNF216,RDH14,PIP5K1C,ATRIP,HEXIM1,JUN,BTBD19,CREBBP,JUP,EIF2AK1,NCAPH2,NR2F2,MAGOHB,PBX1,NR2F6,AIF1L,TBL3,RNF225,AGO3,FASN,FXYD1,SFXN3,FXYD5,PKIG,ACHE,MED16,ZNF48,MED18,DDA1,PCMT…
gene_set_query	478	ZFP28	498.7	ARCHS4 Coexpression,368;Enrichr Queries,435;GTEx Coexpression,693	ATF2,FRMPD4,NEXMIF,STMN4,F11R,ENO2,MPRIP,DPYSL5,DPYSL2,MYC,DPYSL3,STMN1,CYP1B1,BVES,WSB1,UNC13A,CXADR,CACNA2D1,SOX11,SCAMP1,DKK3,EID1,IFT81,RUFY3,MAP1B,FEZ1,RUFY2,TXNIP,VPS25,ATF3,PRR13,CFH,MTMR7,PDGFC,ZBTB7B,SERF2,ABCA1,JUN,HACE1,NDFIP1,PLK2,MCAM,FN1,FZD9,BTBD11,PBX1,PKIA,FXYD6,FAT3,FAT4,XKR4,GABRB3,BTG2,CDKN1A,TINAGL1,ARPC1B,PRSS23,MRC2,TRIM2,SPIN1,TIMP3,DLGAP1,GPRASP2,DUSP4,ANXA2,LRRC49,EMP1,T…
gene_set_query	479	HOXD13	499	Literature ChIP-seq,145;ARCHS4 Coexpression,136;Enrichr Queries,1292;GTEx Coexpression,423	MDC1,TMEM200B,TRRAP,COL12A1,MRGPRF,HNRNPU,NOC2L,RRP8,MYLK,SOX17,RAVER1,MYC,DPYSL3,ANKFY1,CYP1B1,PKNOX2,SAMD11,SOX11,EML1,WDR77,SLC5A7,MYL6,MTHFD1,MYL9,ATF3,ATF4,NUP205,POM121,CDCA5,SHOX2,GATA6,NOLC1,AGAP1,GATA4,GATA3,MRPL12,IQGAP3,LARP1,BTF3,GSTM2,JUN,JAG1,COL24A1,FZD7,EDEM1,PLK1,FN1,FZD9,NR2F1,BTBD11,NR2F2,PA2G4,PBX1,FLI1,NFATC4,PRRC2A,COL1A1,DHFR,COL1A2,GPR180,SSPN,SNAI2,FXYD6,DCHS1,ADA,CDK16,L…
gene_set_query	480	HOXA10	499	ARCHS4 Coexpression,464;Enrichr Queries,567;GTEx Coexpression,466	LRRC14B,TMEM200B,SERPINE2,SERPINE1,ENO3,DCAF6,MYLK,ALKBH3,ZMIZ1,MYC,CYP1B1,BVES,SMCO1,IER3,GAMT,PRKAB2,PRKCH,CACNA2D1,GTPBP8,MYL1,BIN1,DDIT4,TXNIP,PRKCQ,MYL9,OPTN,ATF3,CFH,SHOX2,GATA6,CDCA7,GATA3,MRPL12,WDR70,PRKAR2A,HMOX1,GATD3A,BTF3,JUN,PLK1,FN1,FZD9,NR2F1,NR2F2,PBX1,COL1A1,H19,COL1A2,FXYD1,SSPN,SNAI2,RNF220,MYOM1,BTG2,CDKN1A,CDKN1B,TINAGL1,LRRC39,PYGM,ADM,MRPL37,OSBPL11,PRKAG3,MYOM2,GLI2,ZCWPW…
gene_set_query	481	RARG	499.3	Literature ChIP-seq,116;ARCHS4 Coexpression,390;Enrichr Queries,177;GTEx Coexpression,1314	USP6NL,JRK,SERPINE2,PGAP3,SERPINE1,MRGPRF,FZD10,SLC4A2,F11R,ALKBH7,ELK3,FAM110A,NDST1,CAPNS1,DPYSL2,CREB3L1,MYC,DPYSL3,CYP1B1,AP1S1,IER3,GABARAPL1,UNC5B,SCRIB,RUFY1,DDIT3,DDIT4,TXNIP,ATF3,CDCA4,PDGFB,IL20RB,ABCB8,GATA3,PLA2G6,PCNX3,S100A16,PDGFD,SERPINH1,HMOX1,GATD3A,ZBTB7B,S100A11,EXPH5,ZBTB7C,ABCA1,JUN,JAG1,JUND,NDFIP1,JUP,CHKA,PLK2,MCAM,PMM2,FN1,BTBD11,NFATC1,NR2F2,NR1D1,CP,NFATC4,PRRC2A,COL1A…
gene_set_query	482	MAFA	499.7	ARCHS4 Coexpression,289;Enrichr Queries,882;GTEx Coexpression,328	LRRC14B,KEAP1,ENO3,HS6ST1,ZDHHC2,DCAF6,MT2A,OGFOD1,CREB3L1,MYC,PSMD3,CYP1B1,MYOZ3,SOX9,MYOZ1,IER5,SMCO1,EPHB3,TNS1,IER3,SAMD11,GAMT,ENDOG,UNC5B,ACTN2,CACNA2D1,MRPS18A,MTUS2,GNPAT,MYL1,BIN1,MYL2,RRAGD,DDIT4,ADGRB1,MYL3,TXNIP,PRKCQ,ALPK3,TRIB3,MXRA7,RIN2,OPTN,ATF3,ASF1B,CASZ1,NRN1,EPAS1,GATA6,PPP1R3A,GATA3,ART3,FXR1,NEU3,PRKAR2A,CMYA5,TNRC18,GATD3A,RHBDL3,ABCA1,MYH7B,EGR1,JUN,EGR2,JUND,EGR3,GADD45B…
gene_set_query	483	ZHX1	500.5	ARCHS4 Coexpression,583;Enrichr Queries,517;ReMap ChIP-seq,221;GTEx Coexpression,681	MT-ND6,MDC1,MT-ND4L,MT-ND4,GMFB,MT-ND5,MT-CO1,NOC2L,MT-ND3,KRTCAP2,TMEM88,DPYSL2,PRKACA,SCAMP1,DDIT4,RABL3,JTB,TXNIP,MT-CO3,CLOCK,ATF3,NYAP1,CDCA5,AAAS,MRPL12,HACD2,CIAO3,GABARAP,C3,PCNX3,PCNX1,RHOT2,HSPH1,MYO6,PIP5K1C,ZBTB7B,PUSL1,ZBTB7C,HEXIM1,ABCA1,ABCA2,JUN,PRRT2,FN1,PBX2,BTBD11,NR2F2,PBX1,NR2F6,ABTB1,TBL3,RNF225,FAM135A,EIF6,FASN,SFXN3,HRC,PSMG3,MTMR14,SNX13,ARHGAP5,MED16,ZNF48,DDA1,MRPL41,S…
gene_set_query	484	SP100	501.3	ARCHS4 Coexpression,630;Enrichr Queries,436;GTEx Coexpression,438	IFITM3,IFITM1,IFITM2,TRAF3IP3,WIPF1,JPT2,GMFG,SERPINE1,UBE2L6,GABPB1,IFIT1,IFIT3,ICAM1,IFIT2,LGALS3,MT2A,TRIM28,NAMPT,C3AR1,TBC1D10C,SLC12A6,TRIM21,B2M,SKP1,GBP5,ENTPD1,IL1R1,RECQL,PPP1R3F,IFI27,BIN2,XRN2,DDIT4,BTK,PSME1,CDIP1,SERPING1,TXNIP,PFN1,ALPK1,CFB,ATF3,OPTN,NYAP1,CFH,SAMSN1,HELZ2,C3,SEC14L2,BLOC1S5,CYB5R4,RNF213,INPP5D,MIER1,ST8SIA4,MAP6,HMOX1,SLAMF7,SLAMF6,S100A11,ATP6V0A1,LYN,ABCA1,EGR…
gene_set_query	485	NRF1	501.4	ARCHS4 Coexpression,604;ENCODE ChIP-seq,30;Enrichr Queries,647;ReMap ChIP-seq,46;GTEx Coexpression,1180	NUP107,MT-CO1,POP1,POP4,NOC2L,ACCS,TBK1,CAPNS1,RAVER1,SCP2,ALKBH1,PRKACA,GTSE1,TSTD2,SECISBP2,EWSR1,MTHFD2,DDIT3,FEZ1,ORAI3,DDIT4,JTB,TXNIP,MT-CO3,CLOCK,ATF3,SF1,ATF4,CDCA3,SHMT2,SHMT1,CDCA8,CIAO3,DEDD2,PRPSAP1,RHOT2,RNF216,ATRIP,HEXIM1,JUN,CREBBP,JAG1,JUP,NCAPH2,PBX1,NR2F6,PKIB,TBL3,RNF225,AGO1,AGO2,SFXN3,LGMN,ACHE,MTMR14,MED16,ZNF48,MED18,DDA1,PCMTD2,CHAF1B,PCMTD1,APC2,DUSP5,KCND1,EPS15L1,GMIP,…
gene_set_query	486	FAM200B	501.5	ARCHS4 Coexpression,405;GTEx Coexpression,598	SCOC,GMFB,ARL6IP1,TRRAP,THYN1,SLC4A2,RPS6KA4,GCSH,ATP5IF1,TRIM28,RAVER1,DPYSL2,ZMIZ2,PSMD3,STMN1,HABP4,PIEZO1,SEC62,PRKACB,ATXN7L3,ANKS1B,SKP1,GABARAPL2,SCRIB,SCAMP1,HDHD2,MTURN,SND1,MRPS18C,FEZ1,RUFY3,BOLA3,CDIP1,TSPYL4,SF1,BEX4,NECAB1,POM121,BEX1,NYAP1,TMEM63B,PHYHIPL,AGAP1,MRPL13,MTMR7,PCNX3,FAM171A1,EPB41L1,TSPAN7,DND1,SARAF,MAP6,HMGCLL1,GPM6B,ATP6V1C1,B4GALNT4,INTS1,RCC2,TMA7,GDF1,PBX2,PRRC2…
gene_set_query	487	USF1	502	ARCHS4 Coexpression,945;ENCODE ChIP-seq,8;Enrichr Queries,749;ReMap ChIP-seq,101;GTEx Coexpression,707	ATF2,GMFB,POP1,GMFG,TESK2,F11R,ALKBH7,TSKU,NDST1,COMTD1,SYNGAP1,TBK1,WLS,ATG3,MTHFD1,DDIT3,ZC3H11A,DDIT4,ORAI3,ORAI2,JTB,TXNIP,ATF3,ATF4,CDCA2,CDCA3,CDCA5,SHMT1,PDGFB,GATA4,PLA2G6,CIAO3,DEDD2,CIAO1,RHOT2,RNF213,LARP1,RDH11,PIP5K1C,ATRIP,HEXIM1,JUN,GSTM1,MTERF3,FUCA2,FN1,PBX2,PBX1,NR2F6,TBL3,RNF225,TBL2,PRXL2A,FASN,NMT1,HYOU1,LGMN,ARHGAP9,ACHE,LIN54,BHLHE41,ARHGAP1,ZNF48,DDA1,SMPD3,CHAF1B,CHAF1A,A…
gene_set_query	488	RXRB	502	ARCHS4 Coexpression,359;Enrichr Queries,534;GTEx Coexpression,613	PGAP3,EHMT2,DCAF8,ACCS,CAPNS1,RAVER1,ZMIZ1,AKT2,DPYSL2,MYC,ZMIZ2,LUC7L,PRKACA,VPS39,IER3,DDX17,GABARAPL1,RNASE1,GTPBP4,DDX39B,WDR81,PRKAR1A,DDIT3,DDIT4,TXNIP,SF1,ATF4,SDR39U1,AKAP17A,AAAS,PCNX3,RHOT2,LDHA,GATD3A,PIP5K1C,PLCG1,ZBTB7B,VPS16,FDFT1,CTC1,GSTM2,JUN,PHC2,WDR59,PHC1,JUND,GTF2IRD2,FN1,PBX2,IRF2BP2,PRRC2A,NR2F6,EHD1,ABTB1,FASN,CDK10,HBP1,EZH1,RARG,BTG2,CDKN1A,BTG1,TCF25,PHF1,PIGQ,SMG5,LFNG…
gene_set_query	489	USF2	502.2	ARCHS4 Coexpression,1128;ENCODE ChIP-seq,11;Enrichr Queries,655;ReMap ChIP-seq,116;GTEx Coexpression,601	MT-ND6,MDC1,MT-ND4L,ATF2,MT-ND4,NUP107,MT-ND5,GMFB,MT-CO1,POP1,EHMT2,TMEM94,TESK2,TMEM97,ALKBH7,MT-ND3,TSEN54,NDST1,PREX1,COMTD1,KRTCAP2,SYNGAP1,TBK1,CAPNS1,TMEM88,PSMD2,DPYSL2,PRKACA,XYLB,GABARAPL2,ATG3,INSYN1,RNASE1,EML4,CNBD2,DDX39A,MTHFD1,DDX39B,DDIT3,ZC3H11A,CLNS1A,DDIT4,ORAI3,AKIP1,ORAI2,PSME1,CDIP1,JTB,PSME2,TXNIP,MT-CO3,CFAP97,ATF3,ATF4,SF1,TTYH3,CDCA2,NYAP1,CDCA3,RETSAT,ABCB6,SHMT1,LYPD1…
gene_set_query	490	ZNF100	504	ARCHS4 Coexpression,923;Enrichr Queries,549;GTEx Coexpression,40	MDC1,NUP107,GABPB2,HNRNPU,TMEM97,SLC4A2,SMC3,SMC4,SMC2,MTBP,NDST1,TBK1,UBASH3B,CAPNS1,MPRIP,AP1S1,SUPT20H,PRKACA,BVES,DEPDC1B,TXNIP,TCEANC2,NUP98,ASF1B,ZBTB8A,CDCA2,PARPBP,CDCA3,CDCA5,CEP85L,CDCA8,NCAPG,SKA3,SKA1,PCNX3,FAM221A,CEP72,NUP88,ZBTB7B,ATRIP,CEP76,PLK4,BARD1,GTF2IRD2,PLK1,FZD9,WDR53,CDC7,BBIP1,CDC6,PRRC2A,AGO3,TDP1,GIPC1,SASS6,RAD17,EZH2,CEP57,TCF23,MRPL36,SMG5,EDRF1,CHAF1B,CHAF1A,ADAMT…
gene_set_query	491	DEAF1	504.8	ARCHS4 Coexpression,467;Enrichr Queries,719;ReMap ChIP-seq,12;GTEx Coexpression,821	MT-ND6,MT-ND4L,MT-ND4,MT-ND5,MT-CO1,PGAP3,EHMT2,ITSN1,TESK2,ZFYVE1,MT-ND3,TSEN54,NDST2,SAMD14,SYNGAP1,CAPNS1,TMEM88,DPYSL2,PRKACA,RBFOX1,DHDH,HPCAL1,MYL6,DDX39A,PRKAR1B,MTHFD1,DDIT4,PSME1,CDIP1,JTB,TXNIP,MT-CO3,ATF3,NGEF,SF1,ATF4,NYAP1,TTYH3,CDCA5,AGAP1,CDCA8,ABCB8,GABARAP,MRPL10,DEDD2,GUCD1,HSPH1,EPB41L1,PIP5K1C,ZBTB7B,GSTM4,HEXIM1,CTC1,ABCA2,BTBD19,JUN,CREBBP,CADM3,PRRT2,CADM4,JUP,EDEM2,FN1,PBX…
gene_set_query	492	ZBTB33	506.6	ARCHS4 Coexpression,828;ENCODE ChIP-seq,45;Enrichr Queries,670;ReMap ChIP-seq,131;GTEx Coexpression,859	ATF2,JRK,GMFB,NUP107,TFRC,MT-CO1,POP4,ACCS,ALKBH3,CAPNS1,DPYSL2,GPBP1,ANKFY1,CXADR,SECISBP2,PRKAB1,SCO1,MTHFD1,ZC3H11A,DDIT4,ORAI3,UNC50,JTB,TXNIP,TCEANC2,FAR1,MT-CO3,CLOCK,ATF3,SF1,ATF4,CDCA3,CDCA4,CDCA5,GATA3,CIAO3,DEDD2,CIAO1,PRPSAP1,RHOT2,RNF216,HEXIM1,BTBD19,JUN,JUP,NCAPH2,NR2F2,MAGOHB,BTBD10,TBL3,RNF225,SFXN3,NMT1,PKIG,MTMR14,ARHGAP5,MED16,OSBPL11,MED18,SHF,MED14,CHAF1A,PCMTD1,RMI2,RMI1,IFT…
gene_set_query	493	SPEN	508	ARCHS4 Coexpression,417;GTEx Coexpression,599	MDC1,MT-ND5,TRRAP,THUMPD2,HNRNPU,SMC5,GHITM,SOGA1,SYNGAP1,MPRIP,RAVER1,ZMIZ1,ZMIZ2,EPC1,EPC2,TRMT44,NUP214,DDX17,ACOT8,SMARCC2,TSTD2,NGDN,REV1,SRRM1,DDX39B,ZC3H11A,BCORL1,SF1,MACF1,ZBTB8A,NUP205,POM121,DHX9,MRPL16,BAZ2A,MRPL12,PCNX3,LARP1,BLOC1S1,DHX38,TNRC18,PLCG1,HMOX2,SERF2,CREBBP,JAG1,INTS1,RCC2,MRPL27,MICAL3,PBX2,INO80,PHC3,PRRC2A,FIBP,FUBP1,FBXL3,CDK12,CDK13,SUGP2,SETD5,RSF1,SMG7,SMG5,BABAM…
gene_set_query	494	ZNF586	509	ARCHS4 Coexpression,255;Enrichr Queries,554;GTEx Coexpression,718	CDA,GMFG,TMEM97,SLC4A2,WDR89,SMC4,MT-ND3,NDST1,CAPNS1,MPRIP,ZMIZ1,MYC,AP1S1,PRKACA,IER3,PRKCH,SCRIB,BIN3,BIN2,MTHFD2,DDIT4,MPPE1,MYL9,CDC42SE1,TTYH3,AGAP1,ABCB9,SAMSN1,ARPP19,CYB5R4,LARP1,EPB41L1,VTI1A,RRS1,SERPINH1,ST3GAL5,HMOX1,GATD3A,PIP5K1C,LYN,JUN,EDEM1,H3F3A,PLK1,PMM2,PRRC2A,SLC6A8,GIPC1,AGO2,FAT1,TNFSF8,HBP1,PKIG,LGMN,CDC42SE2,CDK16,ARHGAP9,CDKN1A,CDKN1B,SNX13,PYGL,CSRP1,TCP11L2,TNKS1BP1,N…
gene_set_query	495	POU5F1	510.2	Literature ChIP-seq,21;ARCHS4 Coexpression,144;Enrichr Queries,935;ReMap ChIP-seq,225;GTEx Coexpression,1226	NUP107,MT-CO1,POP4,ITSN1,TESK2,F11R,NOC2L,ALKBH7,TSKU,COMTD1,CAPNS1,RAVER1,DPYSL3,PRKACB,ATG3,UNC5B,CACNA2D1,PRKAB1,LARS2,MTHFD1,DDIT3,ZC3H11A,DDIT4,ORAI3,JTB,TXNIP,MT-CO3,ATF3,ATF4,CDCA2,SHMT2,CDCA4,CDCA5,CDCA7,GATA4,BAZ2A,GATA3,PLA2G5,CIAO3,DEDD2,RHOT2,LARP1,ADAMTS19,EPB41L1,EPB41L3,PDGFC,PIP5K1B,PIP5K1C,HEXIM1,GSTM3,BTBD19,JUN,JAG1,JUP,NR2F1,FN1,LARP7,NR2F2,EIF2AK4,PBX1,NR2F6,AIF1L,VANGL1,MOV1…
gene_set_query	496	ZNF768	510.3	ARCHS4 Coexpression,594;Enrichr Queries,736;GTEx Coexpression,201	LRRC14B,MDC1,EHMT2,SLC4A2,F11R,NOC2L,ENO3,DCAF6,PSMD4,RAVER1,CAPNS1,ZMIZ1,MYC,PSMD3,AP1S1,HOMER3,PRKACA,BVES,IER3,PRKAB2,ENDOG,WSB1,PRKCD,DAPK3,SCRIB,SND1,DDIT4,PRKD2,OPTN,ATF4,SF1,POM121,TTYH3,PCNX3,PRDX5,LARP1,PRKAR2A,S100A11,HEXIM1,JUN,JUND,JUP,PLK1,IRF2BP2,PBX2,PRRC2A,NR2F6,EIF6,PRXL2A,FASN,GIPC1,OGDH,HYOU1,CDK16,MYOM1,CDKN1A,SETD3,PIGQ,LRRC39,MRPL38,PYGM,MRPL36,KRI1,MED16,LRRC2,ZNF48,SMG5,LF…
gene_set_query	497	ALX1	510.7	ARCHS4 Coexpression,160;Enrichr Queries,983;GTEx Coexpression,389	MAML2,SERPINE2,COL12A1,EPS8,GCSH,PSMD8,PSMD4,EVA1B,PSMD5,MYC,DPYSL3,CYP1B1,BVES,PKNOX2,MED1,CCBE1,CLEC11A,SOX11,DKK2,DDIT4,SPIN2A,ATF3,RPN2,SHOX2,GATA6,CLCNKA,MRPL17,XPC,GATA4,SNU13,GATA3,MRPL12,PRDX3,PRDX4,PRDX1,PDGFC,CHST14,PUSL1,JUN,FZD6,ABCA4,FUCA2,FN1,FZD9,NR2F1,EIF2AK4,NR2F2,SNF8,CDC6,MAGOHB,MRPL23,NR0B2,PBX1,FLI1,VANGL1,COL1A1,COL1A2,EIF6,FAT1,SNAI2,PSMG1,FAT4,BTG2,CDKN1A,TINAGL1,QPRT,ARPC…
gene_set_query	498	HHEX	511	ARCHS4 Coexpression,745;Enrichr Queries,79;ReMap ChIP-seq,227;GTEx Coexpression,993	MDC1,ATF2,SLC4A1AP,PGAP3,GMFG,C4BPB,F11R,ALKBH3,LACTB,AS3MT,AKT2,DPYSL2,CXADR,DDIT4,ORAI3,TXNIP,ATF3,RETSAT,HPN,MRPL16,PDGFB,SDR39U1,AGAP1,PLA2G6,GABARAP,PRPSAP1,C3,CYB5R4,GUCD1,RNF213,ATRIP,HEXIM1,ABCA1,LYN,JUN,ABCA4,TMA7,MRPL27,FN1,PBX2,CP,NR0B2,FLI1,ABTB1,PRXL2A,AGO2,DCHS1,FXYD5,EZH1,RNF220,ARHGAP8,ATF7IP2,TMEM53,PCMTD2,TCP11L2,DUSP5,IFT140,ELOVL5,EMP1,EMP3,GMIP,TOMM40L,PSMA5,MRPL52,VAMP8,MMP1…
gene_set_query	499	TET2	511.5	ARCHS4 Coexpression,727;GTEx Coexpression,296	WIPF1,LST1,TESK2,BACH1,FAM110A,PREX1,HERC1,NAMPT,EPC1,SLC12A6,TBC1D22A,RNF111,ARL11,ALG6,ACSL1,SLC11A1,PRKCD,BIN2,TXNIP,PRKD2,HECA,MPPE1,ALPK1,LINS1,CDC42SE1,MACF1,IGSF6,EPB41,SAMSN1,PIK3R5,HACD4,CYB5R4,PCNX1,RNF213,INPP5D,VTI1A,ST8SIA4,CHST15,LYN,H3F3A,NBEAL2,NMI,PARP14,FLI1,SRPK1,CREBRF,ATM,CCDC125,PYGL,CTSS,AKAP13,RAC2,TCP11L2,TSPO,JAK2,CLIC1,RAB8A,CD53,CCT3,DBNL,IFNGR2,BAZ1A,GMIP,RAB33B,HCK,Z…
gene_set_query	500	NFIX	511.7	ARCHS4 Coexpression,60;Enrichr Queries,325;GTEx Coexpression,1150	SERPINE2,ENO2,MYLK,DCAF6,NDST1,SAMD14,MPRIP,ZMIZ1,IGLON5,DPYSL2,MYC,DPYSL3,CYP1B1,PRKACA,RBFOX1,SERPINF1,FNDC3B,PRKCA,ARMC8,DKK3,PRKAR1B,DAAM2,MAP1B,RUFY2,DDIT4,PSME2,TXNIP,COL13A1,CFH,RPN1,ABR,EPB41L1,SERPINH1,GATD3A,PIP5K1C,ABCA1,ABCA2,JUN,CADM3,PLK5,PRRT2,CADM4,JUP,FN1,NR2F1,NR1D2,NR2F2,PBX1,PRRC2A,COL1A1,SLC6A7,COL1A2,FASN,FXYD1,FAT1,OGDH,ARF1,BTG2,CDKN1A,TINAGL1,PYGM,PRSS23,SHF,MRC2,DSTYK,JP…
gene_set_query	501	NKX32	512.5	ARCHS4 Coexpression,586;GTEx Coexpression,439	TMEM200B,KDELR1,MRGPRF,DIXDC1,TONSL,SLC4A2,ZDHHC8,ANTXR2,NOC2L,RRP8,MYLK,TRIM28,ADGRA2,DPYSL3,PIEZO1,ANKFY1,AP1S1,ANKS1A,SLC12A7,RPS10,SAMD11,EPHA7,ACTN1,SCRIB,SOX12,ACTN4,EML1,BTC,SLC5A7,MYL6,FNDC1,MYL9,NBL1,ATF4,TSHZ3,COL13A1,SHOX2,TMTC2,PIK3R2,IQGAP3,RNF216,SERPINH1,TNRC18,TSPAN2,CDT1,JUN,COL24A1,INTS1,TNFSF12,FZD7,IGF2,NR2F2,PBX1,PRRC2A,NFATC4,DHFR,GIPC1,FXYD6,DCHS1,CALR,FERMT2,CDK16,FKBP10,S…
gene_set_query	502	ZNF415	513	ARCHS4 Coexpression,121;Enrichr Queries,837;GTEx Coexpression,581	TDRKH,SERPINE2,SLC4A2,CAPNS1,RAVER1,DPYSL2,GPBP1,STMN1,DPYSL3,PSMD3,CDK20,CYP1B1,PRKACB,BVES,CXADR,WSB1,DDX10,SCRIB,HDHD2,SND1,WDR81,MAP1B,FEZ1,RUFY3,DDIT4,RUFY2,CDIP1,TXNIP,PRKD2,MYL9,TSPYL4,ATF3,SF1,CFH,PHYHIPL,ABCB9,C3,PCNX3,FAM221A,PDGFD,EPB41L3,SYNDIG1,HMOX1,PIP5K1C,ZBTB7B,FZD7,FN1,FZD9,PBX2,PBX1,PRRC2A,SLC6A6,COL1A2,PKIA,FAT1,SSPN,FXYD6,XKR4,NRSN2,TCF23,ADM,EFCAB6,SMG5,TMEM47,TIMP3,NELFB,CI…
gene_set_query	503	REPIN1	514	ARCHS4 Coexpression,540;Enrichr Queries,407;GTEx Coexpression,595	TFRC,TRRAP,PWWP2B,HNRNPU,SLC4A2,NOC2L,ENO3,ATP5IF1,CAPNS1,RAVER1,ZMIZ1,DPYSL2,MYC,ZMIZ2,PSMD3,PRKACA,IER5,IER3,GAMT,ENDOG,SCRIB,SND1,DDIT4,JTB,TXNIP,ATF3,ATF4,SF1,MTMR2,POM121,SHMT2,MRPL12,MRPL13,PRDX3,PCNX3,LDHB,LDHA,LARP1,GATD3A,PLCG1,ZBTB7B,FDFT1,JUN,PHC2,JUND,JUP,MRPL27,FN1,IRF2BP2,PBX2,MCAT,NR2F6,EIF1,PRRC2A,FASN,GIPC1,OGDH,SFXN4,BTG2,CDKN1A,BTG1,TINAGL1,MRPL38,MRPL35,SMG5,MRPL41,MRPL40,TSPO…
gene_set_query	504	PBX2	514	ARCHS4 Coexpression,837;Enrichr Queries,418;ReMap ChIP-seq,159;GTEx Coexpression,642	MT-ND6,MDC1,MT-ND4L,MT-ND4,CYBC1,MT-ND5,MT-CO1,PGAP3,GMFG,EHMT2,NOC2L,MT-ND3,NDST2,ZFYVE28,NDST1,PREX1,SYNGAP1,RAVER1,TMEM88,DPYSL2,SUPT20H,PRKACA,SAMD11,UNC5B,HPCAL1,RUFY1,BCR,DDX39B,DDIT4,ORAI3,PSME1,JTB,TXNIP,MT-CO3,ATF5,ATF4,SF1,TTYH3,SHMT2,BAZ2A,ABCB8,GABARAP,C3,HSD11B1,PCNX3,PRKAR2B,ZBTB7B,LYN,CTC1,HEXIM1,ABCA1,BTBD19,JUN,JUP,PBX2,NR2F2,PBX1,EIF1,FAM111A,ABTB1,FASN,SFXN3,HRC,ARHGAP9,ACHE,ME…
gene_set_query	505	AEBP2	515.7	ARCHS4 Coexpression,412;Enrichr Queries,620;GTEx Coexpression,515	NUP107,MAML2,TFRC,HNRNPU,RBPJ,ZMIZ1,DPYSL2,MYC,PXDC1,MEF2A,MBNL2,WSB1,CXADR,FNDC3B,FNDC3A,CPED1,MTAP,DDIT4,CFAP97,CLOCK,SLAIN2,BCL10,PRDX3,BLOC1S5,LDHB,PDGFC,PNPO,SSR1,RSU1,GATD3A,BTF3,BARD1,ABCA1,JUN,JAG1,MCAM,PLK2,FZD6,RDX,IRF2BP2,PHC3,PBX1,EIF1,PRRC2A,HNRNPK,PRXL2C,BTG2,CDKN1A,BTG1,GPR22,TCF23,ARHGAP1,ARHGAP5,TMEM47,MRPL42,C1QTNF2,CASP12,ING3,C1QTNF7,HEY2,NELFB,JAK2,TEAD1,RRP15,PCMTD1,SS18,HEL…
gene_set_query	506	TMF1	516	ARCHS4 Coexpression,106;GTEx Coexpression,926	SMARCB1,LRR1,GPATCH2,THUMPD3,HSF2BP,DCAF5,NOC2L,DCAF1,CDC20,TBK1,TRIM28,DHX57,BSG,PSMD3,SPA17,PRKACA,ATXN7L3,MBNL2,SLC6A16,SCAF11,SFMBT1,SCRIB,SCAMP1,CDC34,PIH1D2,FAM76B,NUP98,CAGE1,MT-CO3,TTLL12,SPATA18,PFN1,CFAP97,RPL28,TELO2,CDCA5,CEP85L,MRPL12,NUP88,CEP76,SEC31A,TRAP1,INTS1,RCC2,PLK1,WDR53,SUCO,PA2G4,MEX3C,ELL2,PAICS,WAPL,ZWINT,PRRC2A,HNRNPM,TBL2,GOLGB1,SPDYA,RAD17,PSMG1,CDC42SE2,CDK16,AHCTF1…
gene_set_query	507	HOXA2	516.3	Literature ChIP-seq,153;ARCHS4 Coexpression,1011;Enrichr Queries,831;GTEx Coexpression,70	CNTFR,TMEM200B,TRRAP,COL12A1,MRGPRF,HNRNPU,ADARB1,MYLK,DPYSL5,ZMIZ1,MYC,DPYSL3,CYP1B1,ANKS1A,WLS,NGDN,SOX11,EML1,EID1,MYL6,RFX7,EWSR1,RBP1,TXNIP,MYL9,FREM1,ATF3,ATF4,POM121,TTYH3,SHOX2,GATA6,B3GLCT,SNU13,GATA4,GATA3,IQGAP3,ADH5,BLOC1S5,RSU1,GATD3A,RHBDL3,JUN,JAG1,FZD2,FN1,FZD9,NR2F1,NR2F2,PBX1,FLI1,COL1A1,FERMT1,COL1A2,SNAI1,SNAI2,DCHS1,FAT4,FERMT2,CDK16,CDKN1A,TINAGL1,TGFB1I1,STON1,MED19,ADM,PRS…
gene_set_query	508	ZBTB39	518	ARCHS4 Coexpression,232;Enrichr Queries,715;GTEx Coexpression,607	MDC1,PGAP3,TRRAP,HNRNPU,SMC6,SMC3,DCAF1,NDST1,ZMIZ1,DPYSL2,MYC,NUP214,DDX17,DAPK1,DDX39A,MTHFD2,DDIT4,TXNIP,NUP98,ATF3,SF1,NUP205,POM121,TTYH3,CDCA2,CDCA5,NOLC1,BAZ2A,LARP1,NUP88,GATD3A,PRR22,ATRIP,CEP76,PPARGC1B,ABCA1,JUN,JAG1,PHC1,TEX30,HOMER2,FZD7,FZD9,WDR53,IRF2BP2,PBX2,MEX3C,PRRC2A,DHFR,SLC6A6,MEX3B,TBL2,HNRNPK,FASN,AGO1,AGO2,RAD17,PSMG1,CDK12,HNRNPC,CDK13,MAJIN,SETD5,BTG2,CDKN1A,BTG1,PHF7,S…
gene_set_query	509	NR2C2	519	ARCHS4 Coexpression,1095;ENCODE ChIP-seq,100;Enrichr Queries,1134;ReMap ChIP-seq,35;GTEx Coexpression,231	MT-ND6,MT-ND4L,POP5,MT-ND4,MT-ND5,NUP107,SLC4A1AP,MT-CO1,PGAP3,TMEM97,ALKBH7,MT-ND3,LACTB,NDST1,TBK1,SYNGAP1,MPRIP,TMEM88,ALKBH1,DPYSL2,PSMD2,PSMD3,PRKACA,MEF2A,TYW5,TSTD2,DHDH,HPCAL1,MYL6,DDX39B,EWSR1,DDIT3,CLNS1A,ZC3H11A,PSME4,DDIT4,ORAI3,JTB,PSME2,MT-CO3,CLOCK,NGEF,SF1,EXD2,PARPBP,CDCA3,ABCB7,CDCA5,SDR39U1,BAZ2A,AAAS,GABARAP,CIAO1,C3,PCNX3,RHOT2,CYB5R4,PCNX1,RNF213,PRKAR2A,VTI1A,ZBTB7B,HMGXB3,…
gene_set_query	510	MEIS3	519	ARCHS4 Coexpression,375;Enrichr Queries,134;GTEx Coexpression,1048	CNTFR,SPARC,SERPINE2,FRMPD4,SERPINE1,COL12A1,STMN4,ENO2,SLC4A3,HS6ST1,PREX1,SAMD14,SYNGAP1,ADGRA1,RUSC2,DPYSL5,DPYSL2,ANPEP,CREB3L1,IGLON5,DPF1,DPYSL3,CYP1B1,SOX9,CCDC92,ATXN7L3,SOX4,TNS1,PKNOX2,IER3,UNC13A,SLC6A17,UNC5B,SERPINF1,PTOV1,SOX11,ANK2,SOX12,MAPK8IP3,DKK3,STX1B,SFRP1,CARHSP1,CCDC80,PRKAR1B,CRISPLD2,MAP1B,RUFY3,HECW1,ADGRB1,DDIT4,TXNIP,MYL9,ATF3,LLGL1,EPHA2,NECAB1,NUMBL,NYAP1,NRN1,TSHZ3…
gene_set_query	511	ZC3H8	521.3	ARCHS4 Coexpression,1417;Enrichr Queries,29;ReMap ChIP-seq,164;GTEx Coexpression,475	MT-ND6,MT-ND4L,MT-ND4,MT-ND5,GMFB,TFRC,MT-CO1,MT-ND3,SAMD14,CAPNS1,TMEM88,PSMD5,ARPIN,RBFOX1,TSTD2,SND1,MYL6,MTHFD2,DDIT3,DDIT4,RBP1,PADI3,JTB,TXNIP,TCEANC2,MT-CO3,ATF3,ATF4,ZBTB8A,CDCA3,TTYH2,SHMT2,CDCA5,CDCA7,SDR39U1,CDCA8,BAZ2A,AAAS,GABARAP,MRPL10,MTMR7,C3,PRPSAP1,FAM221A,HSPH1,RDH11,RSU1,PIP5K1C,ATRIP,HEXIM1,CTC1,BTBD19,JUN,PRPF38A,TMA7,LARP7,NETO2,EIF1,COL1A1,RNF225,EIF6,PKIA,AGO2,SFXN3,NMT2…
gene_set_query	512	ZNF322	522	ARCHS4 Coexpression,456;GTEx Coexpression,588	GMFG,FCF1,TMEM97,DPYSL5,CDC27,STMN1,EPC2,B2M,ACVR1,MED1,DDX18,TSTD3,PRKCI,WSB1,CXADR,SCAF11,TSTD2,NSMCE2,RECQL,SOX11,SCAMP1,CPED1,FAM133B,DHX40,TWSG1,ZSCAN20,MTHFD2,RUFY3,PSME1,YME1L1,GINM1,RIN3,PFN1,KCTD18,CFAP97,PRR13,ZBTB8A,VPS26C,HACD3,RPAP3,ADH5,ZBTB2,BLOC1S5,EPB41L5,LDHB,WDR70,ADAMTS19,INPP5D,HLTF,MCMBP,N4BP2,FDFT1,YES1,FZD7,ST8SIA2,KNOP1,LARP7,SMARCA1,PHC3,PAICS,DCLK1,AIMP1,POLA1,ZZZ3,PCDH…
gene_set_query	513	TFAP2C	522.8	Literature ChIP-seq,81;ARCHS4 Coexpression,1080;ENCODE ChIP-seq,39;Enrichr Queries,423;ReMap ChIP-seq,60;GTEx Coexpression,1454	ATF2,JRK,NUP107,GMFB,SLC4A1AP,TFRC,PWWP2B,TESK1,NOC2L,ACCS,F11R,TSKU,FAM110A,NDST1,COMTD1,CAPNS1,DPYSL2,AKT2,MLYCD,ATG3,PRKAB2,CXADR,SECISBP2,CACNA2D2,LARS2,SCO1,MTHFD1,MTHFD2,DDIT4,ORAI3,TXNIP,VOPP1,MT-CO3,ATF3,ATF4,CDCA4,SHMT2,SHMT1,GATA6,CDCA7,LYPD1,BAZ2A,GATA3,CIAO3,DEDD2,PRPSAP1,RHOT2,RDH11,ADAMTS19,ADAMTS17,PIP5K1C,ATRIP,HEXIM1,BTBD19,JUN,JAG1,JUP,NCAPH2,FN1,LARP7,BTBD11,NR2F2,PBX1,NR2F6,DH…
gene_set_query	514	HOXC8	523.3	ARCHS4 Coexpression,490;Enrichr Queries,790;GTEx Coexpression,290	MT-ND5,GABPB2,SERPINE2,COL12A1,SERPINE1,PHAX,GPATCH4,ISLR,DPYSL2,CREB3L1,MYC,CYP1B1,MED1,CCBE1,SERPINF1,CLEC11A,SOX11,FAM133B,DDIT4,ORAI2,YME1L1,TXNIP,NHLRC1,SPIN2A,ASTN2,MYL9,ATF3,ZBTB8A,SHOX2,GATA6,GATA3,ADAMTS12,FAM221A,LARP1,MYO6,RRS1,HMOX1,GATD3A,ST3GAL1,JUN,PRPF38B,FZD2,GTF2IRD2,FN1,NR2F1,UPF3B,EIF2AK4,NR2F2,COL1A1,H19,COL1A2,AGO3,SNAI2,NMT2,BTG2,CDKN1A,TINAGL1,ADM,SMG8,PRSS23,MED18,PANX1,C…
gene_set_query	515	ZNF518B	524	ARCHS4 Coexpression,494;Enrichr Queries,439;GTEx Coexpression,639	JRK,TFRC,SERPINE2,PGAP3,PHAX,MSANTD4,MYLK,TBK1,PPP4R1,ZMIZ1,DPYSL2,MYC,DPYSL3,GPBP1,STMN1,CYP1B1,BVES,IER3,MED1,MBNL2,WSB1,CXADR,SOX11,ZSCAN20,MAP1B,DDIT4,TXNIP,JTB,CLOCK,TSPYL5,MAPKAP1,MRPL12,RNF216,RAD21,CHST15,RDH14,GATD3A,ABCA1,BARD1,ARL14EP,JUN,JAG1,PLK2,RDX,FZD9,IRF2BP2,EIF2AK4,NETO2,NR2F2,PBX1,PKIA,FASN,AGO1,FAT1,SNAI2,BTG2,PHF20,MRPL36,SMG8,PRSS23,MRPL41,MRPL42,RIOK2,NELFB,TEAD1,PCMTD1,UP…
gene_set_query	516	HSF4	524.7	ARCHS4 Coexpression,373;Enrichr Queries,320;GTEx Coexpression,881	MT-ND4,PGAP3,MT-CO1,TMEM94,DCAF8,SLC4A2,ENO2,AKT2,DPYSL2,CREB3L1,MYC,ZMIZ2,LUC7L,PRKACA,IER3,DDX17,SCRIB,NISCH,PRKAR1B,DDIT3,DDIT4,TXNIP,ATF3,PDGFB,AAAS,PLA2G6,ABR,RHOT2,CRACR2B,HMOX1,PIP5K1C,PLCG1,ABCA1,ABCA2,GSTM2,JUN,PRRT2,WDR59,PHC1,JUND,FN1,FZD9,NR1D1,NFATC4,PRRC2A,COL1A1,ABTB1,FXYD1,CDK10,PLCH2,PRR36,CDKN1A,TINAGL1,BHLHE41,ADM,CSAD,SMG5,SMPD3,LFNG,MRC2,SMPD4,C1QTNF1,ADAMTSL4,TNKS1BP1,CIC,NI…
gene_set_query	517	FOXA1	524.7	Literature ChIP-seq,107;ARCHS4 Coexpression,638;ENCODE ChIP-seq,93;Enrichr Queries,774;ReMap ChIP-seq,223;GTEx Coexpression,1313	ATF2,GMFB,NUP107,F11R,TSKU,CAPNS1,ALKBH1,NDST4,AKT2,PRKAB2,CXADR,PRKAB1,SCO1,DDIT4,ORAI3,JTB,TXNIP,TCEANC2,ATF3,SF1,CDCA2,SHMT2,CDCA5,GATA6,TPRG1L,PDGFB,GATA3,PLA2G6,ADAMTS12,LYPD6,LARP1,RNF213,RDH11,EPB41L1,LTA4H,HEXIM1,JUN,JAG1,JUP,NEBL,EIF2AK1,FN1,NR2F1,LARP7,NR2F2,LARP4,MAGOHB,PBX1,NR2F6,VANGL1,TBL2,PKIA,FASN,FXYD6,FXYD5,LIN54,MTMR10,ARHGAP8,MTMR14,ARHGAP1,SNX13,ARHGAP5,SHB,PRKAG3,PCMTD2,CHAF…
gene_set_query	518	SCMH1	525.5	ARCHS4 Coexpression,963;GTEx Coexpression,88	MDC1,TMEM200B,TRRAP,MRGPRF,DIXDC1,ADARB1,THUMPD1,ANTXR2,SOGA1,MYLK,DCAF6,ADGRA2,DPYSL3,DPF2,ANKS1A,B2M,TNS2,TNS1,EPHA7,SMARCC2,ACTN2,ACTN1,DAPK3,PTOV1,EML1,JMJD8,BTC,MYL6,IFT81,MYL3,MXRA7,TLN1,MYL9,OBSL1,ATF4,SF1,POM121,TSHZ3,ANAPC16,TMEM63B,TGFA,PIK3R2,ADH5,INPP5A,LARP1,RNF216,SCAP,RDH14,TNRC18,TSPAN2,PLCG1,MAP4,RAB11FIP5,PRR30,MYH7B,INTS1,GTF2IRD2,TNFSF12,FZD7,MICAL3,PBX1,NFATC4,PRRC2A,PTK7,WNK…
gene_set_query	519	ZNF777	526	ARCHS4 Coexpression,167;Enrichr Queries,808;GTEx Coexpression,603	MDC1,PGAP3,HNRNPU,SLC4A2,NOC2L,ZFYVE1,ELK1,TSKU,RRP9,ALKBH3,CAPNS1,RAVER1,ALKBH1,DPYSL2,ZMIZ2,MYC,PSMD3,CDK5RAP1,AP1S1,PRKACA,BVES,IER3,NGDN,DAPK3,SCRIB,GTPBP4,SND1,DYNC1LI1,WDR81,ZSCAN22,DDIT4,NHLRC1,ADPRM,ATF5,RPL28,ATF3,SF1,POM121,PCNX3,ABR,LARP1,WDR70,RRS1,SERPINH1,HMOX1,GATD3A,PIP5K1C,PLCG1,ZBTB7B,SLC19A1,JUN,CREBBP,JUND,JUP,PLK2,PLK1,PBX2,INO80,NR2F2,PRRC2A,COL1A1,EHD1,FASN,GIPC1,AGO2,HYOU1…
gene_set_query	520	MYF5	528	ARCHS4 Coexpression,353;Enrichr Queries,838;GTEx Coexpression,393	SERPINE1,COL12A1,ENO3,DCAF6,EPS8,DPYSL2,MYC,CYP1B1,IER3,GAMT,CCBE1,PRKAB2,ENDOG,CACNA2D1,SOX11,DKK2,CPED1,MYL6,MYL1,BIN1,MAP1B,MYL2,PRKCQ,OPTN,ATF3,GATA3,BCL10,ADH7,SKA1,LDHA,S100A16,PRKAR2A,PDGFC,GATD3A,S100A11,JUN,FZD9,NR2F1,FN1,NR2F2,COL1A1,H19,FAM111A,PPFIBP1,PKIA,SNAI1,SNAI2,MYOM1,CDKN1A,TINAGL1,LRRC39,PYGM,AREG,SLC6A2,PRKAG3,LRRC2,MYOM2,GLI2,C1QTNF3,CSRP3,C1QTNF1,B3GALT2,HEY2,TEAD1,TEAD4,LR…
gene_set_query	521	AKAP8	528	ARCHS4 Coexpression,799;Enrichr Queries,180;GTEx Coexpression,605	SCOC,GMFB,TFRC,RRP1,HNRNPU,GPATCH4,SMC3,SMC4,ZMIZ1,DPYSL2,MYC,STMN1,LUC7L,PRKACB,IER5,ANKS1B,DDX17,GABARAPL2,ACOT7,NGDN,DNTTIP2,HDHD2,GTPBP4,DKK3,DDX39A,WDR81,MTHFD2,EWSR1,FEZ1,DDIT4,CDIP1,TXNIP,PRKD2,RPL28,TSPYL4,SF1,POM121,PHYHIPL,NOLC1,AKAP17A,HACD3,LARP1,HSPH1,WDR70,EPB41L1,PRDX1,RRS1,B3GALNT1,PRPF38B,JUN,CREBBP,JUND,PLK1,INO80,EIF1,HNRNPM,HNRNPK,EIF6,FASN,HNRNPF,FAT1,HNRNPC,CDK12,EZH2,NRSN2,…
gene_set_query	522	ARNT2	528.3	ARCHS4 Coexpression,455;Enrichr Queries,224;GTEx Coexpression,906	APP,SERPINE2,FRMPD4,SERPINE1,COL12A1,ENO2,MYLK,EDNRB,DPYSL2,MYC,CHEK2,DPF1,DPYSL3,STMN1,HABP4,CYP1B1,SOX9,EPHB2,TNS3,SOX4,ANKS1B,IER3,PRKCG,PAQR6,RBFOX1,UNC13A,SLC6A17,UNC5B,SOX11,ANK2,ANK3,MAPK8IP3,MTURN,DKK3,STX1B,SFRP1,PRKAR1B,DAAM2,MAP1B,FEZ1,ADGRB1,DDIT4,KCNQ3,CDIP1,SPARCL1,TRIB3,KCTD12,PLPP3,TRIB2,ATF3,NGEF,BEX4,NECAB1,ADCYAP1R1,NYAP1,EPAS1,STXBP1,CEND1,PHYHIPL,AGAP1,TMTC1,ACTR3B,KALRN,FAM1…
gene_set_query	523	CC2D1A	528.5	ARCHS4 Coexpression,477;GTEx Coexpression,580	PGAP3,FCF1,TONSL,TMEM94,ZDHHC8,TSEN54,ZFYVE28,RAVER1,WDR90,ZMIZ2,CDC27,ARL6IP5,PIEZO1,PRKACA,EPHB3,SMARCC2,RECQL,FNDC3B,PTOV1,SCRIB,MAPK8IP3,PRKD3,GINM1,ULK1,NEIL1,PLPP2,CFAP97,TELO2,LLGL2,TMEM185B,TBC1D9B,TMTC1,PIK3R2,MST1R,VPS26B,CIAO3,PCNX3,ABR,RHOT2,TNRC18,PIP5K1C,ZBTB7B,RALGDS,EXPH5,TRPM4,ABCA2,CARMIL3,INTS1,RASSF7,MICAL3,IFNLR1,CGN,PRRC2A,PKIB,MYO5B,GIPC1,WNK2,PRXL2C,ADCK5,CDK10,FAT4,PLCH2,…
gene_set_query	524	CAMTA2	529	ARCHS4 Coexpression,339;Enrichr Queries,468;GTEx Coexpression,780	APP,SPARC,PGAP3,TESK1,ZDHHC8,ENO2,ZFYVE28,SAMD14,SYNGAP1,RUSC2,MPRIP,ZMIZ1,IGLON5,FTH1,DPYSL2,ZMIZ2,CHEK2,NDST3,PRKACA,TNS3,ATXN7L3,SCN1B,TNS1,PRKCG,GABARAPL1,PAQR6,RBFOX1,ATP6V1G2,UNC13A,SMARCC2,SLC6A17,PRKCE,ACTN1,PRKCD,HPCAL1,ACSL6,ANK2,ACTN4,ANK3,MAPK8IP3,MTURN,INPP4A,NISCH,PPP1R3F,STX1B,ADCY9,PRKAR1B,DDIT3,HECW1,DDIT4,ADGRB1,TXNIP,CDIP1,HECA,ULK1,PLPP3,LLGL1,NGEF,NYAP1,TTYH3,TMEM63B,EPAS1,ST…
gene_set_query	525	LHX6	529.3	ARCHS4 Coexpression,901;Enrichr Queries,519;GTEx Coexpression,168	ITSN1,SERPINE1,COL12A1,STMN4,ENO2,EPS8,SOX17,DPYSL5,DPYSL2,DPYSL3,STMN1,CYP1B1,WSB1,ACOT7,CXADR,SERPINF1,SOX11,EID1,FEZ1,RUFY3,DDIT4,SPARCL1,ATF3,PDGFB,ADAMTS15,PRKAR2B,VTI1B,ABCA1,JUN,AFAP1L1,PRRT2,FZD4,LRBA,PLK2,MCAM,ABCA9,FN1,FZD9,NR2F1,NR2F2,FLI1,SLC16A14,COL1A1,COL1A2,PCDHB2,CILP,PRXL2A,PKIA,NOSTRIN,NMT2,FXYD6,GPR19,CDKN1A,NRSN2,TINAGL1,ADM,SLC6A2,PRSS23,C1QTNF1,MECOM,AIFM2,TMEM44,TRIM2,SPIN…
gene_set_query	526	GLI1	529.5	Literature ChIP-seq,159;ARCHS4 Coexpression,897;Enrichr Queries,93;GTEx Coexpression,969	SERPINE2,SERPINE1,COL12A1,MYLK,DPYSL2,CREB3L1,MYC,NAMPT,CYP1B1,RPL38,PIP4K2C,DDX17,WSB1,UNC5B,SERPINF1,PRKCE,STARD9,DKK2,DDIT3,DDIT4,TXNIP,ASTN2,ATF3,CFH,SHMT2,SHOX2,GATA3,C3,HMOX1,GATD3A,LTA4H,PLCG1,ABCA1,AFAP1L2,JUN,CREBBP,FZD2,CADM4,PHC1,PLK2,MCAM,FZD7,ABCA9,FN1,FZD9,NR2F1,PBX2,NR2F2,ABCA8,NFATC4,COL1A1,SLC6A6,ABTB1,COL1A2,SNAI1,SNAI2,FAT4,XKR4,BTG2,CDKN1A,TINAGL1,PIGT,ADM,ING1,GLI2,MRC2,LFNG,…
gene_set_query	527	KLF1	530	Literature ChIP-seq,12;ARCHS4 Coexpression,567;Enrichr Queries,665;ReMap ChIP-seq,20;GTEx Coexpression,1386	TFRC,EHMT2,ITSN1,GHITM,ATP5IF1,KRTCAP2,CAPNS1,RAVER1,TMEM88,CHID1,GABARAPL2,NGDN,RFX2,MYL4,MYL6,DDX39A,MTHFD2,PRKAR1A,DDIT3,CLNS1A,DDIT4,PSME1,JTB,TXNIP,PSME2,MPPE1,ATF3,OPTN,ATF4,SF1,LXN,CDCA3,ABCB6,SHMT2,CDCA5,CDCA7,ABCB8,AAAS,MRPL12,HACD3,CIAO3,MRPL13,ADAMTS10,GABARAP,DEDD2,C3,PRPSAP1,RHOT2,GUCD1,PRKAR2B,PIP5K1B,ZBTB7B,PUSL1,HEXIM1,BTBD19,JUN,CADM3,PRRT2,PRPF38A,HACE1,EIF2AK1,NCAPH2,TMA7,MRPL2…
gene_set_query	528	NKX61	530	ARCHS4 Coexpression,966;GTEx Coexpression,94	SPON1,TMEM200A,MRGPRF,DIXDC1,ADARB1,ANTXR2,MYLK,RPS6KA5,DPYSL3,STMN1,DPF2,PLCE1,ANKS1A,EPHB2,WLS,EPHA7,UNC13A,ACTN1,DAPK3,MTUS2,CACNA2D2,FNDC3A,EML1,BTC,MYL6,DAAM2,RUFY3,RBP1,RRAGD,MXRA7,TLN1,CBLL1,MYL9,ASF1B,RD3,BEX4,BEX1,C2CD4B,AARD,ADH5,PCDH17,MTMR7,INPP5A,RNF216,ADAMTS19,MAP6,TNRC18,TSPAN2,HMGCLL1,JUN,PTPRN2,CADM4,TNFSF12,FZD7,SLC16A12,TMEM196,PBX1,PPP1R1A,ARMC10,FXYD2,ID4,PEMT,CYSTM1,IGSF9B,…
gene_set_query	529	LYL1	530.6	Literature ChIP-seq,123;ARCHS4 Coexpression,869;Enrichr Queries,368;ReMap ChIP-seq,196;GTEx Coexpression,1097	MT-ND6,MT-ND4L,ATF2,MT-ND4,MT-ND5,MT-CO1,GMFG,F11R,MT-ND3,ZFYVE28,FAM110A,SAMD14,KRTCAP2,PSMD4,TMEM88,C3AR1,PRKAB1,EML1,BCR,RUFY1,MTHFD2,ETHE1,DDIT4,ORAI2,PADI3,TXNIP,VOPP1,MT-CO3,ATF3,ABCB6,HPN,PDGFB,ABCB9,DEDD2,HACD4,PCNX3,C3,PCNX1,PRKAR2B,ZBTB7B,LYN,ABCA1,ABCA2,JUN,CREBBP,HACE1,JUP,TEX30,EIF2AK1,FLI1,COL1A1,ABTB1,TBL2,AGO2,SFXN3,FXYD5,EZH1,RNF220,ARHGAP9,MTMR14,QPRT,ARHGAP1,PRKAG2,TMEM53,VSIR,…
gene_set_query	530	IRF5	531.3	ARCHS4 Coexpression,264;Enrichr Queries,329;GTEx Coexpression,1001	IFITM3,IL1RN,TRAF3IP3,WIPF1,SERPINE1,LST1,IFI30,IFIT3,ICAM1,IFIT2,LGALS3,MYC,C3AR1,TBC1D22A,B2M,CMKLR1,ENTPD1,SLC11A1,PRKCD,NINJ1,BTK,PSME1,TXNIP,RIN3,KCTD12,RIN2,ATF3,CERKL,PIF1,IGSF6,SAMSN1,PLA2G7,PIK3R6,PIK3R5,C3,SEC14L2,INPP5D,ST8SIA4,SLAMF7,HMOX1,SLAMF6,APOE,CD14,KCNN4,LYN,STAT5A,VASP,CDT1,MSR1,EGR1,JUN,EGR2,GADD45B,FAM78A,EDEM1,TREX1,TNFSF13,FN1,NBEAL2,NMI,PARP14,BST2,PARP10,EHD1,ID2,PNOC,F…
gene_set_query	531	ZNF195	531.7	ARCHS4 Coexpression,190;Enrichr Queries,445;GTEx Coexpression,960	HNRNPU,SLC4A2,SMC3,SMC4,ZFYVE28,NDST1,CAPNS1,MPRIP,IGLON5,DPYSL2,STMN1,PRKACA,BVES,WSB1,CXADR,SOX11,WDR81,RFX7,MAP1B,RUFY2,DDIT4,ATF3,SLAIN2,MTMR7,PCNX3,LDHB,HSPH1,RSU1,GATD3A,PIP5K1C,ZBTB7B,FDFT1,PRPF38B,JUN,FZD9,UPF3B,PBX2,CDC7,NETO2,LARP4,PRRC2A,SLC6A7,FASN,GIPC1,OGDH,HBP1,HNRNPC,GPR19,EZH2,GABRB2,BTG2,CDKN1A,ARHGAP1,ADM,MRPL42,EDRF1,TRIM2,ANXA6,NELFB,CIC,RRP15,DLGAP5,HELLS,CLUH,LRRC49,PAX6,AE…
gene_set_query	532	ZNF318	531.8	ARCHS4 Coexpression,1028;Enrichr Queries,896;ReMap ChIP-seq,95;GTEx Coexpression,108	USP6NL,MDC1,F11R,NDST2,SYNGAP1,TMEM88,DPYSL2,SMCO1,GABARAPL2,GABARAPL1,STARD4,MYL6,DDX39B,RFX7,DDIT3,DDIT4,TXNIP,ATF3,SF1,PIF1,CDCA2,CDCA3,CDCA5,CDCA8,NCAPG,ABCB8,BAZ2A,PLA2G6,RNF213,LARP1,PRKAR2B,HEXIM1,ABCA1,BTBD19,JUN,CREBBP,PRPF38A,EDEM1,PBX2,MAGOHB,EIF1,MOV10,FAM111A,TBL2,EIF6,TDP1,FASN,SASS6,NMT2,EZH2,ARHGAP9,ACHE,MED16,AREG,ZNF48,DDA1,EDRF1,NELFE,DUSP5,RMI2,EMP3,SIRT7,BAZ1B,LRRC41,PSMA5,IN…
gene_set_query	533	HOXA11	532	ARCHS4 Coexpression,146;Enrichr Queries,980;GTEx Coexpression,470	TMEM200B,SERPINE2,TMEM200A,SERPINE1,COL12A1,MRGPRF,SLC4A2,NOC2L,ELK1,RRP8,MYLK,ISLR,MYC,CREB3L1,ANKFY1,CYP1B1,RPL38,SAMD11,SCRIB,SYTL4,CPED1,MYL6,PRKD3,DDIT4,FREM1,MYL9,ATF3,ATF4,ZBTB8A,SHOX2,GATA6,GATA3,MRPL12,IQGAP3,WDR70,ADAMTS19,PDGFC,SERPINH1,GATD3A,JUN,PLK1,FN1,FZD9,NR2F1,NR2F2,PBX1,FLI1,NFATC4,PRRC2A,COL1A1,H19,COL1A2,GIPC1,SNAI1,SNAI2,DCHS1,FERMT2,CEP89,CDK16,CDKN1A,TINAGL1,TGFB1I1,TCF23,…
gene_set_query	534	SOX11	532	Literature ChIP-seq,130;ARCHS4 Coexpression,1088;Enrichr Queries,263;ReMap ChIP-seq,264;GTEx Coexpression,915	MT-ND6,MT-ND4L,POP5,SCOC,MT-ND4,MT-ND5,GMFB,TFRC,MT-CO1,TMEM94,F11R,MT-ND3,SYNGAP1,DPYSL5,AKT2,DPYSL2,DPYSL3,PSMD3,PRKACA,PRKACB,GABARAPL2,STARD4,TSTD3,CXADR,UNC5B,CACNA2D1,SCAMP1,EML1,MYL6,FEZ1,RUFY3,MYL2,ZC3H11A,CLNS1A,DDIT4,RUFY2,CDIP1,VOPP1,TXNIP,FAR1,MT-CO3,MPPE1,MYL9,CFAP97,ATF3,CEP85L,LYPD1,B3GLCT,CDCA7,AGAP1,MRPL17,GATA3,MRPL12,ADAMTS10,ADAMTS15,LARP1,EPB41L1,RDH14,ABCA1,B3GALNT1,JUN,PRRT…
gene_set_query	535	GATA3	532.3	Literature ChIP-seq,87;ARCHS4 Coexpression,900;ENCODE ChIP-seq,88;Enrichr Queries,402;ReMap ChIP-seq,246;GTEx Coexpression,1471	MT-ND6,TDRKH,MT-ND4L,MT-ND4,SCOC,JRK,MT-ND5,NUP107,GMFB,SLC4A1AP,MT-CO1,ITSN1,F11R,RBPJ,MT-ND3,ZFYVE1,TSEN54,FAM110A,ATP5IF1,PREX1,ISLR,ZFYVE26,PPP4R1,CAPNS1,TMEM88,NDST4,ALKBH1,PSMD3,HIST3H2BA,PRKACA,ARPIN,SAMD11,STARD4,PRKAB2,CXADR,UNC5B,UNC5C,MYL4,LARS2,DDX39A,DDIT3,CLNS1A,DDIT4,PSME4,VOPP1,TXNIP,SPARCL1,MT-CO3,ATF3,NGEF,OPTN,TTYH3,RETSAT,CDCA4,GATA6,MRPL16,IL20RB,BAZ2A,GATA3,PLA2G7,GABARAP,C3…
gene_set_query	536	HMBOX1	532.8	ARCHS4 Coexpression,750;Enrichr Queries,813;ReMap ChIP-seq,30;GTEx Coexpression,538	MT-ND6,USP6NL,POP5,MT-ND4L,MT-ND4,MT-ND5,GMFB,MT-CO1,TMEM94,F11R,MT-ND3,AS3MT,SYNGAP1,CAPNS1,TMEM88,DPYSL2,PSMD2,GPBP1,PSMD3,ANKFY1,MEF2A,STARD9,MYL4,DDX39B,DDIT4,TXNIP,MT-CO3,ATF3,ZBTB8A,CEP85L,TPRG1L,MRPL17,BAZ2A,HACD3,MRPL12,GABARAP,FAM221A,RDH11,PRKAR2B,VTI1B,HEXIM1,ABCA1,BTBD19,JUN,CREBBP,LRBA,FN1,ABCA9,BBIP1,CP,NR0B2,PBX1,MOV10,FAM135A,AGO3,AGO2,NOSTRIN,GPR19,EZH2,LIN54,ATF7IP2,EFCAB6,AREG,…
gene_set_query	537	SMYD3	533.5	ARCHS4 Coexpression,397;GTEx Coexpression,670	FRMPD3,ACSM3,FRMPD4,CPNE7,UBE2L3,ATP5IF1,EFR3A,SNRPD2,ZMIZ2,MPV17,PRKACA,ATXN7L3,SKP1,ATP6V1G2,ACOT7,SLC6A15,ECH1,GCAT,INPP4A,CPED1,STX1B,SARNP,HECW1,VDAC3,SPIN2A,HPRT1,TSPYL4,SF1,MRPL16,CEND1,SNU13,ABCB9,HACD3,MRPL13,PRDX3,PCNX3,ABR,FAM171A2,PRDX4,SCFD2,SWI5,TSPAN5,RSU1,ZBTB7B,ATP6V1C1,SCAI,TMEM184C,CADM3,NDFIP1,MYO5A,PBX2,NETO2,MAGOHB,PRDX6,SNAP91,GRIN2D,DERA,FIBP,NDUFAF3,PSMG1,CALM1,SCN2B,GABR…
gene_set_query	538	ZNF792	535.3	ARCHS4 Coexpression,1015;Enrichr Queries,433;GTEx Coexpression,158	SERPINE2,WIPF1,ELK3,FAM110A,CNST,UBASH3B,ZMIZ1,DPYSL2,MYC,DPYSL3,CYP1B1,PRKACB,IER3,PRKCH,MBNL2,STARD8,RUFY1,BIN2,RUFY3,DDIT4,PSME1,CDIP1,TXNIP,PDGFB,CDCA7,PHYHIPL,HACD4,PRKAR2B,SERPINH1,MCMBP,HMOX1,GATD3A,RSU1,ABCA1,JUN,AFAP1L1,JAG1,JUP,FZD4,PLK2,LRBA,EIF2AK1,NFATC2,NR1D2,FLI1,EHD4,TOLLIP,NOSTRIN,FXYD5,BTG2,CDKN1A,ARPC1B,ADM,ARHGAP6,LFNG,PIP4P2,RPLP2,TIMP3,TCP11L2,SH3BGRL2,JAK2,JAK1,DUSP4,DUSP5,…
gene_set_query	539	ZFHX4	535.7	ARCHS4 Coexpression,757;Enrichr Queries,289;GTEx Coexpression,561	CNTFR,ITSN1,COL12A1,PHAX,STMN4,MSANTD4,F11R,ENO2,TSEN54,MYLK,DPYSL5,DPYSL2,DPYSL3,STMN1,CYP1B1,CCBE1,MBNL2,WSB1,CXADR,SERPINF1,CACNA2D1,PRKCA,SOX11,PRKD3,IFT81,MAP1B,FEZ1,RUFY3,RUFY2,RABL3,TXNIP,PRKD2,SPIN2A,PRR13,CFH,SHOX2,ADAMTS12,PDGFC,ZBTB7B,VPS16,ABCA1,JUN,JAG1,H3F3A,FN1,FZD9,NR2F1,EIF2AK4,NR2F2,FHDC1,PBX1,COL1A1,COL1A2,PCDHB2,PKIA,FAT1,FAT3,FXYD6,FAT4,XKR4,CDKN1A,TINAGL1,DIS3L,CHM,PRSS23,GL…
gene_set_query	540	ZBTB45	537	ARCHS4 Coexpression,504;Enrichr Queries,356;GTEx Coexpression,751	TLNRD1,PGAP3,POP4,WDR83,SLC4A2,ZFYVE1,ALKBH6,ELK1,FAM110A,CAPNS1,RAVER1,DPYSL2,MYC,ZMIZ2,STMN1,PSMD3,AP1S1,PRKACA,IER3,VPS18,ACOT8,PIH1D1,DAPK3,SCRIB,SOX12,GTPBP4,WDR81,ARMC5,ZSCAN22,DDIT4,TXNIP,RPL28,NAA60,ANAPC15,TTYH3,TPRG1L,BLOC1S4,PCNX3,CHST12,PIP5K1C,PUSL1,ZBTB7B,HEXIM1,JUN,JAG1,FZD2,JUND,JUP,SNF8,NR1D1,GPN2,PRRC2A,NR2F6,EHD1,RNF225,FASN,GIPC1,NOSTRIN,PSMG3,CDKN1A,TINAGL1,PIGQ,MRPL38,ADM,ME…
gene_set_query	541	ZNF581	538.7	ARCHS4 Coexpression,247;Enrichr Queries,612;GTEx Coexpression,757	CDA,SERPINE2,ENO2,ALKBH7,RRP9,PSMD8,PSMD4,EVA1B,MYC,CYP1B1,IER5,IER3,PIH1D1,RUFY1,BIN3,DDX39A,MTHFD2,ARMC6,DDIT3,DDIT4,PSME1,TXNIP,PRKD2,ADPRM,RPL28,ATF4,SHMT2,CDCA4,SNU13,MRPL12,MRPL13,DEDD2,BLOC1S4,PRDX4,NTHL1,PRDX1,VTI1A,HMOX1,LTA4H,PUSL1,FDFT1,BTF3,JUN,FZD2,JUND,WDR54,EIF1,EIF6,FASN,HNRNPF,AGO2,FXYD5,CDKN1A,BTG1,MRPL38,ADM,MRPL37,MED18,PQBP1,MRPL41,ATIC,PAXX,RPLP2,TSPO,TK1,TIMP1,TEAD4,DUSP5,N…
gene_set_query	542	IRX1	538.7	ARCHS4 Coexpression,424;Enrichr Queries,573;GTEx Coexpression,619	CNTFR,MAML2,SERPINE2,COL12A1,STMN4,FZD10,EVA1B,DPYSL5,ZMIZ1,DPYSL2,MYC,IGLON5,DPYSL3,CYP1B1,UNC5B,SOX11,SOX12,PLEKHS1,FEZ1,RUFY3,DDIT4,TXNIP,MYL9,ATF3,NYAP1,TTYH3,SHOX2,GATA6,LYPD1,AGAP1,XPC,GATA3,FAM171A1,FAM171A2,CRACR2B,BTF3,JUN,JAG1,FZD2,NDFIP1,CADM4,PLK2,FZD7,APCDD1L,FZD6,PMM2,FN1,FZD9,NR2F1,FZD8,NR2F2,GRIN2D,NFATC4,COL1A1,COL1A2,FAT1,SNAI2,DCHS1,FAT4,PRR36,CDKN1A,BTG1,TINAGL1,ADM,SLC6A2,AAC…
gene_set_query	543	ZNF639	539	ARCHS4 Coexpression,1321;Enrichr Queries,319;ReMap ChIP-seq,172;GTEx Coexpression,344	USP6NL,MDC1,CYBC1,TFRC,EHMT2,ZFYVE1,SYNGAP1,PRKACA,ARPIN,TSTD3,TYW5,TSTD2,HPCAL1,FAM133B,EID1,DDX39B,RFX7,MTHFD2,DDIT3,RUFY3,DDIT4,ORAI3,ORAI2,JTB,TCEANC2,MYL9,CFAP97,SF1,ATF4,ZBTB8A,NYAP1,CDCA4,MRPL12,GABARAP,FAM221A,RHOT2,RNF213,HSPH1,PDGFC,RDH14,PIP5K1B,RSU1,PIP5K1C,HEXIM1,BTBD19,JUN,PRRT2,NCAPH2,LARP7,NR0B2,MLLT10,TBL3,RNF225,TBL2,AGO3,PRXL2C,AGO2,NMT1,FAT4,FERMT2,MRPL35,ZNF48,TMEM47,JPH2,CHA…
gene_set_query	544	CREB5	540	ARCHS4 Coexpression,753;Enrichr Queries,88;GTEx Coexpression,779	ERRFI1,CYBC1,IFITM2,SERPINE2,WIPF1,GMFG,LST1,SERPINE1,COL12A1,ANTXR2,IFIT1,IFIT3,MYLK,ICAM1,IFIT2,PREX1,LGALS3,FRAT1,MT2A,FRAT2,ZMIZ1,RPS6KA2,DPYSL2,MYC,NAMPT,DPYSL3,C3AR1,CYP1B1,SOX9,SLC12A6,SOX6,TNS3,RPS10,SOX4,TNS1,IER3,ARL11,IL1R1,ACSL1,ACTN1,ARRDC3,FNDC3B,MCEMP1,ANK2,RUNX2,SFRP1,BIN2,CRISPLD2,MAP1B,DDIT4,TXNIP,RIN3,HECA,KCTD12,ALPK1,PLPP3,ATF3,CDC42SE1,SLC45A4,IGSF6,EPAS1,PHYHIPL,PIK3R1,SAMS…
gene_set_query	545	ARID3A	542	ARCHS4 Coexpression,1452;ENCODE ChIP-seq,65;Enrichr Queries,316;ReMap ChIP-seq,136;GTEx Coexpression,741	USP6NL,MDC1,MAPKBP1,CYBC1,GMFB,TFRC,GMFG,TMEM94,F11R,ACCS,ALKBH7,TSEN54,ATP5IF1,NDST2,ALKBH3,COMTD1,TBK1,CAPNS1,TMEM88,DPYSL2,PSMD3,C3AR1,XYLB,MEF2A,UNC5B,SCAMP1,BCR,FAM133B,MYL6,DDX39B,MTHFD2,DDIT4,ORAI3,UNC50,PSME1,JTB,TXNIP,PSME2,TCEANC2,CLOCK,ATF3,ATF4,MTMR2,ZBTB8A,TTYH3,CDCA2,RETSAT,CEP85L,B3GLCT,MRPL16,BAZ2A,MRPL12,CIAO3,SLC5A3,GABARAP,MTMR6,MRPL10,DEDD2,CIAO1,C3,PRPSAP1,PCNX3,CYB5R4,RHOT2,…
gene_set_query	546	AR	542.2	Literature ChIP-seq,56;ARCHS4 Coexpression,764;Enrichr Queries,256;ReMap ChIP-seq,226;GTEx Coexpression,1409	ATF2,JRK,GMFB,TFRC,MT-CO1,POP4,TSKU,ALKBH3,ISLR,SYNGAP1,SCP2,DPYSL5,DPYSL2,NDST4,FAM110C,DPYSL3,ANKFY1,WLS,PKNOX2,CXADR,DHDH,MTHFD1,DDIT4,ORAI3,JTB,TXNIP,MT-CO3,ATF5,ATF3,SHMT1,TPRG1L,PDGFB,GATA4,BAZ2A,GATA3,PLA2G5,ADAMTS12,CIAO3,DEDD2,ADAMTS16,PRPSAP1,ADAMTS15,EPB41L5,RHOT2,LARP1,RNF213,EPB41L1,RDH11,AGMO,ADAMTS17,RDH14,PIP5K1C,HEXIM1,JUN,PRPF38B,CREBBP,GSTM1,NEBL,NR2F1,FN1,NR2F2,PBX1,VANGL1,FAS…
gene_set_query	547	BNC1	542.3	ARCHS4 Coexpression,534;Enrichr Queries,401;GTEx Coexpression,692	USP6NL,SERPINE2,SERPINE1,COL12A1,SMC6,MYLK,NDST1,PPP4R1,FAM110C,MYC,CYP1B1,IER3,CCBE1,UNC5B,SOX11,DDX39A,DDIT4,TXNIP,ATF3,CDCA4,HSPA4L,GATA6,IL20RB,GATA3,HACD2,C3,S100A16,PDGFC,CEP76,PLK4,JUN,JUP,FZD6,FN1,NR2F1,WDR53,NR2F2,MEX3C,VANGL1,COL1A1,FERMT1,RNF225,FAM135A,COL1A2,EIF6,GIPC1,SNAI2,PSMG1,PLCH2,EZH2,MAJIN,LAD1,RARG,CDKN1A,TINAGL1,CLTB,ADM,AREG,PRSS23,TUBA1C,MECOM,MMP28,PBK,TIMP3,TNKS1BP1,ANX…
gene_set_query	548	CXXC4	542.7	ARCHS4 Coexpression,781;ReMap ChIP-seq,113;GTEx Coexpression,734	SCOC,NEXMIF,STMN4,ENO2,NOC2L,ALKBH7,ENO3,TSEN54,ATP5IF1,COMTD1,CAPNS1,ZMIZ1,TMEM88,DPYSL5,WDR90,MYC,DPYSL2,STMN1,AP1S1,PRKACA,PRKACB,VPS36,IER5,SAMD11,GAMT,GABARAPL2,ACOT7,MECR,WSB1,CXADR,UNC5B,PRKCE,PIH1D1,SOX11,SOX12,FNDC3A,SCAMP1,HDHD2,PRKAR1B,IFT81,RUFY3,MAP1B,DDIT4,HMBS,RUFY2,PSME1,CDIP1,JTB,PSME2,TSPYL4,ATF4,NYAP1,CDCA3,CDCA5,SHOX2,GATA6,PHYHIPL,AGAP1,SNU13,HACD3,CIAO3,GABARAP,MTMR7,PRPSAP1…
gene_set_query	549	TFAP4	544	ARCHS4 Coexpression,1481;Enrichr Queries,31;ReMap ChIP-seq,58;GTEx Coexpression,606	MT-ND6,MT-ND4L,MT-ND4,MT-ND5,TFRC,MT-CO1,TESK2,TMEM97,NOC2L,F11R,MT-ND3,TSEN54,TSKU,COMTD1,SAMD14,MPRIP,TMEM88,DPYSL2,PRKACA,HPCAL1,MTHFD1,MTHFD2,DDIT4,ORAI3,TXNIP,TCEANC2,MT-CO3,ATF3,ATF4,ZBTB8A,TTYH3,CDCA3,ABCB6,CDCA4,SHMT2,CDCA5,HPN,PDGFB,CDCA7,CDCA8,BAZ2A,ABCB8,PLA2G6,MRPL12,GABARAP,C3,PRPSAP1,FAM221A,RHOT2,FIGNL1,PUSL1,ZBTB7B,ATRIP,PPARGC1B,EXPH5,HEXIM1,ABCA2,BTBD19,JUN,PRRT2,JAG1,JUP,TMA7,A…
gene_set_query	550	KLF3	544.3	ARCHS4 Coexpression,378;Enrichr Queries,240;ReMap ChIP-seq,201;GTEx Coexpression,1358	MT-ND6,USP6NL,MT-ND4L,MT-ND4,MT-ND5,SLC4A1AP,TFRC,MT-CO1,FZD10,NOC2L,MT-ND3,FAM110A,CAPNS1,DPYSL2,GPBP1,SUPT20H,WLS,SAMD11,CCBE1,GABARAPL1,CXADR,UNC5C,MYL4,RBP1,DDIT4,TXNIP,MT-CO3,CLOCK,ATF3,ZBTB8A,CDCA2,CDCA3,CDCA5,GATA6,CDCA7,PDGFB,IL20RB,GATA3,HACD3,HACD4,RHOT2,PRKAR2B,PDGFC,ZBTB7B,EXPH5,ZBTB7C,HEXIM1,ABCA1,LYN,JUN,BTBD19,JAG1,JUP,EIF2AK1,NR2F1,FN1,BBIP1,NR2F2,FLI1,EIF1,ABTB1,RNF225,EIF6,AGO2,…
gene_set_query	551	CHCHD3	544.5	ARCHS4 Coexpression,983;GTEx Coexpression,106	LRRC14B,THYN1,TMEM97,ENO3,DCAF6,RPL18A,RPS19,SNRPD2,PSMD4,SNRPD1,PCLAF,MLYCD,CIAO2A,SNRPD3,MYOZ1,BVES,RPS10,SMCO1,RPS13,ENDOG,ACTN2,MRPS18B,MRPS18A,GTPBP8,MIF,AFG3L2,GNPAT,SUB1,BOLA3,SARNP,RRAGD,VDAC3,VDAC1,ALPK3,SMIM4,ABCB7,PPP1R3A,SNU13,MRPL13,ART3,LDHB,CMYA5,SERF2,BTF3,MTERF3,KNOP1,TMA7,PARVB,PRDX6,PAICS,WDR54,ZWINT,DHFR,AIMP2,NDUFAF5,HRC,OGDH,NDUFAF1,HNRNPC,RPS24,CLIC5,MYOM1,MRPS16,LRRC39,OLA…
gene_set_query	552	MXD3	545.3	ARCHS4 Coexpression,782;Enrichr Queries,9;GTEx Coexpression,845	CDA,CYBC1,GMFG,SMC4,SMC2,EPS8,MYC,STMN1,GTSE1,IER3,SAMD11,MCEMP1,KNSTRN,DEPDC1B,BIN2,MTHFD2,DDIT4,PRR11,RPL28,ATF3,ASF1B,CDC42SE1,PIF1,CDCA2,PARPBP,CDCA3,CDCA4,CDCA5,CDCA7,CDCA8,NCAPG,SKA3,IQGAP3,SKA1,CYB5R4,FIGNL1,S100A11,SLC19A1,LYN,PLK4,BARD1,JUN,H3F3A,PLK1,CDC7,CDC6,SNF8,DHFR,ABTB1,FAM111A,TNFSF8,EZH2,ARHGAP9,BTG2,CDKN1A,TINAGL1,MRPL36,PYGL,VSIR,IL18BP,LFNG,TUBA1C,CHAF1B,CHAF1A,IMPA2,NUF2,PBK…
gene_set_query	553	POU6F1	545.3	ARCHS4 Coexpression,551;Enrichr Queries,221;GTEx Coexpression,864	SERPINE2,PGAP3,DIXDC1,ADARB1,ENO2,IFIT3,SAMD14,RUSC2,ZMIZ1,IGLON5,DPYSL2,MYC,CHEK2,NDST3,DPYSL3,TNS3,TNS2,SOX4,SCN1B,TNS1,PRKCG,ST6GAL1,PAQR6,RBFOX1,ATP6V1G2,UNC13A,SLC6A17,MTUS1,ACSL6,ANK2,PRKCA,ANK3,MAPK8IP3,MTURN,STX1B,ADCY9,PRKAR1B,FEZ1,RUFY2,DDIT4,ADGRB1,TYRO3,TXNIP,HECA,KCTD12,TRIB2,ATF3,NGEF,NYAP1,EPAS1,STXBP1,SDC3,CEND1,PIK3R1,KALRN,ABR,FAM171A2,PGBD5,EPB41L1,KCNN1,ST8SIA5,GATD3A,SCN3B,ST…
gene_set_query	554	RFX7	545.3	ARCHS4 Coexpression,509;Enrichr Queries,1013;GTEx Coexpression,114	RB1,NUP107,TRRAP,HNRNPU,NOC2L,DCAF7,ALKBH3,ZFYVE26,KRTCAP2,ZMIZ1,DPYSL2,MYC,PSMD3,CDK5RAP1,RNF111,DDX17,MED1,MBNL2,CLPX,MYL6,MAP1B,ZC3H11A,DDIT4,YME1L1,NUP205,POM121,CDCA4,GABARAP,ABR,LARP1,WDR70,RAD21,SERF2,BARD1,ABCA1,JUN,CREBBP,LRBA,INO80,PHC3,MEX3C,PBX1,MLLT10,EIF6,AGO2,FAT1,CDK12,GABRB3,SETD5,BTG2,CDKN1A,ARHGAP5,SMG7,WDR43,MRPL41,UBL5,CHAF1B,MED14,CHAF1A,TEAD1,DENND2C,CNOT6L,TEX10,NSUN2,TET2…
gene_set_query	555	FOXA2	545.5	Literature ChIP-seq,20;ARCHS4 Coexpression,1317;ENCODE ChIP-seq,77;Enrichr Queries,687;ReMap ChIP-seq,200;GTEx Coexpression,972	ATF2,NUP107,POP4,ITSN1,ALKBH6,TSKU,ALKBH3,NDST1,COMTD1,SCP2,DPYSL2,AKT2,PRKAB2,CXADR,UNC5B,SECISBP2,CACNA2D2,BCR,SCO1,DDIT4,JTB,TXNIP,TCEANC2,ATF3,OPTN,CDCA2,GATA6,TPRG1L,GATA4,GATA3,PLA2G6,ADAMTS16,PRPSAP1,EPB41L5,RHOT2,LARP1,RNF213,ADAMTS19,EPB41L1,PDGFD,PDGFC,PIP5K1B,HEXIM1,JUN,JAG1,JUP,NEBL,FN1,NR2F1,BTBD11,NR2F2,PBX1,NR2F6,PKIB,PPFIBP1,TBL2,FXYD2,FASN,AGO2,FAT1,NMT1,SFXN4,NMT2,FAT3,PKIG,MTMR…
gene_set_query	556	MTERF2	545.5	ARCHS4 Coexpression,319;GTEx Coexpression,772	SCOC,ACSM3,EIF4A3,ECI2,DCAF8,THUMPD1,GBA2,RPS6KA4,CAPNS1,TRIM28,AKT2,ZMIZ2,LUC7L,ATXN7L3,SKP1,DDX17,TSTD3,SMARCC2,WSB1,ACTN1,RSAD1,ACTN4,PPA2,NEIL1,TLN1,PFN1,OBSL1,RPL28,SF1,BEX4,BEX1,DCUN1D4,BCL10,OSGEP,MTMR7,PCNX3,EPB41L5,PDCD10,MYO6,VTI1A,DPH7,ZBTB7B,VASP,WDR59,ZRANB2,DTNA,PMM1,INTS1,GTF2IRD2,TMEM50B,ADHFE1,RCC2,MICAL3,DELE1,PBX2,CPLANE1,PRRC2A,EHD1,STAR,ECHDC2,PEMT,RGL3,FXYD6,FXYD5,CALR,CALM2…
gene_set_query	557	VDR	547	Literature ChIP-seq,62;ARCHS4 Coexpression,1140;Enrichr Queries,145;ReMap ChIP-seq,130;GTEx Coexpression,1258	POP5,ATF2,JRK,NUP107,TFRC,MT-CO1,POP1,POP4,TSKU,FAM110A,ALKBH3,NDST1,COMTD1,CAPNS1,SCP2,DPYSL2,PRKAB2,ENDOG,ACE2,DDIT3,ZC3H11A,DDIT4,RABL3,TXNIP,MT-CO3,MPPE1,ATF3,ATF4,CDCA2,CDCA3,CDCA5,CDCA7,PDGFB,B3GLCT,GATA3,CIAO3,PRPSAP1,RHOT2,RNF216,HEXIM1,BTBD19,JUN,JUP,NCAPH2,FN1,MAGOHB,TBL3,RNF225,TBL2,FASN,AGO2,SFXN3,NMT1,MTMR11,MED16,ZNF48,DDA1,SHF,CHAF1B,SMPD1,TCP11L2,PCMTD1,APC2,DUSP4,DUSP5,CNOT6L,RMI…
gene_set_query	558	ZFHX3	547.3	ARCHS4 Coexpression,875;Enrichr Queries,564;GTEx Coexpression,203	JRK,TRRAP,ADARB1,EPS8,MPRIP,ZMIZ1,DPYSL2,MYC,CREB3L2,PLCE1,CYP1B1,PXDC1,IER3,PKNOX2,TSTD3,MBNL2,PRKCE,FNDC3B,PRKCA,SCRIB,SOX12,CPED1,BCR,BCAM,ADCY9,MAP1B,DDIT4,TXNIP,ASTN2,MYL9,CFAP97,ZBTB8A,AGAP1,PCNX3,PDGFC,GSG1L,RSU1,GATD3A,ST3GAL1,ABCA1,JUN,CREBBP,JAG1,MCAM,LRBA,FN1,EXOC6B,IRF2BP2,NR2F2,PBX1,PRRC2A,COL1A1,SSPN,FAT1,FAT4,CDK12,FERMT2,SETD5,BTG2,CDKN1A,TINAGL1,BTG1,GPR21,ARHGAP6,PRSS23,TMEM47,C…
gene_set_query	559	RORC	548	ARCHS4 Coexpression,1072;Enrichr Queries,357;GTEx Coexpression,215	LRRC14B,PGAP3,SERPINE1,DCAF8,ENO3,DCAF6,MYC,PSMD3,NAMPT,SMCO1,IER3,GAMT,PRKAB2,GABARAPL1,ENDOG,CLPX,MYL1,BIN1,MYL2,DDIT4,MYL3,TXNIP,PRKCQ,OPTN,NGEF,ATF3,CFH,HPN,PDGFB,GATA3,ADH6,C3,PRKAR2A,ADAMTS17,HMOX1,ABCA1,MYH7B,JUN,GSTM1,HOMER2,FN1,FZD9,CGN,NR1D1,COL1A1,NPLOC4,PRXL2A,FASN,FXYD1,SFXN4,MYOM1,BTG2,CDKN1A,TINAGL1,LRRC39,MRPL38,PYGM,ADM,PRKAG3,LRRC2,MYOM2,SMPD3,LFNG,JPH2,CSRP3,MRPL40,IMPA2,TIMP3,…
gene_set_query	560	PRDM1	549.4	ARCHS4 Coexpression,1189;ENCODE ChIP-seq,86;Enrichr Queries,225;ReMap ChIP-seq,83;GTEx Coexpression,1164	USP6NL,TDRKH,MDC1,ATF2,TFRC,PGAP3,GMFG,FZD10,C4BPB,F11R,RBPJ,TSKU,PREX1,PPP4R1,TBK1,FAM110C,DPYSL2,PRKACA,MEF2A,GBP5,GABARAPL1,GBP7,SECISBP2,CACNA2D1,EML4,MYL6,MTHFD1,ZC3H11A,ORAI3,DDIT4,PSME1,PSME2,TXNIP,JTB,ATF5,CLOCK,ATF3,SF1,CDCA2,TTYH2,GATA6,SDR39U1,GATA3,HSD11B1,PCNX3,C3,ADAMTS16,LARP1,HSPH1,RNF213,EPB41L1,RDH11,ZBTB7C,LYN,ABCA1,JUN,BTBD19,JAG1,PMM1,EDEM1,TMA7,NR2F1,FN1,BTBD11,BBIP1,NR2F2,M…
gene_set_query	561	TBX2	550.3	ARCHS4 Coexpression,1347;Enrichr Queries,66;GTEx Coexpression,238	CDA,SERPINE2,SERPINE1,COL12A1,C4BPB,MYLK,ZMIZ1,DPYSL2,MYC,DPYSL3,CYP1B1,CMKLR1,IER3,MED1,WSB1,PRKCH,STARD8,SERPINF1,PIH1D1,DKK3,BCAM,DDIT4,UNC50,SERPING1,TXNIP,MYL9,ATF3,CFH,CDCA3,GATA6,GATA3,ADAMTS10,SLC5A4,NTHL1,SERPINH1,HMOX1,PRR29,GATD3A,PLCG1,JUN,JAG1,FZD2,MCAM,FZD7,FN1,NR2F1,NR2F2,NFATC4,COL1A1,SLC6A7,COL1A2,NOSTRIN,SNAI1,SNAI2,PKIG,LAD1,CDKN1A,TINAGL1,ARHGAP8,TGFB1I1,CLTB,ADM,SHB,ARHGAP6,P…
gene_set_query	562	PRR12	551.3	ARCHS4 Coexpression,165;Enrichr Queries,678;GTEx Coexpression,811	TRRAP,PGAP3,ZDHHC8,SLC4A2,MKI67,SOGA1,CCAR2,NYNRIN,RPS6KA4,ZFYVE26,SYNGAP1,TRIM28,RAVER1,MPRIP,ZMIZ1,DPYSL2,ZMIZ2,MYC,PIEZO1,PRKACA,VPS36,NFRKB,ATXN7L3,VPS39,SOX4,EPHB3,TNS1,DDX17,SMARCC2,REV1,ACOD1,SCRIB,P3H3,SOX12,ANK3,ACTN4,MAPK8IP3,NISCH,BCR,DDX39B,WDR81,ZC3H11A,DDIT4,ULK1,BCORL1,RPL28,KCTD15,TELO2,LLGL1,SF1,PLEKHD1,MACF1,RTEL1,POM121,TTYH3,TBC1D9B,BAZ2A,PIK3R2,GATA3,OSGEP,PCNX3,STRIP1,RHOT2,…
gene_set_query	563	CREM	553	Literature ChIP-seq,1;ARCHS4 Coexpression,802;Enrichr Queries,194;ReMap ChIP-seq,186;GTEx Coexpression,1582	JRK,NUP107,TFRC,PWWP2B,ITSN1,ALKBH3,FAM110A,DPYSL2,GPBP1,PRKACA,PRKACB,PRKAB2,CXADR,SECISBP2,DHDH,PRKAB1,MTHFD2,EWSR1,DDIT3,ZC3H11A,DDIT4,ORAI3,UNC50,ORAI2,JTB,TXNIP,CLOCK,OPTN,SF1,DEDD2,LARP1,LTA4H,ATRIP,HEXIM1,BTBD19,JUN,PRPF38B,CREBBP,PRPF38A,JUP,NCAPH2,PBX2,LARP7,BTBD11,LARP4,BTBD10,MOV10,PPFIBP1,AGO3,AGO2,SFXN3,NMT2,HYOU1,PKIG,PRKAG2,SNX13,SHB,ZNF48,JAK2,JAK1,DUSP4,DUSP5,IFT140,TEX10,TMEFF1,…
gene_set_query	564	HOXB2	553.3	ARCHS4 Coexpression,1031;Enrichr Queries,463;GTEx Coexpression,166	SERPINE2,GMFG,SERPINE1,MRGPRF,RRP8,MYLK,RAVER1,EVA1B,DPYSL2,MYC,CREB3L1,DPYSL3,PSMD3,CYP1B1,ANKS1A,IER3,NUP214,SERPINF1,DAPK3,CLEC11A,EML1,CPED1,MTAP,MYL6,DDIT4,TXNIP,JTB,MYL9,ATF3,ATF4,PRR13,POM121,GATA6,GATA3,ADH5,RHOT2,SERPINH1,CHST15,RSU1,GATD3A,JUN,JAG1,FZD2,PLK2,FZD7,FN1,FZD9,NR2F1,NR2F2,NFATC4,PRRC2A,COL1A1,H19,COL1A2,SNAI2,DCHS1,FXYD5,PKIG,FERMT2,GABRB3,BTG2,CDKN1A,TINAGL1,TGFB1I1,STON1,A…
gene_set_query	565	ZSCAN16	553.3	ARCHS4 Coexpression,374;Enrichr Queries,625;GTEx Coexpression,661	CDA,CYBC1,SERPINE2,GMFG,THYN1,SLC4A2,NDST1,CAPNS1,MPRIP,DPYSL5,DPYSL2,MYC,DPYSL3,STMN1,CYP1B1,IER3,CXADR,WSB1,PRKCD,SCRIB,SOX11,SND1,BIN3,BIN2,MTHFD2,DDIT3,DDIT4,TXNIP,MPPE1,ATF3,ASF1A,PRR13,SF1,NAA60,LXN,GATA3,PCNX3,CYB5R4,CHST15,HMOX1,GATD3A,PIP5K1C,FDFT1,LYN,JUN,FZD2,JUP,PLK2,EDEM2,H3F3A,FZD9,PBX2,CDC7,CGN,NETO2,PBX1,PRRC2A,ABTB1,NPLOC4,PCDHB2,TNFSF8,EZH2,ARHGAP9,BTG2,BTG1,ARPC1B,ADM,PRSS23,VS…
gene_set_query	566	ESR2	554	Literature ChIP-seq,112;ARCHS4 Coexpression,1441;Enrichr Queries,561;ReMap ChIP-seq,109;GTEx Coexpression,547	SCOC,SCX,C4BPB,NOC2L,ZFYVE28,NDST1,AS3MT,COMTD1,ZFYVE26,TBK1,DPYSL2,SAMD11,PKNOX2,MEF2A,ENDOG,SECISBP2,DNTTIP2,SND1,BCR,MYL6,DDIT3,RBP1,DDIT4,PADI3,TXNIP,ATF3,GATA6,GATA3,AAAS,PLA2G6,CIAO1,ADAMTS16,FAM221A,PCNX1,MYO6,ZBTB7B,ABCA1,GSTM3,JUN,CREBBP,PRRT2,JUP,NEBL,FN1,NR2F1,ABCA9,BTBD11,BBIP1,NR2F2,FLI1,EIF1,COL1A1,MLLT10,PKIB,TBL3,FASN,AGO2,SFXN4,KCNC4,PRKAG2,EFCAB6,TUBA1C,EDRF1,MECOM,RPLP2,FLVCR2,…
gene_set_query	567	ZNF467	558.3	ARCHS4 Coexpression,714;Enrichr Queries,19;GTEx Coexpression,942	CDA,CYBC1,SERPINE2,WIPF1,GMFG,PREX1,DPYSL2,CYP1B1,IER3,GABARAPL1,UNC5B,PRKCD,MCEMP1,BIN2,DDIT4,TXNIP,PRKD2,ATF3,C3,CYB5R4,SERPINH1,CHST15,HMOX1,GATD3A,ZBTB7B,SLC19A1,LYN,ABCA1,JUN,PHC2,JAG1,FZD2,JUP,H3F3A,FN1,FZD9,PBX2,PBX1,COL1A1,ABTB1,SLC6A6,TNFSF8,ARHGAP9,BTG2,CDKN1A,BTG1,TINAGL1,ADM,PYGL,PRSS23,VSIR,LFNG,ADAMTSL4,TIMP3,TIMP1,DUSP4,DUSP5,NFAM1,EMP1,ELOVL6,GMIP,MED25,PXDN,HCLS1,PLEKHO2,HBEGF,GR…
gene_set_query	568	ZNF691	563.3	ARCHS4 Coexpression,200;Enrichr Queries,343;GTEx Coexpression,1147	POP5,NUP107,PGAP3,HNRNPU,THYN1,RRP8,MPRIP,PSMD4,ALKBH1,DPYSL2,MYC,STMN1,IER5,IER3,ACOT7,CXADR,ZSCAN22,DDIT3,SARNP,ORAI3,DDIT4,TXNIP,ATF3,ATF4,ANAPC16,CDCA7,MRPL16,AAAS,MRPL13,ADH5,C3,PRDX3,BLOC1S5,LDHB,PRDX1,HMOX1,GATD3A,ST3GAL1,FDFT1,JUN,PHC2,GTF2IRD2,FZD9,MRPL27,PBX2,IRF2BP2,CDC7,NR1D1,MAGOHB,EIF6,LGMN,RNF220,BTG2,CDKN1A,TINAGL1,ADM,TMEM186,MED18,PQBP1,MRPL41,ATIC,TRIM5,DUSP5,HELLS,ACTL6A,NUTF2…
gene_set_query	569	ZNF316	564.7	ARCHS4 Coexpression,480;Enrichr Queries,713;GTEx Coexpression,501	ERRFI1,SCOC,PWWP2B,TONSL,SLC4A2,ZDHHC8,SOGA1,TSKU,CCAR2,NDST2,RPS6KA4,ZFYVE26,TRIM28,RAVER1,ZMIZ1,DPYSL2,WDR90,ZMIZ2,MYC,OGFOD2,CPNE1,TBC1D10C,PIEZO1,PRKACA,NFRKB,ATXN7L3,SKP1,IER3,GAMT,PRKCD,SCRIB,SCAMP1,MAPK8IP3,MFSD10,RUFY1,NISCH,EID1,DDX39B,WDR81,DDIT4,PRKD2,RIN3,HECA,ULK1,TRIB3,MPPE1,TLN1,LINS1,ATF3,TELO2,EPHA2,SF1,CDC42SE1,POM121,TTYH3,TBC1D9B,BAZ2A,AKAP17A,PCNX3,HELZ2,FAM171A2,CHST15,SERPI…
gene_set_query	570	TCF7	565.2	Literature ChIP-seq,65;ARCHS4 Coexpression,825;Enrichr Queries,477;ReMap ChIP-seq,243;GTEx Coexpression,1216	MT-ND6,USP6NL,MDC1,MT-ND4L,MAPKBP1,MT-ND4,MT-ND5,CYBC1,TFRC,MT-CO1,POP1,ITSN1,F11R,MT-ND3,TSEN54,ALKBH3,PREX1,DPYSL2,AKT2,PSMD2,MEF2A,HPCAL1,CACNA2D2,MCEMP1,BCR,RUFY1,LARS2,RFX7,RUFY3,ETHE1,DDIT4,ORAI2,TXNIP,MT-CO3,ATF3,SF1,COL13A1,CDCA5,MRPL16,PDGFB,AGAP1,ABCB8,GATA3,PLA2G5,AAAS,CIAO3,GABARAP,DEDD2,PRPSAP1,PCNX3,CYB5R4,RHOT2,ADAMTS17,ZBTB7B,RHBDL3,LYN,MYH7B,ABCA2,BTBD19,JUN,GSTM2,PRRT2,JAG1,CADM…
gene_set_query	571	ZNF664	566	ARCHS4 Coexpression,399;Enrichr Queries,410;GTEx Coexpression,889	SCOC,GMFB,TFRC,TRRAP,HNRNPU,STMN4,SLC4A2,SMC4,GCSH,MPRIP,DPYSL5,ZMIZ1,DPYSL2,MYC,PSMD3,AP1S1,DDX17,WSB1,FNDC3B,SCRIB,HDHD2,DAAM2,PRKAR1A,FEZ1,MAP1B,ZC3H11A,DDIT4,TXNIP,TTYH2,PHYHIPL,AGAP1,ARPP19,PCNX3,FAM171A1,HSPH1,LARP1,PLCG1,LHPP,VTI1B,ABCA2,CDK19,JUN,CADM4,HOMER2,RDX,IRF2BP2,PBX1,AIF1L,PRRC2A,HNRNPK,FASN,FAT1,HYOU1,HNRNPC,CDK16,MTMR10,CDKN1A,BHLHE41,ARHGAP5,SMG7,PRSS23,SMG5,TRIM2,PEA15,TNKS1B…
gene_set_query	572	GATA1	566.2	Literature ChIP-seq,38;ARCHS4 Coexpression,1131;ENCODE ChIP-seq,5;Enrichr Queries,738;ReMap ChIP-seq,146;GTEx Coexpression,1339	NUP107,TFRC,MT-CO1,POP4,GMFG,ITSN1,F11R,NDST2,NDST1,COMTD1,TBK1,CAPNS1,RAVER1,DPYSL5,ALKBH1,AKT2,C3AR1,ANKFY1,SECISBP2,DHDH,PRKAB1,BCR,LARS2,MTHFD1,MTHFD2,EWSR1,DDIT3,DDIT4,ORAI3,UNC50,TXNIP,VOPP1,FAR1,MT-CO3,MPPE1,ATF5,ATF3,OPTN,ATF4,CDCA2,CDCA3,SHMT2,CDCA4,SHMT1,GATA6,CDCA7,GATA4,GATA3,DEDD2,CIAO1,RHOT2,LARP1,PRPSAP2,RDH11,ADAMTS17,EPB41L3,PIP5K1B,PIP5K1C,LTA4H,HEXIM1,BTBD19,JUN,MTERF3,TEX30,EI…
gene_set_query	573	THAP7	566.3	ARCHS4 Coexpression,212;Enrichr Queries,834;GTEx Coexpression,653	SMARCB1,ECI1,RRP1,PPAN,KEAP1,EMC10,ZDHHC8,ALKBH7,NOC2L,CCAR2,NUBP2,RRP9,UBE2L3,PSMD8,KRTCAP2,COMTD1,MT2A,RPS16,TRIM28,RPL18A,RPS19,WDR90,MYC,BSG,ARL6IP4,FAM53A,SNRPD3,ZFPL1,RPS10,TSPYL2,JMJD4,IMP3,IFRD2,ECH1,PTOV1,ALG3,IMP4,AARSD1,MIF,ATG13,JMJD8,GCAT,MFSD10,DDX39A,GRWD1,DDIT4,CSNK2B,TXNIP,JTB,CCDC86,DXO,RPL28,ATF4,RTEL1,L3MBTL2,TMEM161A,DCUN1D5,IGSF1,SDR39U1,TRMT2A,SNU13,AAAS,MRPL12,MRPL13,GABAR…
gene_set_query	574	BPTF	566.5	ARCHS4 Coexpression,470;GTEx Coexpression,663	TCERG1,MAPKBP1,TRRAP,HNRNPU,SMC6,SMC3,SOGA1,CCAR1,NYNRIN,MTBP,HERC1,BSG,TRIM24,ARL6IP4,DDX17,SMARCC2,REV1,SRRM1,NISCH,RFX7,ZC3H11A,MAP1B,RUFY2,JTB,PFN1,ASTN2,PRR13,MACF1,MYCBP2,RPN1,TWF2,MBTD1,PRDX5,BLOC1S1,PLCG1,N4BP2,S100A11,CREBBP,PHC1,ZRANB2,INTS2,KNOP1,CPLANE1,BRAF,SNF8,SMARCA2,PBX1,MLLT10,AGO3,EIF6,GOLGB1,CDK12,CDK13,EZH1,SETD5,ARF1,HEXB,ARPC1B,CLTB,RSF1,N4BP2L2,PCMTD2,GUK1,ADAMTSL3,TSPO,CI…
gene_set_query	575	ZSCAN21	567.3	ARCHS4 Coexpression,826;Enrichr Queries,530;GTEx Coexpression,346	PGAP3,HNRNPU,GPATCH4,WDR89,DCAF6,ALKBH3,CAPNS1,MPRIP,ZMIZ1,ALKBH1,DPYSL2,MYC,STMN1,PRKACA,BVES,IER5,IER3,MED1,PRKAB2,GABARAPL1,WSB1,CXADR,TSTD2,PIH1D1,GTPBP8,GTPBP4,FAM133B,ADCY9,ZSCAN20,DDIT3,ZSCAN22,DDIT4,TXNIP,OPTN,ATF3,ASF1A,ATF4,SF1,CIAO3,PRDX2,WDR70,PRKAR2A,RRS1,VTI1A,ST3GAL5,RDH14,GATD3A,ZBTB7B,FDFT1,ABCA1,JUN,FZD2,MTERF3,PNO1,PLK2,FZD9,IRF2BP2,PBX2,GPN2,EIF1,PRRC2A,HBP1,FXYD6,FXYD5,EZH2,B…
gene_set_query	576	SNAPC4	568	ARCHS4 Coexpression,188;Enrichr Queries,580;ReMap ChIP-seq,239;GTEx Coexpression,1265	MT-ND6,TDRKH,MDC1,MAPKBP1,MT-ND4L,MT-ND4,MT-ND5,SLC4A1AP,GABPB2,TFRC,MT-CO1,TRRAP,GMFG,HNRNPU,GPATCH4,SLC4A2,ALKBH7,F11R,NOC2L,MT-ND3,RXFP1,GCSH,SYNGAP1,CAPNS1,RAVER1,ZMIZ1,WDR90,EVA1C,ZMIZ2,MYC,DPYSL3,STMN1,PSMD3,LUC7L,PSMD1,NUP214,GABARAPL2,ACOT8,MECR,WSB1,PIH1D1,STARD9,SCRIB,GTPBP4,CNBD2,BCAM,DDX39A,PRKAR1B,WDR81,EWSR1,ZC3H11A,RUFY3,ORAI3,DDIT4,ORAI2,JTB,TXNIP,MT-CO3,NGEF,ATF3,TSPYL4,ATF4,SF1,…
gene_set_query	577	HOXB7	568.4	Literature ChIP-seq,143;ARCHS4 Coexpression,822;Enrichr Queries,453;ReMap ChIP-seq,176;GTEx Coexpression,1248	MT-ND6,MT-ND4L,MT-ND4,MT-ND5,GMFB,TFRC,MT-CO1,FZD10,MT-ND3,ZFYVE1,PSMD8,FAM110A,COMTD1,ZFYVE26,DPYSL2,DPYSL3,C3AR1,PRKACA,GTSE1,STARD9,TMEM81,RUFY1,MYL6,PRKAR1A,MTHFD2,ETHE1,DDIT4,PSME4,PSME1,PSME2,TXNIP,MT-CO3,ATF3,ZBTB8A,RETSAT,COL13A1,CDCA3,GATA6,MRPL17,CDCA8,GATA3,ADAMTS12,ADAMTS16,PRKAR2A,PDGFC,MYO6,JUN,JAG1,EDEM1,CFAP70,FUCA2,PMM2,FN1,NR2F1,NR2F2,SNF8,PBX1,FLI1,GRIN2D,COL1A1,FERMT1,FAM111A,…
gene_set_query	578	SON	571.5	ARCHS4 Coexpression,1065;GTEx Coexpression,78	MDC1,TRRAP,ITSN1,HNRNPU,HSF2BP,THUMPD1,PWP2,BACH1,SMC4,NUDT3,CCAR1,CREB3L2,SEC62,DDX17,GABARAPL2,DDX18,ACOT8,AQR,SCAF11,SRRM1,PPP1R3F,DDX39B,ZC3H11A,CDIP1,SF1,MACF1,NUP205,POM121,RPN2,DHX9,TPRG1L,TWF2,BAZ2A,SLC5A3,PRDX5,LARP1,DHX38,SEC31A,CREBBP,ZRANB2,KNOP1,LARP7,REX1BD,PHC3,DHFR,FAM111A,HNRNPK,EIF6,GOLGB1,FUBP1,ATM,CDK12,CDK13,SUGP2,SETD4,SETD5,LRRC4,DDA1,PIGX,BABAM1,ZCWPW2,SYNCRIP,MAP1LC3B,XPO…
gene_set_query	579	HOXC5	573.3	ARCHS4 Coexpression,201;Enrichr Queries,1048;GTEx Coexpression,471	SERPINE1,COL12A1,SLC4A2,NOC2L,EPS8,ALKBH3,PSMD8,ISLR,DPYSL2,CREB3L1,PSMD2,PSMD3,CYP1B1,AP1S1,PKNOX2,SAMD11,TSTD3,ACOT7,UNC5B,SOX11,SCRIB,CPED1,SLC5A7,MTAP,PRKD3,DDIT4,CFAP97,MYL9,ATF3,ZBTB8A,SHOX2,GATA6,XPC,GATA4,GATA3,ADAMTS12,MRPL12,IQGAP3,BLOC1S5,LARP1,WDR70,RSU1,CHST14,GATD3A,ST3GAL1,JUN,FZD2,FZD9,NR2F1,NFATC1,NR2F2,PA2G4,PRRC2A,COL1A1,DHFR,COL1A2,GIPC1,SNAI1,FAT4,CEP89,CDK16,TINAGL1,ARPC1A,M…
gene_set_query	580	NPAS2	574.3	ARCHS4 Coexpression,268;Enrichr Queries,173;GTEx Coexpression,1282	SERPINE2,WIPF1,PGAP3,FRMPD4,SERPINE1,COL12A1,MYLK,MTBP,COMTD1,EVA1A,MPRIP,FAM110C,DPYSL2,CREB3L1,MYC,CYP1B1,AP1S3,IER3,CXADR,DAPK1,FNDC3B,SCRIB,DDIT4,TXNIP,NGEF,ATF3,ZBTB8A,CFH,COL13A1,HSPA4L,PLA2G5,ADH7,IQGAP3,C3,LDHB,S100A16,EPB41L1,PDGFC,GATD3A,ST3GAL1,ABCA1,GSTM4,LYN,JUN,JAG1,JUP,PLK2,H3F3A,FN1,BTBD11,NR1D2,NR2F2,NR1D1,NR2F6,COL1A1,RNF225,PPFIBP1,FAM135A,GIPC1,FAT1,LAD1,PYGB,BTG2,CDKN1A,TINAG…
gene_set_query	581	STAT5B	574.5	ARCHS4 Coexpression,632;Enrichr Queries,619;ReMap ChIP-seq,144;GTEx Coexpression,903	MT-ND6,MT-ND4L,MT-ND4,CYBC1,MT-ND5,TFRC,MT-CO1,GMFG,F11R,MT-ND3,PSMD8,PREX1,TMEM88,DPYSL2,GPBP1,GBP5,TYW5,MYL6,PRKAR1A,MTHFD2,DDIT4,ORAI3,ORAI2,PSME1,JTB,TXNIP,PSME2,MT-CO3,ATF3,SF1,ATF4,ABCB6,GATA3,SLC5A2,GABARAP,CYB5R4,PCNX1,RNF213,ZBTB7B,ATRIP,LYN,ABCA1,BTBD19,JUN,CREBBP,PRRT2,JUP,NCAPH2,TMA7,FN1,PBX2,FLI1,NR2F6,EIF1,COL1A1,ABTB1,TBL3,RNF225,FASN,HYOU1,EZH2,ARHGAP9,MRPL35,VSIR,MRPL40,RPLP2,JAK…
gene_set_query	582	SCX	576	ARCHS4 Coexpression,576	MT-ND6,ANKRD13B,MIDN,INPPL1,ATN1,ARHGAP39,ZDHHC8,MT-ND3,NRBP2,STK11,ZMIZ2,PIEZO1,PRKACA,SH3GLB2,SEMA6C,DAPK3,PTOV1,TSC2,SCRIB,CPT1B,PPP1R3F,ERF,CHMP4B,ULK1,OBSL1,RPL28,TELO2,ATF4,ANAPC2,LLGL2,NUMBL,NRN1,NXPH4,KLHL17,LTBP4,LTBP3,DTX3,GLIS2,FAM171A2,RHOT2,EPB41L1,INPP5J,MAP6,TNRC18,MAP2K7,B4GALNT4,JUND,MYPOP,CPSF1,INTS1,CBX4,TNK2,TMEM132A,B3GALT6,NR2F2,SSH3,GRIN2D,GGN,NR2F6,TG,GIPC1,CORO6,GNAS,RGL3…
gene_set_query	583	ZNF680	576	ARCHS4 Coexpression,394;Enrichr Queries,725;GTEx Coexpression,609	SCOC,NUP107,TMEM94,HNRNPU,SMC4,SMC2,GCSH,CAPNS1,DPYSL2,ZMIZ2,GPBP1,PRKACA,PRKACB,BVES,ANKS1B,GABARAPL2,MBNL2,PRKCD,DAPK3,HDHD2,LARS2,DEPDC1B,RUFY3,DDIT4,RABL3,CDIP1,TXNIP,ASF1A,CDCA7,PHYHIPL,HACD3,SKA3,PCNX3,CEP70,ST3GAL5,ZBTB7B,ABCA1,BARD1,JUN,PHC2,NDFIP1,TMA7,FZD9,PBX2,NR1D2,CDC7,BTBD10,PBX1,EHD1,FAM135A,GIPC1,FAT1,DENND1B,MOCS2,ARPC1B,BHLHE41,CLTB,SNX13,MRPL36,ADM,STON2,ARHGAP5,MRPL42,TRIM2,NU…
gene_set_query	584	AKAP8L	576	ARCHS4 Coexpression,749;Enrichr Queries,362;GTEx Coexpression,617	MDC1,MAPKBP1,TFRC,PGAP3,HNRNPU,SMC4,ZFYVE28,SYNGAP1,RAVER1,ZMIZ1,WDR90,ZMIZ2,AKT2,DPYSL2,MYC,PSMD3,LUC7L,PRKACA,IER3,DDX17,TSPYL2,GABARAPL1,WSB1,PRKCD,SCRIB,NISCH,WDR81,EWSR1,MTHFD2,DDIT4,TXNIP,ATF3,SF1,POM121,ABCB9,AKAP17A,PCNX3,RHOT2,HSPH1,HMOX1,PLCG1,GATD3A,PIP5K1C,ZBTB7B,JUN,PHC1,JUND,NCAPH2,FN1,PBX2,EIF1,PRRC2A,HNRNPM,FASN,FAT1,HNRNPC,LGMN,BTG2,CDKN1A,CDKN1B,BTG1,TINAGL1,TCF25,PHF1,PIGQ,SMG5…
gene_set_query	585	YY2	576.3	ARCHS4 Coexpression,1014;Enrichr Queries,488;GTEx Coexpression,227	PI4K2B,TFRC,POP1,PHAX,WDR89,SMC3,SMC4,ELK3,SMC2,PSMD5,DPYSL2,MYC,CREB3L2,GPBP1,BVES,IER3,MED1,CCBE1,DDX18,CACNA2D1,GTPBP4,ARMC1,MTAP,ZSCAN20,MTHFD2,DDIT3,DDIT4,YME1L1,TXNIP,CFAP97,PRR11,CLOCK,ATF3,CDCA2,XPC,BLOC1S5,ABR,PRDX4,PDGFC,GATD3A,ABCA1,TEX30,FN1,FZD9,CDC7,EIF2AK4,NETO2,MAGOHB,LARP4,BTBD10,PBX1,EIF1,SASS6,SNAI2,PLCH1,PSMG1,FAT4,REC114,FARSB,MAJIN,BTG2,CDKN1A,TINAGL1,PHF20,BHLHE41,CHM,ADM,S…
gene_set_query	586	ZNF75D	578	ARCHS4 Coexpression,1010;Enrichr Queries,348;GTEx Coexpression,376	WIPF1,DCAF8,ACCS,PREX1,NSDHL,DPYSL2,MYC,NAMPT,CYP1B1,BVES,IER3,TSPYL2,DDX17,GABARAPL1,NHLRC3,GLCE,INSYN1,DDX39B,TEP1,ZC3H11A,DDIT4,TXNIP,PRKCQ,ATF3,OPTN,CFH,AKAP17A,C3,PCNX1,RNF213,CHST15,HMOX1,GATD3A,LTA4H,ABCA1,JUN,CDK19,JAG1,JUND,EDEM1,LRBA,FN1,RMDN2,NR2F2,BTBD10,FLI1,FAM111A,SLC6A6,HBP1,FAT4,BTG2,CDKN1A,MTMR10,BTG1,ADM,TMEM47,TRIM5,TRIM2,PEA15,ELOB,EMD,DUSP5,CHST7,ANXA1,TET2,NUTF2,GMIP,SUMF2,…
gene_set_query	587	ZNF678	579	ARCHS4 Coexpression,150;Enrichr Queries,961;GTEx Coexpression,626	TCERG1,HNRNPU,SMC5,MKI67,RBPJ,SMC3,SMC4,CCAR1,SMC2,TIAL1,RPS6KA4,CAPNS1,CHEK2,PPAT,GPBP1,STMN1,EPC1,ARL6IP4,FBXO5,PRKACA,PRKACB,SOX4,CXADR,SCAF11,ARRDC3,WDR75,SOX11,FNDC3A,KNL1,ATG12,SRRM1,UHMK1,FAM133B,MTAP,CEP57L1,RFX7,DDIT4,DNA2,ATP6V0D1,KIF20B,PFN1,MACF1,TMEM161B,EPB41,TPRG1L,TMTC2,PIK3R1,HACD3,MIER3,HLTF,DPH7,N4BP2,S100A11,CEP78,BARD1,EGR1,JUN,RABGAP1L,ZRANB2,PHC1,XRCC2,THAP12,FZD9,DELE1,CDC…
gene_set_query	588	HOXC4	579.3	ARCHS4 Coexpression,440;Enrichr Queries,829;GTEx Coexpression,469	MDC1,MAML2,SERPINE2,TRRAP,COL12A1,HNRNPU,SLC4A2,NOC2L,MYLK,EPS8,RAVER1,DPYSL2,CREB3L1,MYC,AKT2,PSMD3,CYP1B1,PKNOX2,IER3,SAMD11,CCBE1,TSTD3,CLEC11A,SOX11,SCRIB,SOX12,CPED1,MTAP,DDIT4,TXNIP,SPIN2A,CFAP97,ATF3,SF1,ATF4,POM121,SHOX2,GATA6,GATA4,GATA3,ADAMTS12,MRPL12,IQGAP3,LARP1,WDR70,GATD3A,JUN,FZD2,FN1,FZD9,NR2F1,NFATC1,EIF2AK4,NR2F2,PA2G4,PBX1,PRRC2A,COL1A1,DHFR,COL1A2,SNAI2,FAT4,CDK16,BTG2,CDKN1A…
gene_set_query	589	CSRNP2	579.5	ARCHS4 Coexpression,486;GTEx Coexpression,673	TDRKH,CNTFR,APP,STMN4,ENO2,SOGA1,SYNGAP1,RUSC2,DPYSL5,PEG10,GPBP1,DPYSL3,CCDC92,ATXN7L3,B2M,SKP1,TSPYL2,RBFOX1,CACNA2D1,ACSL6,PTOV1,ISLR2,ANK2,AARSD1,ATG13,MAP1B,RUFY3,KCTD13,SIK3,PSME1,ULK2,VPS25,TSPYL5,NYAP1,IGSF3,STXBP1,AGAP1,ABCB9,KALRN,TTBK2,FAM171A2,PPCS,EPB41L1,HLTF,MAP6,PIP5K1C,PLCG1,MAP4,SCN3B,SERF2,B4GALNT4,SRPK2,GSTM3,CADM3,NDFIP1,CADM4,MYO5A,SNAP91,DCLK1,PRRC2A,DERA,PKIA,PLCH1,DCHS1,C…
gene_set_query	590	ZNF394	581.7	ARCHS4 Coexpression,346;Enrichr Queries,353;GTEx Coexpression,1046	EIF4A2,CDA,ERRFI1,APP,TRAF3IP3,TFRC,WIPF1,PGAP3,JPT2,GMFG,LST1,ICAM2,HNRNPU,IFIT3,NDST1,MT2A,RASSF1,FRAT2,FTH1,DPYSL2,MYC,NAMPT,TBC1D10C,DAG1,EPC1,ARL16,GLUL,IER5,B2M,SOX4,IER3,GABARAPL1,WSB1,ACSL1,ARRDC2,IFRD1,ARRDC3,BIN3,BIN2,PPA2,MTHFD2,DDIT3,NINJ1,DDIT4,TXNIP,RIN3,HECA,ULK1,VDAC1,ATF3,ATF4,CDC42SE1,IGSF6,AGAP1,PIK3R1,SAMSN1,PIK3R5,DEDD2,PLAC8,LDHA,HSPH1,LARP1,TSPAN9,INPP5D,VTI1A,SERPINH1,HMOX…
gene_set_query	591	HIF3A	583.7	ARCHS4 Coexpression,1348;Enrichr Queries,261;GTEx Coexpression,142	PGAP3,RRP1,SERPINE1,COL12A1,WIPF3,MRGPRF,ADARB1,MYLK,EVA1C,DPYSL2,DPYSL3,CYP1B1,ANKS1A,STARD9,EML1,MYL6,DAAM2,DDIT4,TXNIP,MYL9,ATF3,RD3,ZBTB8A,ANAPC16,PDGFB,ADH5,LARP1,S100A16,ABCA1,JUN,MCAM,APCDD1L,FN1,FZD9,PBX2,NR2F2,NFATC4,PRRC2A,COL1A1,H19,COL1A2,PRXL2A,DCHS1,PKIG,FERMT2,PYGB,BTG2,CDKN1A,TINAGL1,TGFB1I1,DIS3L,STON1,MED19,ADM,ARHGAP6,PRSS23,SMG5,GLI2,SMPD3,LFNG,JPH2,CSRP1,ADAMTSL4,TIMP3,RSPO3,…
gene_set_query	592	ZNF589	583.8	ARCHS4 Coexpression,328;Enrichr Queries,684;ReMap ChIP-seq,278;GTEx Coexpression,1045	TDRKH,USP6NL,F11R,TSKU,NDST2,VPREB3,GPBP1,CXADR,HPCAL1,MYL4,MYL6,DDX39B,ZC3H11A,DDIT3,RUFY3,DDIT4,ORAI2,SF1,ATF4,PIF1,TTYH3,CDCA7,ABCB8,PLA2G6,CIAO1,PCNX3,HSD11B1,RHOT2,RNF213,PRKAR2B,ADAMTS19,ATRIP,CTC1,HEXIM1,PRPF38B,JUN,FUCA2,PBX2,LARP7,FAM111A,TBL3,PRXL2A,FASN,AGO1,NOSTRIN,NMT1,HYOU1,HAMP,QPRT,ATF7IP2,MRPL35,ZNF48,VSIR,CHAF1A,TCP11L2,IKBKE,CGNL1,DLGAP5,JAK1,OFD1,RMI2,DFFA,KCND1,ELOVL5,SLC39A1…
gene_set_query	593	PRDM16	585.3	Literature ChIP-seq,140;ARCHS4 Coexpression,1265;Enrichr Queries,676;GTEx Coexpression,260	CNTFR,SLC4A5,MYLK,MPRIP,ZMIZ1,DPYSL5,DPYSL2,CREB3L2,PLCE1,LUC7L,PXDC1,PIP4K2C,ARPIN,CMKLR1,PKNOX2,RBFOX1,WSB1,MBNL2,UNC5B,PRKCE,UNC5C,PRKCA,IFT80,CPED1,BCAM,IFT81,SARNP,SPARCL1,TPH1,ZBTB8A,GATA6,AGAP1,HACD2,ADAMTS10,FAM221A,RIC8B,RSU1,ZBTB7B,LHPP,CEP78,ABCA1,JAG1,NEBL,GTF2IRD2,MCAM,FN1,FZD8,BTBD11,NFATC1,NR2F2,PHC3,PBX1,NFATC4,COL1A1,SLC6A6,HNRNPF,DCHS1,FAT4,CEP89,CDKN1A,TINAGL1,ELN,TCF23,LRRC2,G…
gene_set_query	594	SNAPC5	586	ARCHS4 Coexpression,423;GTEx Coexpression,749	APP,GHITM,DCAF6,UBE2L3,ATP5IF1,NDST1,KRTCAP2,PSMD4,MPRIP,SNRPD2,SNRPD1,RPL38,SNRPD3,PRKACA,BVES,ATXN7L3,PDK2,SCN1B,SKP1,RBFOX1,ENDOG,GIN1,CACNA2D1,ECH1,MRPS18C,PPP1R3F,BIN1,BOLA3,VDAC3,TLN1,TBC1D9B,CEBPZOS,SNU13,MRPL13,PCNX3,FXR2,PRDX1,TNRC18,SERF2,ARL14EP,HOMER1,MTERF3,INTS1,MRPL27,PBX2,PRRC2A,EIF6,PKIA,NDUFAF5,NDUFAF3,NDUFAF1,HBS1L,MOCS2,SETD3,CCDC127,DIS3L,MRPL36,COX7C,MRPL35,SMG5,BABAM1,UBL5,…
gene_set_query	595	EBF2	586.5	ARCHS4 Coexpression,1001;GTEx Coexpression,172	JPT1,CNTFR,SPARC,CBLB,STMN4,ZDHHC8,EPS8,SOX17,DPYSL5,PEG10,DPYSL3,STMN1,KDR,CYP1B1,DPF3,LUC7L,THSD7A,TNS2,WSB1,SERPINF1,CACNA2D1,SOX11,ANK2,DKK2,DYNC1LI1,MAP1B,FEZ1,RUFY3,MXRA8,SERPING1,KCTD12,TRIB2,ZBTB8A,NRN1,SHOX2,PDGFB,TMTC2,KALRN,ADAMTS15,NKAIN1,NKAIN4,TSPAN4,MAP6,RHBDL3,EGR2,AFAP1L1,FZD4,ST8SIA2,H3F3A,IGF2,ABCA9,NR2F2,ABCA8,HSPA12A,GNG11,HSPA12B,DCLK1,PBX1,GRIN2D,MEX3B,COL1A2,PCDHB2,KLHDC8A…
gene_set_query	596	ZNF608	586.7	ARCHS4 Coexpression,442;Enrichr Queries,414;GTEx Coexpression,904	CNTFR,GMFB,MAML2,SERPINE2,STMN4,MYLK,FAM110A,NYNRIN,ZMIZ1,DPYSL5,DPYSL2,IGLON5,DPYSL3,CYP1B1,WSB1,DAPK1,PRKCE,IFT80,SOX11,SOX12,MAP1B,RUFY3,DDIT4,TXNIP,ATF3,PRR13,IL20RB,AGAP1,FAM171A2,PDGFC,ST3GAL5,GATD3A,ZBTB7B,S100A11,ABCA1,ABCA2,JUN,JAG1,JUP,PLK2,RDX,NR2F1,FN1,NR2F2,PBX1,COL1A1,MEX3B,EIF6,PCDHB2,PKIA,FAT1,FXYD6,DCHS1,FAT3,PSMG2,FAT4,FXYD5,SETD5,LAD1,BTG2,CDKN1A,ARPC1B,BHLHE41,CLTB,ADM,GLI2,TR…
gene_set_query	597	MSX1	587.7	ARCHS4 Coexpression,1526;Enrichr Queries,202;GTEx Coexpression,35	GMFB,MAML2,SERPINE2,ITSN1,SERPINE1,COL12A1,GPATCH2,FZD10,ELK3,MYLK,EPS8,ISLR,SOX17,EVA1B,DPYSL2,MYC,CREB3L2,DPYSL3,CYP1B1,PLCE1,IER3,SERPINF1,DDIT4,TXNIP,MYL9,ATF3,ZBTB8A,SHOX2,GATA6,GATA3,ADAMTS12,ADAMTS15,SERPINH1,CHST14,GATD3A,ABCA1,BTBD19,JUN,AFAP1L1,JAG1,FZD2,FZD4,FN1,FZD9,NR2F1,TMA7,EIF2AK4,NR2F2,COL1A1,COL1A2,PRXL2C,SNAI1,NMT2,SNAI2,PCDHB3,BTG2,CDKN1A,TINAGL1,ADM,PRSS23,UBL5,C1QTNF1,MECOM,…
gene_set_query	598	ZNF366	589	ARCHS4 Coexpression,1263;Enrichr Queries,318;GTEx Coexpression,186	CPNE8,IL1RN,SPARC,SERPINE1,ICAM2,CBLB,IFIT3,ELK3,ICAM1,EDNRB,SOX17,TMEM88,ADGRA2,DPYSL2,MYC,KDR,C3AR1,PDK4,CYP1B1,HMCN1,PTGDS,BVES,SLC12A7,TNS3,TNS2,TNS1,CMKLR1,IER3,GBP5,STARD8,DAPK2,EBF2,PRKCA,ANK2,RNASE1,CPED1,CRISPLD2,SPARCL1,HECA,KCTD12,SIK2,PLPP3,RIN2,ATP6V0D2,PLA1A,PLEKHD1,IGSF6,EPAS1,TSHZ2,PDGFB,PCDH12,PIK3R1,PCDH18,PLA2G7,ADAMTS15,FAM221A,NUAK1,PRKAR2B,TSPAN4,SLAMF8,A2M,STAT5A,BARD1,ABCA…
gene_set_query	599	TOPORS	589	ARCHS4 Coexpression,454;GTEx Coexpression,724	APP,KDELR1,LRR1,THUMPD3,HSF2BP,SMC6,SLC4A2,ZDHHC8,THUMPD1,SMC3,DCAF1,NDST1,TBK1,CAPNS1,MPRIP,DHX57,ZMIZ2,SAP130,PSMD3,PIEZO1,AP1S1,FAM53A,ATXN7L1,SUPT20H,PRKACA,ATP6V1E2,ATXN7L3,NUP214,CXADR,DNTTIP2,DDX10,SCRIB,KNL1,ESCO2,SRRM1,NUP98,KIF20B,TBC1D9B,PCNX3,ABR,DSN1,ZNHIT2,APH1B,TSPAN9,MIER1,TNRC18,PIP5K1C,PLCG1,ATRIP,CEP76,BARD1,TEX30,INTS1,WDR53,MEX3C,WAPL,PRRC2A,MEX3B,NPLOC4,GIPC1,SPDYA,SASS6,RAD…
gene_set_query	600	ZBTB42	590	ARCHS4 Coexpression,708;GTEx Coexpression,472	SLC35B1,ECI1,JPT2,PWWP2B,ECI2,OGFOD3,TXNDC11,TMEM97,SLC4A2,F11R,RPS6KA4,PREX1,COMTD1,BAIAP2L1,CAPNS1,TRIM28,PIEZO1,AP1S1,ARPIN,EPHB4,METTL1,IFRD2,MCCC1,MRPS18B,ALG3,IMP4,SCRIB,SND1,WDR77,AFG3L2,BCAM,GRWD1,KCTD14,JTB,ULK1,MMADHC,LLGL2,CASZ1,TMEM161A,TBC1D9B,TMEM63B,IGSF3,PIK3R2,GATA3,GSPT1,HELZ2,PCNX3,GUCD1,PRDX4,CRACR2B,RRS1,DYM,TNRC18,ZBTB7B,HACE1,JUP,INTS1,HOMER2,SLC35E1,PMM2,CGN,NR2F6,PRRC2A,V…
gene_set_query	601	ZNF282	591	ARCHS4 Coexpression,546;Enrichr Queries,696;GTEx Coexpression,531	SCOC,TRRAP,SLC4A2,NOC2L,TSKU,FAM110A,ZFYVE26,RAVER1,CAPNS1,ALKBH1,DPYSL2,MYC,PSMD3,CYP1B1,AP1S1,PIH1D1,PRKCD,DAPK3,SCRIB,SND1,RUFY1,EID1,ZSCAN22,DDIT3,DDIT4,ATF5,VPS25,LINS1,ATF3,SF1,POM121,TTYH3,CDCA4,PCNX3,LARP1,SERPINH1,PIP5K1C,GATD3A,ZBTB7B,PUSL1,JUN,JUND,FZD9,NR2F1,PBX2,CDC6,GPN2,PRRC2A,COL1A1,EHD1,FASN,GIPC1,AGO2,HBP1,EZH2,MOCS2,CDKN1A,ADM,CYB561D1,MED16,MED18,SMG5,PQBP1,CHAF1A,IMPA2,PEA15,…
gene_set_query	602	NR2C1	591.7	ARCHS4 Coexpression,193;Enrichr Queries,499;GTEx Coexpression,1083	DCAF8,HNRNPU,SLC4A2,RBPJ,ELK3,NDST1,CAPNS1,ZMIZ1,AKT2,DPYSL2,MYC,ZMIZ2,NAMPT,GPBP1,PSMD3,AP1S1,PRKACA,DDX17,MEF2A,MBNL2,WSB1,CXADR,TSTD2,DAPK1,DAPK3,REV1,SCRIB,ARMC8,FNDC3A,SND1,DDIT4,TXNIP,ATF3,SDR39U1,PCNX3,EPB41L5,FAM221A,PLCG1,GATD3A,PIP5K1C,ZBTB7B,ABCA1,JUN,PHC2,HACE1,GTF2IRD2,PLK2,FZD9,IRF2BP2,PBX2,NR1D2,NR2F2,NR1D1,PBX1,PRRC2A,MLLT10,GIPC1,HBP1,EZH1,SETD5,CDKN1A,BTG1,TINAGL1,GPR22,EFCAB6,S…
gene_set_query	603	KMT2A	591.7	ARCHS4 Coexpression,887;ReMap ChIP-seq,13;GTEx Coexpression,875	ATF2,MAPKBP1,SCOC,GABPB2,TRRAP,POP4,HNRNPU,GABPB1,SMC4,DCAF6,NYNRIN,CNST,TBK1,SYNGAP1,UBASH3B,MYC,GPBP1,VPS36,SMCO1,DDX17,MEF2A,TSTD3,WSB1,NHLRC3,PRKCE,SERPINF1,STARD9,REV1,IFT80,FNDC3A,SCAMP1,NISCH,BCR,FAM133B,DYNC1LI1,ADCY9,PRKD3,RFX7,RUFY3,ZC3H11A,RUFY2,JTB,ASTN2,ASF1A,CDC42SE1,POM121,COL13A1,SHOX2,RPN1,AGAP1,BAZ2A,GATA3,MRPL12,MTMR6,GLG1,BLOC1S4,LDHA,PCNX1,PRDX5,LARP1,BLOC1S1,NUP85,PRDX1,CHST…
gene_set_query	604	MECP2	593.3	ARCHS4 Coexpression,372;Enrichr Queries,903;GTEx Coexpression,505	PGAP3,WIPF1,TRRAP,HNRNPU,PREX1,SYNGAP1,MPRIP,DPYSL2,MYC,ZMIZ2,DPYSL3,PRKACA,DDX17,MEF2A,PRKCE,PRKCA,MAP1B,DDIT4,TXNIP,VPS25,CLOCK,SF1,AGAP1,BAZ2A,MRPL13,PRDX3,PCNX3,ABR,PRDX4,PRDX1,GAR1,VPS11,PIP5K1C,PLCG1,FDFT1,CTC1,ABCA1,ABCA2,JUN,CREBBP,PRRT2,PHC1,PBX2,NR2F2,PBX1,PRRC2A,AGO3,EIF6,FASN,AGO2,EZH1,EZH2,BTG2,CDKN1A,MRPL37,MRPL42,TRIM3,CIC,TEAD1,RMI2,LYPLA1,KCND1,CNOT6L,ACTL6A,TET2,TERF1,DUSP8,RBSN…
gene_set_query	605	NFE2L3	593.7	ARCHS4 Coexpression,503;Enrichr Queries,189;GTEx Coexpression,1089	SERPINE2,GLDC,SERPINE1,HNRNPU,F11R,TSEN54,FAM110A,DPYSL2,MYC,DPYSL3,NAMPT,CYP1B1,VPS36,IER3,PRKCI,EML4,EID1,MTHFD2,AKIP1,DDIT4,TXNIP,PRKD2,LINS1,ATF3,NUP205,COL13A1,CDCA4,CDCA5,CDCA7,GABARAP,C3,LARP1,ADAMTS19,HMOX1,GATD3A,ZBTB7B,EXPH5,ABCA1,PRPF38B,JUN,JAG1,PHC1,EDEM1,LRBA,PLK2,FZD7,FN1,NETO2,CDC6,MEX3C,COL1A1,FASN,HNRNPF,HYOU1,MOCS2,BTG2,CDKN1A,BTG1,TINAGL1,SNX10,ADM,CYB561D1,PRSS23,LFNG,CHAF1A,…
gene_set_query	606	TRERF1	593.7	ARCHS4 Coexpression,584;Enrichr Queries,399;GTEx Coexpression,798	WIPF1,FAM110A,PREX1,PPP4R1,UBASH3B,ZMIZ1,DPYSL2,MYC,CYP1B1,MBNL2,DAPK1,PRKCE,PRKCD,PRKCA,DDIT4,TXNIP,RPL28,LINS1,ATF3,SF1,CDC42SE1,CDCA4,PCNX3,ABR,S100A16,GATD3A,ZBTB7B,ST3GAL1,S100A11,ZBTB7C,ABCA1,JUN,CREBBP,PLK2,FN1,NFATC2,PBX2,BTBD11,NR2F2,PBX1,PRRC2A,SLC6A6,ABTB1,FAM135A,TDP1,UNC119,CDK12,EZH2,LAD1,RARG,BTG2,CDKN1A,VSIG10L,LFNG,TSPO,XXYLT1,CIC,DUSP4,DUSP5,RMI2,SERPINB2,NFAM1,TET2,EMP1,SIRT7,G…
gene_set_query	607	AHCTF1	595.3	ARCHS4 Coexpression,196;Enrichr Queries,280;GTEx Coexpression,1310	MDC1,TFRC,TRRAP,DNHD1,HNRNPU,HSF2BP,SMC3,DCAF5,MKI67,SMC4,SMC2,DCAF1,MYC,SAP130,NAMPT,AGFG1,NUP214,DDX17,DDX18,SLC6A16,SCAF11,WDR75,DNTTIP2,HASPIN,GTPBP4,SRRM1,UHMK1,ZC3H11A,PSME4,PIH1D2,FAM76B,CCDC87,NUP98,MACF1,NUP205,DHX9,CEP85L,MYCBP2,NOLC1,NCAPG,PIK3R1,IQGAP3,GABARAP,GSPT1,PCNX1,APH1B,LARP1,HSPH1,RACGAP1,PDCD11,RAD21,ATRIP,EGR1,JUN,TEX30,LRBA,RCC2,WDR53,IRF2BP2,LARP4,MEX3C,WAPL,PRRC2A,MLLT10…
gene_set_query	608	LEF1	596.8	ARCHS4 Coexpression,843;Enrichr Queries,132;ReMap ChIP-seq,295;GTEx Coexpression,1117	SERPINE2,WIPF1,GMFG,SERPINE1,SLC4A2,PREX1,KRTCAP2,AKT2,DPYSL2,MYC,CYP1B1,PXDC1,IER3,CHID1,ATG3,MED1,CCBE1,MBNL2,PRKCH,DAPK1,GLCE,SCAMP1,TMEM81,BIN2,MYL2,RBP1,DDIT4,TXNIP,PRKCQ,MPPE1,ATF3,SF1,CDC42SE1,ABCB8,GATA3,DEDD2,CHST15,GATD3A,PLCG1,RHBDL3,ATRIP,LHPP,LYN,ABCA1,JUN,JAG1,DNAH17,NEBL,EDEM1,EDEM2,ABCA4,TMA7,FN1,FZD9,LARP7,NFATC2,NFATC1,SNF8,NR2F2,PBX1,FLI1,EIF1,COL1A1,SLC6A7,TBL3,RNF225,COL1A2,F…
gene_set_query	609	ZNF385A	599.3	ARCHS4 Coexpression,287;Enrichr Queries,85;GTEx Coexpression,1426	SERPINE2,PGAP3,SERPINE1,ENO2,FAM110A,PREX1,DPYSL2,ZMIZ2,CYP1B1,PRKACA,IER3,GABARAPL1,PRKCD,WDR81,DDIT4,ORAI3,TXNIP,ATF3,TTYH3,IL20RB,GATA3,C3,ABR,CHST15,HMOX1,GATD3A,PIP5K1C,ZBTB7B,S100A11,EXPH5,ABCA1,LYN,JUN,PHC2,JUND,JUP,FN1,PBX2,COL1A1,SLC6A6,ABTB1,SLC6A9,PSMG3,PLCH2,LGMN,LAD1,RARG,BTG2,CDKN1A,BTG1,TINAGL1,CLTB,ADM,VSIR,LFNG,CSRP1,ADAMTSL4,TIMP3,TIMP1,CIC,ELOVL1,DUSP5,ANXA1,ANXA2,NFAM1,ITPK1,R…
gene_set_query	610	RUNX3	599.6	ARCHS4 Coexpression,937;ENCODE ChIP-seq,83;Enrichr Queries,391;ReMap ChIP-seq,258;GTEx Coexpression,1329	USP6NL,MDC1,POP5,MAPKBP1,NUP107,GMFB,NOC2L,ZFYVE1,ALKBH3,VPREB3,PREX1,LACTB,COMTD1,TBK1,GPBP1,MLYCD,XYLB,GABARAPL2,GBP5,MCEMP1,HDHD2,LARS2,EID1,MYL6,DDX39B,MTHFD2,CLNS1A,DDIT4,UNC50,RFX5,ORAI2,PSME1,VOPP1,TXNIP,ATF5,ATF3,LXN,CDCA5,NCAPG,BAZ2A,GATA3,AAAS,CIAO3,IQGAP3,GABARAP,CIAO1,C3,HSD11B1,PRPSAP1,PCNX1,RHOT2,RNF216,RSU1,ZBTB7B,LYN,HEXIM1,JUN,PRRT2,GSTM1,CCZ1B,EDEM1,NCAPH2,FN1,EXOC6B,FLI1,COL1A1…
gene_set_query	611	KLF5	601.2	Literature ChIP-seq,111;ARCHS4 Coexpression,1198;Enrichr Queries,311;ReMap ChIP-seq,70;GTEx Coexpression,1316	MT-ND6,USP6NL,MT-ND4L,MT-ND4,MT-ND5,GMFB,MT-CO1,PGAP3,F11R,MT-ND3,TSEN54,FAM110A,NDST1,COMTD1,KRTCAP2,CAPNS1,MPRIP,TMEM88,DPYSL2,DPYSL3,GPBP1,PRKAB2,STARD4,CXADR,UNC5B,FAM133B,RUFY1,ACE2,SLC5A7,ETHE1,DDIT3,DDIT4,ORAI3,PSME1,JTB,PSME2,TXNIP,VOPP1,MT-CO3,ATF3,OPTN,ATF4,EXD2,MTMR2,TTYH3,GATA6,IL20RB,AGAP1,ABCB8,GATA4,GATA3,PLA2G6,MRPL12,CIAO3,IQGAP3,GABARAP,DEDD2,C3,PCNX3,RHOT2,LARP1,EPB41L1,ADAMTS1…
gene_set_query	612	KLF11	603.3	ARCHS4 Coexpression,1337;Enrichr Queries,164;GTEx Coexpression,309	TFRC,SERPINE2,PGAP3,SERPINE1,ALKBH6,BACH1,SOX17,EVA1C,MYC,DPYSL2,NAMPT,ADNP2,CYP1B1,PRKACB,IER5,IER3,GABARAPL1,ACOT7,HDHD2,SND1,TMEM81,LARS2,ARMC2,MTHFD2,DDIT3,DDIT4,CDIP1,TXNIP,ATF3,SLAIN2,SNU13,ABCB8,EPB41L5,LDHB,FAM171A2,PRDX5,NTHL1,HMOX1,GATD3A,ABCA1,CREBBP,JUN,JUND,NDFIP1,PLK2,TMA7,FN1,IRF2BP2,NR1D2,NETO2,NR1D1,FAM220A,MLLT10,EHD3,HBP1,REC114,GPR19,NRSN2,BTG2,CDKN1A,BTG1,CDKN1B,TINAGL1,ADM,C…
gene_set_query	613	ZNF524	604.3	ARCHS4 Coexpression,396;Enrichr Queries,737;GTEx Coexpression,680	CDA,IFITM2,WIPF1,PWWP2B,ALKBH7,NUBP2,UXT,LGALS3,COMTD1,MT2A,FRAT1,FRAT2,RPL18A,FLAD1,EVA1B,FTH1,MYC,TBC1D10C,CCDC97,TRIM27,ZFPL1,TBC1D22A,IER3,GAMT,PIH1D1,ECH1,PRKCD,MFSD10,RUFY1,DDIT3,DDIT4,ORAI3,JTB,TXNIP,RIN3,MPPE1,RPL28,MMADHC,ATF3,GYPC,TWF2,MRPL12,MRPL13,ZNHIT2,CHTF8,TSPAN4,DYM,FADD,GATD3A,ZBTB7B,PUSL1,S100A11,VASP,CTSA,EGR1,CDT1,JUN,JUND,GADD45B,HOMER2,GADD45A,FAM78A,EDEM2,H3F3A,RASSF7,NBEA…
gene_set_query	614	PKNOX2	604.7	ARCHS4 Coexpression,1185;Enrichr Queries,120;GTEx Coexpression,509	MAPKBP1,GMFB,SERPINE2,FRMPD4,COL12A1,MYLK,DPYSL2,DPYSL3,CYP1B1,RBFOX1,UNC13A,PRKCE,CACNA2D1,SOX11,DKK3,PRKAR1B,DDX39B,IFT81,HECW1,CDIP1,TCEANC2,ASTN2,PLA2G7,FAM221A,FAM171A2,GATD3A,ST3GAL2,JUN,BTBD19,HOMER1,GTF2IRD2,FN1,FZD9,NR2F1,ABCA9,NR2F2,PBX1,COL1A1,COL1A2,HNRNPF,FXYD6,FAT4,CDK12,XKR4,CDK16,NRSN2,TINAGL1,KCNC4,TMEM182,PRSS23,GLI2,MRC2,C1QTNF1,MECOM,ADAMTSL3,B3GALT1,TIMP3,DLGAP1,GPRASP2,CGNL1…
gene_set_query	615	ZNF18	605.3	ARCHS4 Coexpression,537;Enrichr Queries,315;GTEx Coexpression,964	CDA,CYBC1,PGAP3,GMFG,SERPINE1,SLC4A2,EPS8,NDST1,CAPNS1,MPRIP,MYC,CDK5RAP1,ADNP2,AP1S1,IER5,IER3,GABARAPL1,WSB1,TYW5,SCRIB,GTPBP4,SND1,BIN3,BIN2,DDIT3,DDIT4,PSME1,TXNIP,MPPE1,ATF3,ANAPC15,CYB5R4,LARP1,SERPINH1,HMOX1,GATD3A,PIP5K1C,PLCG1,ST3GAL1,ABCA1,PLK3,JUN,JUND,PLK2,H3F3A,FZD9,IRF2BP2,NR1D2,NFATC1,ELL2,EIF1,PRRC2A,ABTB1,GIPC1,TNFSF8,HBP1,LGMN,XKR5,CDK16,ARHGAP9,BTG2,CDKN1A,BTG1,TINAGL1,ELL,TCF2…
gene_set_query	616	MTF1	606.5	ARCHS4 Coexpression,352;GTEx Coexpression,861	CDA,PANK2,CCNK,IL1RN,PLEKHB2,IFI30,BACH1,IFIT3,ICAM1,LACTB,FRAT2,NAMPT,CYP1B1,SLC12A6,MFSD2A,IER3,ARL11,ACSL1,PRKCD,ACOD1,EREG,BIN3,BIN2,NINJ1,RIN3,IGSF6,SAMSN1,PLA2G7,PIK3R5,CYB5R4,ERI1,VTI1A,SLAMF8,SLAMF7,FADD,CD14,ST3GAL1,S100A11,LYN,VASP,H3F3A,IFI44,SRPK1,EHD1,BST1,SLC6A6,CWF19L1,AGO2,TNFSF8,ADA,ARHGAP9,LIN54,ELL,SNX10,PYGL,SLC7A11,CTSS,CTSL,XPO6,RAC2,TCP11L2,FLVCR2,CCR5,RAB8A,RAB5IF,CD53,FCE…
gene_set_query	617	BACH2	606.5	ARCHS4 Coexpression,1029;Enrichr Queries,462;ReMap ChIP-seq,244;GTEx Coexpression,691	GMFB,MYLK,ATP5IF1,VPREB3,NDST1,TBK1,UBASH3B,TMEM88,DPYSL2,DPYSL3,SMCO1,GABARAPL1,DNTTIP2,MYL4,CNBD2,MYL1,DDIT4,PSME4,ORAI2,VOPP1,TXNIP,CFAP97,OPTN,ATF3,ABCB6,PLA2G6,CIAO3,C3,PRPSAP1,PRKAR2B,ZBTB7B,LYN,ABCA1,JUN,PRPF38A,JAG1,MTERF3,EDEM1,FN1,NR2F2,PBX1,FAT4,LIN54,BHLHE41,ZNF48,SHF,NELFB,IKBIP,DUSP4,DUSP5,MYBPC2,CNOT6L,KCND1,SPHK1,EMP1,SIRT7,MED29,MRPL52,MMP14,SLC7A6,SLC7A7,MED20,PXDN,RAPGEF1,SMTNL…
gene_set_query	618	SOX12	608	ARCHS4 Coexpression,326;Enrichr Queries,419;GTEx Coexpression,1079	MAPKBP1,CNTFR,FRMPD3,SERPINE2,EHMT2,JPT2,TONSL,THYN1,HNRNPU,ZDHHC8,MKI67,SOGA1,HS6ST1,DCAF7,SYNGAP1,TRIM28,ZMIZ1,DPYSL5,DPYSL2,MYC,CHEK2,IGLON5,STMN1,DPYSL3,CDK20,LUC7L,SOX9,B2M,SOX4,SMARCC2,UNC5B,ACTN1,PTOV1,SOX11,SCRIB,MAPK8IP3,NISCH,CARHSP1,MAP1B,DDIT4,TXNIP,TRIB3,TRIB2,OBSL1,MMADHC,KCTD15,LLGL1,TTYH3,IGSF3,AGAP1,ABCB8,PIK3R2,ABCB9,NKAIN1,FAM171A2,LARP1,HLTF,VTI1A,MAP6,TNRC18,PIP5K1C,PLCG1,APO…
gene_set_query	619	ZNF76	608	ARCHS4 Coexpression,499;Enrichr Queries,639;GTEx Coexpression,686	PGAP3,EHMT2,TMEM94,DCAF8,KEAP1,TRIM28,RAVER1,ZMIZ1,WDR90,ZMIZ2,AKT2,DPYSL2,CHEK2,TBC1D10C,LUC7L,ARL6IP4,PRKACA,TNS2,SOX4,IER3,DDX17,COG7,ARRDC2,PTOV1,GTPBP6,CPT1B,MAPK8IP3,MFSD10,NISCH,DDX39B,BIN1,EWSR1,DDIT4,TXNIP,DXO,HECA,ULK1,TRIB3,RIN3,OBSL1,SF1,ATF4,RTEL1,TTYH3,TBC1D9B,FBF1,SDR39U1,TRMT2A,AKAP17A,PIK3R1,AAAS,PLA2G6,OSGEP,ABR,RHOT2,INPP5D,INPP5J,DHX38,SCAP,TNRC18,DPH7,APOE,ZBTB7B,RALGDS,EGR1,…
gene_set_query	620	MYPOP	608.5	ARCHS4 Coexpression,519;GTEx Coexpression,698	FRMPD4,ZDHHC8,ELK1,MT-ND3,RPS6KA4,ADGRA1,CAPNS1,RAVER1,ZMIZ2,DPF1,PRKACA,ATXN7L3,SCN1B,ACOT8,RBFOX1,UNC13A,SLC6A17,SCRIB,MAPK8IP3,TMEM81,PPP1R3F,PRKAR1B,HECW1,CDIP1,ULK1,RPL28,NGEF,SF1,NYAP1,TPRG1L,CEND1,PIK3R2,ACTR3B,PCNX3,ABR,FAM171A2,PGBD5,KCNN1,PIP5K1C,SCN3B,ZBTB7B,ATP6V0A1,VASP,PHC2,TMEM184B,IQSEC2,INTS1,PBX2,PNMA8B,PRRC2A,TOLLIP,GIPC1,CALM1,MON1A,C2CD2L,CDK16,SCN2B,KCNC4,LRRC4,AP2A1,PRPF19,…
gene_set_query	621	ZNF280B	610	ARCHS4 Coexpression,741;Enrichr Queries,479	ERRFI1,TFRC,SERPINE2,TMEM41B,SERPINE1,WIPF3,MKI67,SMC3,CDC20,RPS6KA4,TIAL1,NDST1,EDNRB,UBASH3B,CAPNS1,PEG10,DPYSL2,MYC,CHEK2,BSG,PDK4,CYP1B1,PDK3,BVES,ATXN7L3,SOX4,IER3,SKP1,ST6GAL1,CXADR,DAPK1,ARRDC3,ESCO2,SFRP1,MAP1B,DDIT4,RRAGD,TXNIP,HECA,KCTD12,TLN1,TRIB2,ATF3,SLC22A5,TBC1D9B,EPAS1,HSPA4L,DCUN1D4,CDCA7,CDCA8,PIK3R1,PCNX3,PRKAR2B,MIER1,CSTF1,GATD3A,ZBTB7B,ABCA1,BARD1,EGR1,CARMIL1,JUN,EGR3,GADD…
gene_set_query	622	ARID3B	611.5	ARCHS4 Coexpression,309;GTEx Coexpression,914	JPT1,CCNK,TRAF3IP3,GLDC,EHMT2,KLHDC7A,F11R,EPS8,SYNGAP1,FRAT2,TRIM28,IGLON5,CHEK1,TBC1D10C,TRIM24,SLC12A6,TNS2,ARL11,DKK3,CARHSP1,SFRP2,BIN2,BTK,RIN3,KDELR2,EPHA1,NBL1,ASF1B,SLC45A4,PIF1,SAMSN1,PIK3R5,DEDD2,MBTD1,NKAIN1,NLN,CYB5R4,APELA,ADAMTS19,S100A16,ST8SIA4,SLAMF6,LYN,PHC1,DNAH17,RCC2,FZD7,H3F3A,KNOP1,PBX2,GNG12,PAICS,SRPK1,EHD1,HNRNPM,TDP1,CYP2S1,CWF19L1,UNC119,TNFSF8,CORO7,CD24,ARHGAP9,NRP1…
gene_set_query	623	SP110	612	ARCHS4 Coexpression,788;Enrichr Queries,396;GTEx Coexpression,652	IFITM3,IL1RN,IFITM1,TRAF3IP3,CYBC1,IFITM2,WIPF1,GMFG,LST1,SERPINE1,UBE2L6,IFI30,IFIT1,IFIT3,ICAM1,IFIT2,LGALS3,MT2A,FRAT1,NAMPT,TBC1D10C,C3AR1,TRIM21,B2M,IER3,ARL11,GBP5,BIN2,IFI27,BTK,PSME1,SERPING1,TXNIP,PSME2,RIN3,PRKD2,ALPK1,CFB,ATF3,CDC42SE1,IGSF6,CFH,SAMSN1,PIK3R5,C3,HELZ2,SEC14L2,RNF213,INPP5D,ST8SIA4,HMOX1,SLAMF7,SLAMF6,CD14,VASP,LYN,ABCA1,EGR1,JUN,GADD45B,H3F3A,IFI44,NMI,PARP14,FLI1,BST2…
gene_set_query	624	MSANTD4	612.5	ARCHS4 Coexpression,391;GTEx Coexpression,834	JPT1,SCOC,GMFG,PHAX,STMN4,F11R,ENO2,NUDT3,UBE2L3,GCSH,EFR3A,CAPNS1,DPYSL5,DPYSL2,STMN1,SKP1,GABARAPL2,WSB1,CXADR,GIN1,ZFP1,PRKCD,SOX11,ANK2,ARMC8,FNDC3A,HDHD2,SCAMP1,ARMC1,LARS2,PPP1R3F,EID1,PRKAR1A,IFT81,FEZ1,RUFY3,CRYZL1,RABL3,PRKD2,PFN1,RPL28,ASF1A,TSPYL4,PRR13,BEX4,BEX1,MAPKAP1,CEBPZOS,PHYHIPL,HACD3,MTMR7,TSPAN7,ZBTB7B,MAP9,GPM6B,S100A11,VASP,ARL14EP,NDFIP1,DTNA,NBEAL2,SMARCA1,PCDHB2,PKIA,FXY…
gene_set_query	625	SHOX2	613.7	ARCHS4 Coexpression,1060;Enrichr Queries,582;GTEx Coexpression,199	SPARC,MAML2,SERPINE2,COL12A1,SERPINE1,EPS8,ISLR,STS,EVA1B,ADGRA2,PEG10,DPYSL2,CHEK2,DPYSL3,CYP1B1,SOX9,SOX4,ACVR1,UNC5B,SERPINF1,RECQL,EBF2,SOX11,P3H3,DKK2,RUNX2,FNDC8,TWSG1,SFRP1,SFRP2,CCDC80,CEP57L1,CD109,MXRA8,COL8A1,SPIN2A,CFAP97,TRIB2,MYL9,EPHA3,ATF3,NUMBL,NRN1,COL13A1,EPAS1,TWIST1,XPC,TMTC1,GATA3,ADAMTS12,PCDH18,IQGAP3,ZNHIT6,PENK,SERPINH1,SNX9,RSU1,CHST14,GATD3A,SNX7,RAB11FIP5,PRR30,EGR1,J…
gene_set_query	626	ZNF319	614.7	ARCHS4 Coexpression,522;Enrichr Queries,328;GTEx Coexpression,994	ERRFI1,CYBC1,IFITM2,PGAP3,WIPF1,GMFG,LST1,PREX1,FRAT1,FRAT2,RUSC2,ZMIZ1,DPYSL2,MYC,CREB3L2,TBC1D10C,PIEZO1,CCDC97,PRKACA,TRIM21,TNS3,IER5,ATXN7L3,SOX4,ARL11,UNC5B,ACTN1,PRKCD,MCEMP1,BIN2,WDR81,DDIT4,TXNIP,RIN3,HECA,ULK1,PRKD2,MPPE1,TLN1,TRIB2,ATF3,SLC45A4,CASZ1,IGSF6,TTYH3,EPAS1,PCNX3,CYB5R4,CHST15,TNRC18,ARSG,FADD,GATD3A,ZBTB7B,ST3GAL1,RALGDS,ST3GAL2,VASP,LYN,EGR1,JUN,CREBBP,PHC2,JAG1,FZD2,JUND,…
gene_set_query	627	ZNF300	614.7	ARCHS4 Coexpression,911;Enrichr Queries,483;GTEx Coexpression,450	GABPB2,MAML2,SERPINE2,SERPINE1,GPATCH2,SMC5,STMN4,GHITM,ENO2,SMC4,ISLR,DPYSL5,DPYSL2,CREB3L2,DPYSL3,STMN1,CYP1B1,BVES,DDX17,PRKCI,ACOT8,WSB1,CXADR,SECISBP2,WDR75,SOX11,DDX39B,IFT81,MAP1B,FEZ1,RUFY3,TXNIP,TPRG1L,CDCA7,NCAPG,GLG1,C3,EPB41L3,CHST15,FDFT1,PLK4,ABCA1,JUN,PLK2,PLK1,H3F3A,FN1,FZD9,NR2F2,SLC16A14,PBX1,NFATC4,HNRNPM,PCDHB2,PKIA,FAT1,FXYD6,CDK13,EZH2,CDKN1A,ARPC1B,PRSS23,DDA1,LFNG,MECOM,TR…
gene_set_query	628	ZNF512B	615.7	ARCHS4 Coexpression,321;Enrichr Queries,653;GTEx Coexpression,873	TFRC,PGAP3,WIPF1,TRRAP,DCAF8,SLC4A2,NOC2L,NDST1,MPRIP,RAVER1,ZMIZ1,ZMIZ2,AKT2,DPYSL2,MYC,PSMD3,LUC7L,AP1S1,NFRKB,VPS39,DDX17,WSB1,PRKCD,SCRIB,SND1,DDIT4,TXNIP,ATF4,SF1,POM121,TTYH3,PDGFB,ABCB8,PCNX3,RHOT2,LARP1,SERPINH1,PLCG1,ABCA2,JUN,CREBBP,WDR59,PHC1,PLK1,FZD9,PBX2,PBX1,PRRC2A,COL1A1,PRXL2A,FASN,GIPC1,AGO2,CDK10,HYOU1,CDK12,CDK16,SETD4,CDKN1A,PIGQ,SMG5,SMPD3,LFNG,SMPD4,TNKS1BP1,NELFB,NELFCD,CI…
gene_set_query	629	KLF16	616.7	ARCHS4 Coexpression,209;Enrichr Queries,502;GTEx Coexpression,1139	TLNRD1,PGAP3,SLC4A2,ELK1,RRP9,RAVER1,CAPNS1,MYC,ZMIZ2,PSMD3,AP1S1,PRKACA,IER5,ANKS1B,IER3,PRKCG,ACOT7,DAPK3,SCRIB,SOX12,GTPBP4,BCR,WDR81,MTHFD2,DDIT4,RPL28,NGEF,ATF3,ATF4,SF1,POM121,NYAP1,TTYH3,NOLC1,MRPL12,ARPP19,PCNX3,ABR,RRS1,HMOX1,PIP5K1C,GATD3A,ZBTB7B,SLC19A1,PLK3,JUN,PHC2,JUND,IRF2BP2,PBX2,NETO2,NR1D1,CDC6,NR2F6,EIF1,PRRC2A,EHD1,FASN,GIPC1,GABRB3,BTG2,CDKN1A,MED16,SMG5,DDA1,MRPL41,TUBA1C,NE…
gene_set_query	630	IRF7	616.7	ARCHS4 Coexpression,528;Enrichr Queries,417;GTEx Coexpression,905	IFITM3,IFITM1,IL1RN,TRAF3IP3,CYBC1,IFITM2,WIPF1,LST1,SERPINE1,UBE2L6,IFI30,IFIT1,IFIT3,ICAM1,IFIT2,LGALS3,MT2A,FRAT1,FRAT2,MYC,NAMPT,TBC1D10C,C3AR1,TRIM21,B2M,IER3,GBP5,GBP7,PRKCD,ACOD1,IFI27,DDIT4,NINJ1,BTK,PSME1,SERPING1,TXNIP,PSME2,RIN3,PRKD2,CFB,ATF3,CERKL,PIK3R5,HELZ2,C3,SEC14L2,RNF213,INPP5D,ST8SIA4,SLAMF7,HMOX1,SLAMF6,APOE,CD14,ZBTB7B,LYN,ABCA1,VASP,EGR1,JUN,EGR2,GADD45B,GADD45A,FN1,IFI44,…
gene_set_query	631	ZFP90	616.7	ARCHS4 Coexpression,969;Enrichr Queries,342;GTEx Coexpression,539	ATF2,SCOC,GMFB,EHMT2,NEXMIF,STMN4,ENO2,TSKU,ZMIZ1,DPYSL5,DPYSL2,MYC,STMN1,LUC7L,PRKACB,ANKS1B,WSB1,CXADR,PRKCD,IFT80,SOX11,HDHD2,SCAMP1,MTHFD2,IFT81,FEZ1,RUFY3,MAP1B,RUFY2,DDIT4,TXNIP,TSPYL4,ATF3,TTYH3,PDGFB,PHYHIPL,HACD3,MTMR7,GUCD1,FIGNL1,GATD3A,S100A11,SERF2,CEP78,ABCA1,ABCA2,CDK19,JUN,HACE1,CADM4,FZD9,PCDHB2,PRXL2A,PKIA,FAT1,FXYD6,XKR4,GPR19,BTG2,CDKN1A,CDKN1B,BTG1,TINAGL1,ARPC1B,SMPD3,LFNG,C…
gene_set_query	632	BORCS8MEF2B	617	ARCHS4 Coexpression,617	IFITM2,CSF3R,NCF1,RAB43,FRAT1,FRAT2,RAVER1,COTL1,TBC1D10C,IL4R,PRKCD,SHISA5,ANXA11,TAP1,CYBA,AP5B1,ARHGAP45,MOB3A,DOK1,PHOSPHO1,JAML,RAB35,PRKD2,RIN3,PFN1,RPL28,CSNK1G2,SF1,ANAPC2,PRR13,AKNA,TWF2,RASAL3,RASGRP2,CORO1A,RASGRP4,CNN2,SBNO2,NDOR1,GRK2,INPP5D,GRK6,ZBTB7B,MARK2,WDTC1,VASP,LYN,TGFB1,FAM78A,PBX2,NBEAL2,ARPC4,ARHGAP25,NFKB2,PARP10,EHD1,ABTB1,ARHGAP30,GNB2,BCL3,LRP10,MAP3K11,COPE,ELL,ITGB2…
gene_set_query	633	ZNF624	617.3	ARCHS4 Coexpression,924;Enrichr Queries,867;GTEx Coexpression,61	NUP107,GABPB2,SLC4A2,SMC3,SMC2,ELK3,EPS8,MTBP,CAPNS1,DPYSL2,MYC,PSMD3,STMN1,CYP1B1,PRKACA,PRKACB,BVES,MED1,MBNL2,WSB1,SCRIB,SOX11,FNDC3A,SND1,MAP1B,DDIT4,RUFY2,TXNIP,SPIN2A,CFAP97,CDCA2,SHOX2,PCNX3,HSPH1,GATD3A,PLK4,ABCA1,JUN,JAG1,PLK2,ABCA9,PBX2,PRRC2A,TDP1,SASS6,HBP1,FAT4,DENND1B,BTG2,TCF23,WDR41,EFCAB6,SMG8,SMG5,PQBP1,PCMTD2,FAM102B,TRIM2,NUF2,TNKS1BP1,NELFB,JAK2,CIC,CLUH,TEX10,ACTL6A,TET2,ZEB…
gene_set_query	634	ZBTB40	617.3	ARCHS4 Coexpression,816;Enrichr Queries,761;GTEx Coexpression,275	ERRFI1,PGAP3,TRRAP,HNRNPU,DCAF8,THUMPD1,ACCS,NUDT3,GCSH,ZMIZ1,RPS6KA2,DPYSL2,MYC,ZMIZ2,PIEZO1,TNS3,ATXN7L3,VPS39,SOX4,CMKLR1,DDX17,GABARAPL2,WSB1,ACTN1,MAPK8IP3,DDX39B,WDR81,TEP1,ZC3H11A,RFX5,DDIT4,TXNIP,TLN1,EZR,SF1,EPHA2,MACF1,POM121,TTYH3,SNU13,BAZ2A,AKAP17A,PIK3R1,AAAS,PCNX3,PCNX1,RNF213,HSPH1,VPS11,DHX38,TNRC18,DPH7,GATD3A,PLCG1,ATP6V0A1,CTC1,ABCA1,EGR1,PRPF38B,CREBBP,JUN,EGR2,GADD45B,INTS1,…
gene_set_query	635	ZBTB1	617.7	ARCHS4 Coexpression,1057;Enrichr Queries,382;GTEx Coexpression,414	PI4K2B,ERRFI1,TFRC,PGAP3,WIPF1,HNRNPU,RBPJ,SMC4,CCAR1,TIAL1,CHEK2,DPYSL2,MYC,NAMPT,TBC1D10C,EPC1,FBXO5,IER5,B2M,RPS13,SOX4,IER3,DDX18,ENTPD1,WSB1,PRKCH,SCAF11,ENTPD4,ACTN1,ARRDC2,ARRDC3,RECQL,FNDC3B,WDR75,ACSL3,MFSD11,UHMK1,MTAP,PRKD3,ZC3H11A,DDIT4,SPATA13,TXNIP,HECA,PRKCQ,ATF3,PIF1,NUP205,XPC,PIK3R1,BLOC1S5,BRIP1,PCNX1,RNF213,HSPH1,INPP5D,HIVEP1,SARAF,TRPM7,GATD3A,ABCA1,EGR1,JUN,EGR2,JAG1,JUND,G…
gene_set_query	636	SETDB2	618	ARCHS4 Coexpression,971;Enrichr Queries,510;GTEx Coexpression,373	MDC1,GABPB2,TFRC,GMFG,ACCS,SMC3,SMC4,FAM122B,MTBP,NDST1,WDR90,DPYSL2,MYC,PSMD2,NAMPT,PSMD3,AP1S1,SUPT20H,NFRKB,NHLRC3,SECISBP2,DAPK2,SCRIB,FNDC3A,DDX39B,EWSR1,DDIT3,DDIT4,TXNIP,TCEANC2,ATF3,OPTN,SF1,ZBTB8A,BAZ2A,AKAP17A,FAM221A,RNF213,SERPINH1,HMOX1,ABCA1,JUN,GTF2IRD2,FN1,ABCA9,NR1D2,PRRC2A,MOV10,FAM111A,MLLT10,AGO3,GIPC1,MKS1,RAD17,CDK12,CDK13,CDK16,CEP57,BTG2,CDKN1A,BTG1,ATF7IP2,TCF23,SNX10,EDR…
gene_set_query	637	ZNF266	619.7	ARCHS4 Coexpression,1191;Enrichr Queries,300;GTEx Coexpression,368	SERPINE2,GMFG,HNRNPU,PHAX,GHITM,ACCS,SMC4,RRP8,GCSH,NDST2,DPYSL2,MYC,NAMPT,LUC7L,CYP1B1,PRKACB,VPS39,IER3,DDX17,WSB1,FNDC3B,LARS2,DDX39B,BIN2,ZC3H11A,DDIT4,TXNIP,TCEANC2,PRKD2,ATF3,SF1,CEP85L,BAZ2A,AKAP17A,RHOT2,NUP85,FDFT1,CTC1,ABCA1,JUN,JUP,GTF2IRD2,FN1,ABCA9,PBX2,BBIP1,COL1A1,MOV10,FAM111A,HBP1,CDK13,CDC42SE2,SETD5,MOCS2,BTG2,CDKN1A,BTG1,TCF23,ADM,EFCAB6,ATIC,TCP11L1,ELOC,TIMP1,DLGAP5,OFD1,DUS…
gene_set_query	638	SGSM2	620	ARCHS4 Coexpression,474;GTEx Coexpression,766	APP,EHMT2,TMEM94,ZDHHC8,SYNGAP1,MPRIP,ZMIZ2,DPF1,CDK20,PIEZO1,ATXN7L3,UNC13A,SLC6A17,PTOV1,SCRIB,MAPK8IP3,NISCH,STX1B,PRKAR1B,RUFY3,ADGRB1,KCNQ3,CDIP1,ULK1,NGEF,SF1,BEX4,BEX1,NYAP1,TBC1D9B,CEND1,ACTR3B,PCNX3,ABR,FAM171A2,EPB41L1,SARAF,MCMBP,MAP6,TNRC18,PIP5K1C,PLCG1,SCN3B,RALGDS,B4GALNT4,ABCA2,CADM3,PTPRN2,CADM4,INTS1,IQSEC2,TMEM196,PNMA8B,PRRC2A,PRR36,C2CD2L,ITM2C,GABRB3,DDR1,NRSN2,PTPRN,SERP2,C…
gene_set_query	639	ZBTB17	620.3	ARCHS4 Coexpression,355;Enrichr Queries,760;GTEx Coexpression,746	ERRFI1,IL1RN,TRAF3IP3,TFRC,PGAP3,HNRNPU,MRGPRE,IFI30,TSEN54,ICAM1,RASSF1,TRIM28,RAVER1,ZMIZ1,DPYSL2,MYC,CHEK2,ZMIZ2,OGFOD2,TBC1D10C,ATXN7L3,SOX4,IER3,ARSA,ACOT7,ACTN1,ACOD1,SCRIB,MAPK8IP3,GTPBP4,MFSD10,BIN2,WDR81,BIN1,DDIT3,NINJ1,DDIT4,RIN3,ATF3,EPHA2,SF1,SLC45A4,CASZ1,FBF1,TWF2,TRMT2A,AKAP17A,PIK3R1,PIK3R5,DEDD2,PCNX3,HELZ2,RHOT2,INPP5D,SLAMF7,GATD3A,CD14,KCNN4,ZBTB7B,VPS16,STAT5A,VASP,PLK3,EGR1…
gene_set_query	640	PATZ1	620.3	ARCHS4 Coexpression,308;Enrichr Queries,526;GTEx Coexpression,1027	CNTFR,FRMPD3,PGAP3,TRRAP,EHMT2,HNRNPU,DCAF7,SYNGAP1,RAVER1,ZMIZ1,DPYSL5,ZMIZ2,AKT2,DPYSL2,MYC,IGLON5,STMN1,DPYSL3,LUC7L,DDX17,NHLRC3,COL23A1,SCRIB,SOX12,DYNC1LI1,DDIT4,TXNIP,FREM2,ATF3,SF1,PLA2G6,PCNX3,FAM171A2,LARP1,VPS11,GATD3A,PLCG1,HEXIM1,AFAP1L2,JUN,WDR59,JAG1,JUND,PHC1,JUP,GTF2IRD2,FZD7,PLK1,H3F3A,FZD9,IRF2BP2,PBX2,NFATC1,NR2F2,PBX1,PRRC2A,HNRNPK,FASN,CDK10,RARG,BTG2,CDKN1A,ARHGAP8,CDKN1B,B…
gene_set_query	641	ZNF580	621.3	ARCHS4 Coexpression,343;Enrichr Queries,596;GTEx Coexpression,925	IFITM3,IFITM2,PGAP3,KDELR1,OGFOD3,EMC10,ZDHHC8,TXNDC15,MT-ND3,MT2A,SYNGAP1,CAPNS1,RAVER1,EVA1B,ZMIZ2,FTH1,DPYSL2,MYC,BSG,LUC7L,ARL6IP4,CCDC97,PRKACA,VPS39,SOX4,IER3,DDX17,GAMT,COG7,ACOT7,DAPK3,PTOV1,GTPBP6,SOX12,P3H3,MIF,JMJD8,CLPX,MFSD10,MYL6,CDC34,DDIT4,ORAI3,CD2BP2,TXNIP,ULK1,TRIB3,PRKD2,PFN1,RPL28,ATF3,TELO2,SF1,RTEL1,NUMBL,SLC22A5,TTYH3,SDC2,PIK3R2,AAAS,MRPL13,OSGEP,RHOT2,VPS11,SERPINH1,TSPA…
gene_set_query	642	LBX1	622.7	ARCHS4 Coexpression,162;Enrichr Queries,1379;GTEx Coexpression,327	LRRC14B,KEAP1,ENO3,DCAF6,SOX17,PSMD3,MYOZ3,SOX9,MYOZ1,PRKACA,MYOZ2,SCN1B,SMCO1,PDK2,GAMT,RBFOX1,ENDOG,ACTN2,CACNA2D1,MRPS18A,EBF2,CPT1B,GNPAT,MYL1,BIN1,PPP1R3B,MYL2,MYL3,PRKCQ,ALPK3,OPTN,ATF3,CASZ1,NRN1,TSHZ3,SHOX2,GATA6,TWIST1,PPP1R3A,GATA4,GATA3,ART3,PCDH17,FXR1,NEU3,PRKAR2A,CMYA5,GATD3A,EGR1,MYH7B,JUN,EGR2,EGR3,FZD9,IGF2,NR2F1,MEMO1,NFATC1,NR2F2,AIMP2,PPP1R1A,PKIA,FXYD1,CORO6,HRC,SSPN,OGDH,RYR…
gene_set_query	643	ZNF138	622.7	ARCHS4 Coexpression,430;Enrichr Queries,964;GTEx Coexpression,474	GLDC,HNRNPU,SMC3,SMC4,CAPNS1,DPYSL5,STMN1,PRKACA,VPS36,PRKACB,CXADR,WSB1,SOX11,HDHD2,MYL6,DEPDC1B,RFX7,CLNS1A,FEZ1,RABL3,ASF1A,CDCA7,IL20RB,PHYHIPL,GATA3,ARPP19,PCNX3,LDHB,PRPSAP2,FIGNL1,CEP70,ZBTB7B,EXPH5,FDFT1,BARD1,PLK4,FZD9,CDC7,SLC16A14,PBX1,FAM135A,SLC6A9,PCDHB2,PKIA,DCHS1,FXYD6,PLCH2,PKIG,FERMT2,LIN54,MRPL42,NUF2,NELFB,CIC,DLGAP5,PCMTD1,HELLS,RMI2,TET1,LRRC40,SLC39A13,ELOVL6,TERF1,CCSAP,SR…
gene_set_query	644	ZNF592	622.8	ARCHS4 Coexpression,932;Enrichr Queries,904;ReMap ChIP-seq,135;GTEx Coexpression,520	MT-ND6,LRRC14B,MT-ND4L,MT-ND4,PATJ,MT-ND5,TFRC,MT-CO1,TRRAP,HNRNPU,ENO3,MT-ND3,DCAF6,PREX1,NDST1,MPRIP,RAVER1,ZMIZ1,ALKBH1,DPYSL2,MYC,ZMIZ2,PRKACA,IER5,CDK5RAP2,DDX17,PIH1D1,BCR,DEPDC1B,WDR81,JTB,TXNIP,PRKCQ,MPPE1,MT-CO3,OPTN,SF1,POM121,VPS26C,GATA5,BAZ2A,AAAS,MRPL12,CIAO3,GLG1,PCNX3,LARP1,RNF213,EPB41L1,PRKAR2A,RRS1,PNPO,CEP72,ZBTB7B,SLC19A1,JUN,CREBBP,ACE,JUND,IRF2BP2,PBX2,NFATC1,PRRC2A,SLC6A6,…
gene_set_query	645	KDM2A	623	ARCHS4 Coexpression,577;GTEx Coexpression,669	MDC1,WIPF1,TRRAP,DNHD1,SMC6,DCAF5,CCAR2,ZDHHC3,DCAF1,PREX1,TRIM28,WDR90,ZMIZ2,SAP130,PIEZO1,ATXN7L1,NFRKB,ATXN7L3,NUP214,DDX17,PAQR7,SFMBT1,EID1,DDX39A,WDR81,DDX39B,EWSR1,TXNIP,PRKD2,RIN3,NUP98,TLN1,SF1,POM121,BAZ2A,AKAP17A,MBTD1,PCNX3,TNRC18,ZBTB7B,ATRIP,VASP,XRCC6,CREBBP,INTS1,STK11IP,FAM78A,PBX2,NBEAL2,PRRC2A,PARP10,MOV10,MLLT10,SLC6A6,CCDC88C,CDK12,EZH2,MAJIN,MOCS2,CDKN1B,KRI1,SMG7,SMG5,XPO6,…
gene_set_query	646	FOXJ3	624	ARCHS4 Coexpression,849;Enrichr Queries,872;GTEx Coexpression,151	MDC1,MT-ND5,TFRC,TRRAP,DCAF8,HNRNPU,SMC5,ENO3,ZMIZ1,DPYSL2,MYC,CDK5RAP1,IER3,MEF2A,DDX17,PRKAB2,MBNL2,WSB1,TSTD2,NGDN,REV1,DNTTIP2,ATG14,FAM133B,MYL6,MYL1,RFX7,PRKAR1A,ZC3H11A,DDIT4,CLOCK,OPTN,SF1,POM121,BAZ2A,ARPP19,LARP1,WDR70,BLOC1S1,HMOX1,GATD3A,SERF2,JUN,CREBBP,MRPL27,IRF2BP2,PBX2,NR1D2,INO80,PHC3,PBX1,PRRC2A,MLLT10,EIF6,AGO2,FAT1,CDK12,SETD5,CDKN1A,CDKN1B,BTG1,PHF20,ARPC1A,SNX13,PYGM,SMG7,U…
gene_set_query	647	FIZ1	624.7	ARCHS4 Coexpression,361;Enrichr Queries,759;GTEx Coexpression,754	NUP107,PGAP3,EHMT2,WDR83,SLC4A2,ELK1,FAM110A,SAMD14,SYNGAP1,CAPNS1,RAVER1,ZMIZ2,AKT2,PSMD3,ADNP2,AP1S1,PRKACA,SCRIB,SOX12,HDHD2,TMEM81,ARMC5,PRKD3,DDIT4,CDIP1,TXNIP,ATF5,RPL28,ATF4,SF1,POM121,TTYH3,CIAO3,PCNX3,FAM171A2,RRS1,HMOX1,GATD3A,PIP5K1C,ZBTB7B,HEXIM1,JUN,FZD2,JUND,PLK1,PBX2,BTBD10,NR2F6,PRRC2A,FASN,GIPC1,CDK12,PRR36,RNF220,BTG2,CDKN1A,PIGQ,MED16,ZNF48,SMG5,MRPL41,NELFB,CIC,APC2,SS18,BRD2,…
gene_set_query	648	HOXD10	624.7	ARCHS4 Coexpression,428;Enrichr Queries,963;GTEx Coexpression,483	MDC1,TMEM200B,TRRAP,SERPINE1,COL12A1,MRGPRF,HNRNPU,NOC2L,RRP8,MYLK,ISLR,SOX17,ANKFY1,CYP1B1,SAMD11,DDX17,UNC5B,SERPINF1,SOX11,SYTL4,DKK2,MYL6,MTHFD1,DDX39B,FREM1,ATF3,ATF4,NUP205,POM121,CFH,SHOX2,GATA6,GATA4,GATA3,IQGAP3,C3,LARP1,ADAMTS19,PLCG1,GSTM2,FZD7,FN1,FZD9,NR2F1,NR2F2,PBX1,FLI1,NFATC4,PRRC2A,COL1A1,DHFR,H19,COL1A2,SNAI2,FXYD6,DCHS1,CEP89,CDK16,CDKN1A,TINAGL1,TGFB1I1,TCF23,STON1,ADM,ARHGAP…
gene_set_query	649	BARX1	625	ARCHS4 Coexpression,270;Enrichr Queries,1305;GTEx Coexpression,300	MRGPRF,HNRNPU,SLC4A2,NOC2L,MYLK,SOX17,RAVER1,AKT2,PSMD3,CYP1B1,HOMER3,ANKS1A,WLS,SAMD11,DAPK3,CLEC11A,COL23A1,SOX11,SCRIB,EML1,DKK2,GTPBP4,DKK4,MYL6,DDIT4,MYL9,ATF3,RD3,SHOX2,GATA6,GATA5,GATA4,GATA3,MRPL12,IQGAP3,RRS1,FZD5,NR2F1,FZD9,NFATC1,NR2F2,FLI1,NFATC4,GRIN2D,PRRC2A,NR2F6,COL1A1,PPT1,DCHS1,FAT3,FERMT2,BTG2,TINAGL1,TGFB1I1,STON1,TMEM51,ADM,PTH1R,SLC6A2,SMG5,C1QTNF3,C1QTNF1,CHAF1A,CSRP1,MECOM…
gene_set_query	650	HAND1	625.7	ARCHS4 Coexpression,406;Enrichr Queries,1035;GTEx Coexpression,436	SPON1,SPARC,SERPINE2,COL12A1,GDE1,MRGPRF,DIXDC1,RRP8,MYLK,NYNRIN,SOX17,TRIM28,TMEM88,MYC,AP1S2,KDR,DAG1,PIEZO1,ANKFY1,CYP1B1,SOX9,SNRPD3,ANKS1A,BVES,WLS,SAMD11,EPHA7,UNC5B,ACTN1,P3H2,EBF2,MTUS2,SOX11,UNC5C,EML1,WDR77,BTC,SLC5A7,MYL6,SFRP1,SFRP2,FNDC1,KATNAL1,DDIT4,MXRA8,TYRO3,MXRA7,TLN2,MYL9,FREM1,OBSL1,ATF3,FREM2,ATF4,COL13A1,IGSF3,EPAS1,GATA6,TMTC2,GATA5,TWIST1,GATA4,GATA3,MRPL12,LYPD6,ADAMTS19…
gene_set_query	651	HOXA1	626	ARCHS4 Coexpression,169;Enrichr Queries,891;GTEx Coexpression,818	SERPINE2,SERPINE1,NOC2L,PSMD8,PPP4R1,PSMD5,MYC,PSMD2,CYP1B1,MED8,SOX11,WDR77,MTAP,DDIT4,VPS25,ATF3,CDCA4,SHMT2,CDCA5,GATA6,CDCA8,BCL10,GATA3,ADH7,MRPL12,S100A16,PRDX1,GAR1,HMOX1,GATD3A,PUSL1,S100A11,ZBTB7C,JUN,JAG1,FZD2,FZD7,PLK1,FN1,FZD9,NR2F1,NR2F2,PA2G4,CDC6,FLI1,VANGL1,COL1A1,RNF225,FAM135A,EIF6,GIPC1,SNAI1,SNAI2,PSMG1,ADA,LAD1,RARG,BTG2,CDKN1A,TINAGL1,ARPC1A,ADM,PYGL,MRPL37,VSIG10L,PRSS23,TU…
gene_set_query	652	ZNF565	626.7	ARCHS4 Coexpression,603;Enrichr Queries,734;GTEx Coexpression,543	HNRNPU,GPATCH4,SLC4A2,CAPNS1,DPYSL2,MYC,ZMIZ2,STMN1,CYP1B1,PRKACA,VSTM4,BVES,IER3,ACOT7,WSB1,GTPBP8,SCRIB,SOX11,AARSD1,EML1,GTPBP4,DYNC1LI1,ZSCAN20,FEZ1,DDIT4,HECW1,TXNIP,ATF3,SF1,C3,PCNX3,PRKAR2A,GATD3A,PLCG1,ZBTB7B,CEP76,ST3GAL1,ARL14EP,JUN,MTERF3,MCAM,NR2F1,PBX2,NR2F2,ELL2,GPR137B,PRRC2A,EIF1,FAM220A,EHD3,HBP1,FXYD6,PHF20,MRPL36,ADM,SMG5,ZCWPW2,EDRF1,ING3,ANXA6,RIOK2,NELFB,DLGAP1,ELOC,CIC,RRP1…
gene_set_query	653	SOX8	626.7	ARCHS4 Coexpression,686;Enrichr Queries,298;GTEx Coexpression,896	SPON1,GMFB,SPARC,SERPINE2,TRIL,SERPINE1,STMN4,SOGA1,PREX1,MT2A,EDNRB,DPYSL5,DPYSL2,MYC,PDK4,CYP1B1,SOX9,PTGDS,EPHB1,SOX4,ANKS1B,IER3,PAQR8,PAQR6,PAQR4,UNC5B,SOX11,MAPK8IP3,MTURN,SFRP1,SFRP2,PRKAR1B,CRISPLD2,DAAM2,FEZ1,MAP1B,DDIT4,ADGRB1,TXNIP,SPARCL1,PLPP3,TRIB2,LLGL1,ATF3,ADCYAP1R1,NYAP1,TTYH2,SDC4,EPAS1,SDC3,PHYHIPL,AGAP1,CEND1,C3,FAM171A1,NKAIN4,TSPAN7,FLRT1,MAP7,MAP4,APOE,GATD3A,RHBDL3,GPM6B,…
gene_set_query	654	ZNF692	627.7	ARCHS4 Coexpression,465;Enrichr Queries,569;GTEx Coexpression,849	IFITM3,MAPKBP1,FAAH,MT-ND4,TFRC,SERPINE2,PGAP3,CPNE7,EHMT2,TMEM94,HNRNPU,DCAF8,ZDHHC8,MKI67,NOC2L,CDC20,MT2A,SYNGAP1,RAVER1,ZMIZ2,DPYSL2,WDR90,MYC,CHEK2,STMN1,LUC7L,PIEZO1,BVES,TNS3,IER5,ATXN7L3,SOX4,IER3,DDX17,NUP214,COG7,WSB1,ACTN1,RECQL,PTOV1,ACOD1,SCRIB,SOX12,MAPK8IP3,MFSD10,NISCH,DDX39A,DDIT4,TXNIP,DXO,ULK1,NEIL1,TELO2,ATF3,SF1,RTEL1,POM121,L3MBTL2,SHMT2,FBF1,TRMT2A,ABCB8,AAAS,PLA2G6,CIAO3,O…
gene_set_query	655	POU3F2	628.8	Literature ChIP-seq,147;ARCHS4 Coexpression,740;Enrichr Queries,1028;GTEx Coexpression,600	ATF2,GMFB,PREX1,DPYSL5,DPYSL2,NDST4,DPYSL3,NDST3,PRKACB,PKNOX2,MEF2A,RBFOX1,GBP7,CXADR,CACNA2D1,HDHD2,EML1,PRKAR1A,MYL1,FEZ1,RUFY3,CDIP1,TXNIP,NGEF,LXN,LYPD1,AGAP1,NCAPG,GATA3,CYB5R4,EPB41L1,PDGFD,AGMO,MYO6,RHBDL3,JUN,CADM4,NEBL,ABCA3,NR2F1,FN1,ABCA9,NR2F2,NETO2,MAGOHB,CP,PBX1,PKIB,COL1A2,GRIN3A,PKIA,FAT3,DCHS1,PSMG1,FAT4,GPR22,SNX10,MECOM,HEY2,TCP11L2,JAK2,CTBS,APPL1,PCMTD1,APC2,GPR37,LRRC49,ROM…
gene_set_query	656	ZNF687	632	ARCHS4 Coexpression,312;Enrichr Queries,881;GTEx Coexpression,703	MDC1,CYBC1,IFITM2,PGAP3,TRRAP,TONSL,HNRNPU,MKI67,F11R,CCAR2,NDST2,PREX1,FRAT1,FRAT2,TRIM28,RAVER1,MYC,OGFOD2,TRIM24,CCDC97,PIEZO1,ATXN7L3,EPHB4,TNS1,NUP214,DDX17,ARL11,SMARCC2,PRKCD,SCRIB,ACTN4,SRRM1,BCR,BIN3,BIN2,ZC3H11A,DDIT4,RFX5,RIN3,ULK1,PRKD2,MPPE1,TP53,TELO2,SF1,LLGL2,SLC45A4,POM121,IGSF6,TBC1D9B,DHX9,EPB41,NOLC1,BAZ2A,GATA3,PIK3R5,PCNX3,HELZ2,CYB5R4,RHOT2,LARP1,TNRC18,ZBTB7B,ST3GAL2,VASP,…
gene_set_query	657	HOXA4	632	ARCHS4 Coexpression,949;Enrichr Queries,830;GTEx Coexpression,117	MT-ND6,MRGPRF,ADARB1,SLC4A2,MYLK,PSMD8,DPYSL2,DPYSL3,CYP1B1,ANKS1A,PRKACA,BVES,WLS,IER3,SAMD11,DAPK3,GTPBP6,EML1,MYL6,MYL1,DDIT4,RBP1,TXNIP,MYL9,ATF3,ATF4,POM121,GATA6,GATA3,MRPL12,ADH5,RDH14,GATD3A,JUN,JAG1,FZD7,FN1,FZD9,NR2F1,NR2F2,PBX1,FLI1,COL1A1,H19,SSPN,SNAI1,PKIG,FERMT2,CDK16,ACHE,GPI,BTG2,CDKN1A,TINAGL1,TGFB1I1,STON1,BHLHE41,ADM,MRPL37,SLC6A2,JPH2,C1QTNF1,CSRP1,MECOM,ADAMTSL4,RSPO3,TIMP3,…
gene_set_query	658	ZNF488	632.5	ARCHS4 Coexpression,925;Enrichr Queries,340	SERPINE2,SERPINE1,IFIT1,IFIT3,IFIT2,CDC20,PEG10,DPYSL2,CHEK2,DPYSL3,PDK4,CYP1B1,SOX9,BVES,EPHB3,TNS1,PAQR6,UNC13A,SLC6A17,UNC5B,MTUS1,ANK3,MTURN,ACE2,STX1B,SFRP1,CCDC80,PRKAR1B,DAAM2,MAP1B,DDIT4,ADGRB1,TXNIP,KCTD12,KIF20A,PLPP3,ATF3,NGEF,EPHA2,ENPEP,SLC22A5,NYAP1,IGSF3,TTYH2,STXBP1,CDCA7,TGFA,CEND1,AGAP1,EPB41L1,HMOX1,STXBP6,GPM6B,ABCA1,EGR1,ABCA2,JUN,AFAP1L2,CADM3,JAG1,PTPRN2,CADM4,ACE,IQSEC2,NE…
gene_set_query	659	ZKSCAN2	632.7	ARCHS4 Coexpression,561;Enrichr Queries,826;GTEx Coexpression,511	TDRKH,SLC4A1AP,SERPINE2,GMFG,HNRNPU,SMC3,DCAF7,DCAF6,PSMD4,DPYSL5,PSMD2,DPYSL2,DPYSL3,STMN1,ANKS1B,WSB1,CXADR,PRKCE,PRKCA,SOX11,AARSD1,SOX12,RFX7,MAP1B,RUFY3,PSME4,DDIT4,PSME1,TXNIP,ATF3,TSPYL5,PRR13,LIPT2,CEP85L,AGAP1,HACD3,EPB41L5,PRKAR2A,NUP88,CEP76,ST3GAL1,S100A11,SERF2,ABCA1,ARL14EP,JUN,CREBBP,JAG1,TEX30,PLK2,FN1,FZD9,CDC7,PBX1,FAM220A,PCDHB2,AGO2,RAD17,FAT3,FAT4,GABRB3,SETD5,BTG2,CDKN1A,SET…
gene_set_query	660	ZNF532	633	ARCHS4 Coexpression,307;Enrichr Queries,446;GTEx Coexpression,1146	CNTFR,SERPINE2,WIPF1,COL12A1,ENO2,MYLK,NYNRIN,MPRIP,DPYSL5,DPYSL2,IGLON5,DPYSL3,CYP1B1,WSB1,CXADR,FNDC3B,SOX11,ARMC8,MAP1B,FEZ1,RUFY3,RUFY2,DDIT4,PSME1,TXNIP,JTB,VPS25,PRR13,COL13A1,AGAP1,PDGFC,SERPINH1,ABCA1,JUN,PRRT2,HACE1,JAG1,PHC1,CADM4,FZD7,FN1,FZD9,NR2F1,NR2F2,PBX1,COL1A1,PCDHB2,PKIA,FAT1,SNAI2,DCHS1,FAT3,FAT4,EZH1,GABRB3,ARPC1B,PRSS23,GLI2,SHF,TMEM47,MMP24,TRIM2,TRIM3,TEAD1,NINL,CGNL1,ANXA…
gene_set_query	661	RBCK1	633	ARCHS4 Coexpression,431;GTEx Coexpression,835	IFITM3,IFITM2,SLC4A2,TSEN54,RPS6KA4,FRAT1,RAVER1,CAPNS1,ZMIZ2,OGFOD2,TBC1D10C,LUC7L,TRIM27,ATXN7L3,DDX17,COG7,PHYKPL,PRKCD,MFSD10,DDX39B,PSME2,DXO,PRKD2,ULK1,TRIB3,RIN3,NEIL1,TELO2,RTEL1,TRMT2A,ABCB8,AKAP17A,AAAS,OSGEP,HELZ2,PCNX3,RHOT2,TNRC18,DPH7,ZBTB7B,VPS16,CTC1,VASP,PHC2,WDR59,INTS1,EDEM2,PBX2,NBEAL2,PARP10,FAM111A,ABTB1,ADCK5,CDK10,LIMD2,PAXX,XPO6,RAC2,NELFB,CIC,TOP3B,OFD1,MAMDC4,TSC22D4,DB…
gene_set_query	662	BAZ2A	633.7	ARCHS4 Coexpression,734;Enrichr Queries,931;GTEx Coexpression,236	MDC1,TRRAP,PGAP3,DNHD1,HNRNPU,DCAF5,MKI67,CCAR2,UBE2L3,GCSH,SYNGAP1,TRIM28,RAVER1,ZMIZ1,WDR90,DPYSL2,MYC,ZMIZ2,ADNP2,PIEZO1,NFRKB,ATXN7L3,TNS1,NUP214,DDX17,SMARCC2,SCAF11,SECISBP2,ACTN4,SRRM1,ARMC1,PPP1R3F,DDX39A,DDX39B,EWSR1,BOLA3,ZC3H11A,DDIT4,TXNIP,FAM76B,ULK1,NUP98,TLN1,SF1,MACF1,POM121,DHX9,MYCBP2,AKAP17A,PIK3R1,MBTD1,PCNX3,LARP1,RNF213,PCBP2,HIVEP1,TNRC18,MAP4,PLCG1,ZBTB7B,CTC1,EGR1,CREBBP,…
gene_set_query	663	ZNF24	634.3	ARCHS4 Coexpression,880;Enrichr Queries,658;ReMap ChIP-seq,256;GTEx Coexpression,743	POP5,GMFB,TFRC,RBPJ,TSKU,PSMD8,DPYSL2,PRKACA,HPCAL1,BCR,MYL4,RFX7,PRKAR1A,FEZ1,ZC3H11A,DDIT4,TXNIP,FAR1,CLOCK,EXD2,TTYH2,HPN,PDGFB,ABCB8,ABCB9,HSD11B1,HSPH1,EPB41L1,PIP5K1B,PIP5K1C,ZBTB7B,ABCA2,JUN,PRRT2,NEBL,LRBA,FUCA2,MRPL27,NR2F2,LARP4,AIF1L,EIF1,DHFR,TBL2,EIF6,NOSTRIN,HAMP,MTMR10,ARHGAP5,SHB,MRPL35,SHF,MRPL41,JPH2,MRPL40,TSPO,MYBPC3,ELOVL1,DFFA,GPR37,ELOVL5,NIPA1,ELOVL6,EMP3,SIRT2,SRP9,GPRC5B…
gene_set_query	664	PITX3	634.3	ARCHS4 Coexpression,383;Enrichr Queries,1182;GTEx Coexpression,338	LRRC14B,SERPINE1,KEAP1,ENO3,DCAF6,SOX17,OGFOD1,DPYSL2,CREB3L1,MYC,CYP1B1,MYOZ3,SOX9,MYOZ1,PRKACA,MYOZ2,SOX4,SMCO1,SCN1B,PKNOX2,GAMT,ENDOG,ACTN2,CACNA2D1,MRPS18A,GTPBP8,SOX11,RUNX2,GNPAT,IFI27,MYL1,BIN1,MYL2,DDIT4,MYL3,PRKCQ,ALPK3,OPTN,NGEF,ATF3,NRN1,COL13A1,EPAS1,SHOX2,GATA6,TWIST1,PPP1R3A,GATA4,GATA3,ART3,FXR1,NEU3,PRKAR2A,CMYA5,PENK,ZBTB7C,EGR1,JUN,EGR2,EGR3,IGF2,FZD9,NR2F1,NFATC1,NR2F2,NR1D1,F…
gene_set_query	665	THYN1	635	ARCHS4 Coexpression,471;GTEx Coexpression,799	NEXMIF,EHMT2,BACH1,ATP5IF1,RPS19,MPRIP,SNRPD2,SNRPD1,DPF1,HABP4,PCLAF,PIEZO1,SNRPD3,CCDC92,PRKACB,ATXN7L3,SKP1,ANK2,ACTN4,MRPS18C,PPP1R3F,EID1,SARNP,CDIP1,TLN1,TSPYL4,BEX4,BEX1,NYAP1,ANAPC15,TBC1D9B,CEND1,SNU13,MRPL13,PRDX3,PCNX3,LDHB,PRDX2,FAM171A2,MAP6,TNRC18,HMGCLL1,MAP9,SERF2,B4GALNT4,NDFIP1,INTS1,TMA7,MRPL27,PBX2,PRRC2A,NPLOC4,FXYD6,FBXL2,CALM1,CALM2,SCN2B,GABRB3,MOCS2,NRSN2,MRPL36,ZCCHC18,S…
gene_set_query	666	CSRNP3	635.5	ARCHS4 Coexpression,533;GTEx Coexpression,738	SCOC,FRMPD4,NEXMIF,STMN4,ENO2,NUDT3,DPYSL5,DPYSL2,DPF1,STMN1,PRKACB,ANKS1B,PRKCG,RBFOX1,UNC13A,CXADR,CACNA2D1,SOX11,ANK2,ANK3,SCAMP1,PRKAR1B,MAP1B,RUFY3,ADGRB1,HECW1,KCNQ3,CDIP1,TSPYL4,BEX4,NECAB1,BEX1,NYAP1,STXBP1,AGAP1,ACTR3B,KALRN,PCDH17,FAM171A2,INPP5F,EPB41L1,TSPAN7,MAP6,SCN3B,HMGCLL1,PTPRN2,NDFIP1,ST8SIA2,MYO5A,TMEM196,PNMA8B,DCLK1,PBX1,SNAP91,PKIA,WNK3,FXYD6,FAT3,CPEB3,CALM1,XKR4,SCN2A,GAB…
gene_set_query	667	THAP9	635.7	ARCHS4 Coexpression,476;Enrichr Queries,623;GTEx Coexpression,808	PATJ,HNRNPU,SMC6,ALKBH7,SMC3,WDR89,SMC4,DCAF6,DCAF1,NDST1,RNF114,CAPNS1,MYC,ZMIZ2,STMN1,PRKACA,BVES,CXADR,SOX11,AARSD1,DEPDC1B,MTHFD1,MTHFD2,DDIT3,PSME4,DDIT4,PIH1D2,TXNIP,ATF3,ASF1A,LIPT2,CEP85L,CDCA7,SLC5A2,SKA1,PCNX3,PRKAR2A,NUP88,PIP5K1C,ZBTB7B,CEP76,PLK4,BARD1,TEX30,HOMER1,FZD9,WDR53,PBX2,NR1D2,CDC7,LARP4,PRRC2A,FAM220A,FAM135A,GIPC1,SASS6,RAD17,PLCH1,HBP1,HNRNPC,GPR19,CEP57,SETD3,TCF23,MRPL…
gene_set_query	668	BCL11A	637	ARCHS4 Coexpression,974;ENCODE ChIP-seq,117;Enrichr Queries,450;ReMap ChIP-seq,249;GTEx Coexpression,1395	MT-ND6,USP6NL,MDC1,MT-ND4L,MT-ND4,MT-ND5,SERPINE2,MT-CO1,NEXMIF,WIPF3,SCX,SLC4A2,MT-ND3,ENO3,FAM110A,CAPNS1,TMEM88,WDR90,DPYSL2,MYC,DPYSL3,STMN1,AP1S1,PRKACA,IER5,IER3,GAMT,CXADR,DAPK1,PIH1D1,CACNA2D1,PRKCD,MCEMP1,PRKCA,SOX11,SND1,DDX39B,MAP1B,RUFY3,DDIT4,RFX5,HECW1,RUFY2,ORAI2,TYRO3,VOPP1,TXNIP,MT-CO3,ATF5,ATF3,SF1,ATF4,CDCA4,CDCA7,IL20RB,BAZ2A,VPS26B,GATA3,PLA2G6,MRPL12,PCNX3,PRDX2,ABR,PRDX5,RH…
gene_set_query	669	ZNF883	637.5	ARCHS4 Coexpression,415;GTEx Coexpression,860	JPT1,SCOC,GMFB,STMN4,DPYSL5,DPYSL2,STMN1,HABP4,PRKACB,ATXN7L3,SOX4,ANKS1B,SKP1,GABARAPL2,WSB1,CXADR,SLC6A15,INSYN1,SOX11,ANK2,SCAMP1,HDHD2,PPP1R3F,IFT81,FEZ1,MAP1B,RUFY3,RUFY2,KCNQ3,CDIP1,TLN1,TSPYL4,ASF1A,BEX4,NECAB1,BEX1,AGAP1,PHYHIPL,HACD3,ACTR3B,ARPP19,ADH5,MTMR7,LDHB,FAM171A1,EPB41L1,TSPAN7,SYNDIG1,GSG1L,ZBTB7B,HMGCLL1,N4BP2,GPM6B,MAP9,FDFT1,B3GALNT1,PHC1,ST8SIA2,GDF1,PAICS,PCDHB2,WNK3,FXYD6…
gene_set_query	670	PAX5	638.4	ARCHS4 Coexpression,903;ENCODE ChIP-seq,54;Enrichr Queries,1099;ReMap ChIP-seq,156;GTEx Coexpression,980	JRK,NUP107,GMFB,TFRC,MT-CO1,NOC2L,NDST2,FAM110A,SYNGAP1,CAPNS1,DPYSL2,ANKFY1,PRKAB2,MCEMP1,PRKAB1,LARS2,SCO1,MTHFD1,MTHFD2,DDIT3,ZC3H11A,DDIT4,ORAI2,VOPP1,MT-CO3,ATF5,ATF3,SF1,ATF4,EXD2,CDCA4,SHMT1,CDCA5,GATA6,B3GLCT,GATA4,GATA3,PLA2G6,CIAO3,PRPSAP1,RHOT2,RNF216,PIP5K1C,LTA4H,HEXIM1,GSTM4,BTBD19,JUN,JAG1,CCZ1B,NCAPH2,FN1,NR2F2,MAGOHB,NR2F6,TBL3,RNF225,PKIG,MED16,ZNF48,MED18,DDA1,SHF,ATIC,MECOM,AP…
gene_set_query	671	ZNF654	638.7	ARCHS4 Coexpression,609;Enrichr Queries,793;GTEx Coexpression,514	MT-ND4L,HNRNPU,WDR89,GABPB1,RBPJ,MT-ND3,BACH1,TBK1,CAPNS1,PSMD5,ALKBH1,NAMPT,GPBP1,RNF111,MED1,MBNL2,WSB1,SCRIB,FNDC3A,SCAMP1,RFX7,DDIT4,YME1L1,CDIP1,TXNIP,FAR1,MT-CO3,ADPRM,CLOCK,ATF3,HSPA4L,CEP85L,XPC,MRPL12,SLC5A3,MTMR6,BLOC1S5,HSPH1,VTI1A,MCMBP,SERF2,BARD1,ABCA1,B3GALNT1,JUN,NFATC2,NR1D2,PHC3,NR2F6,GIPC1,AGO2,CDK12,REC114,CEP57,DENND1B,BTG2,CDKN1A,BTG1,SNX13,ADM,ARHGAP5,WDR43,SPIN1,NELFB,JAK2…
gene_set_query	672	E4F1	639.3	Literature ChIP-seq,158;ARCHS4 Coexpression,803;Enrichr Queries,843;GTEx Coexpression,753	PGAP3,TRRAP,ECI1,TONSL,SLC4A2,NOC2L,CCAR2,TSEN54,NUBP2,MT2A,TRIM28,RAVER1,ZMIZ1,AKT2,WDR90,MYC,ZMIZ2,CDK5RAP1,ARL6IP5,KAT8,PIEZO1,NFRKB,ATXN7L3,PAQR4,DAPK3,GTPBP6,PTOV1,SCRIB,MAPK8IP3,JMJD8,MFSD10,DDX39B,DDIT3,DDIT4,TXNIP,ULK1,NEIL1,TELO2,SF1,ATF4,PLEKHD1,RTEL1,POM121,TRMT2A,CIAO3,OSGEP,PCNX3,RHOT2,NUP85,TNRC18,DPH7,APOE,ZBTB7B,ST3GAL2,VPS16,HEXIM1,EGR1,CDT1,JUN,WDR59,CARMIL3,JUND,INTS1,GADD45B,R…
gene_set_query	673	CIC	639.3	ARCHS4 Coexpression,205;Enrichr Queries,587;GTEx Coexpression,1126	TDRKH,MDC1,MAPKBP1,PGAP3,TRRAP,TMEM94,DNHD1,HNRNPU,SLC4A2,ZDHHC8,SOGA1,CCAR2,ZFYVE28,RPS6KA4,NDST1,SYNGAP1,TRIM28,CAPNS1,MPRIP,RAVER1,ZMIZ1,WDR90,DPYSL2,ZMIZ2,MYC,PIEZO1,PRKACA,TNS3,ATXN7L3,SOX4,TNS1,TSPYL2,ACTN1,SCRIB,ACTN4,MAPK8IP3,NISCH,BCR,WDR81,MAP1B,DDIT4,TXNIP,ULK1,TLN1,SF1,EPHA2,MACF1,RTEL1,POM121,TTYH3,TBC1D9B,TMEM63B,FBF1,MYCBP2,BAZ2A,PIK3R2,ABCB9,PCNX3,STRIP1,ABR,LARP1,TNRC18,PIP5K1C,P…
gene_set_query	674	CENPB	639.7	ARCHS4 Coexpression,645;Enrichr Queries,395;GTEx Coexpression,879	GMFB,TFRC,STMN4,SLC4A2,GCSH,NDST1,CAPNS1,MPRIP,RAVER1,DPYSL2,MYC,ZMIZ2,PSMD3,AP1S1,PRKACA,IER3,DAPK3,HPCAL1,SCRIB,MYL6,DAAM2,FEZ1,DDIT4,TXNIP,ATF5,ATF4,TTYH3,TTYH2,AGAP1,PCNX3,LDHA,PRDX1,SERPINH1,PIP5K1C,LHPP,VTI1B,CDK19,JUN,CADM4,JUND,TMA7,IRF2BP2,AIF1L,PRRC2A,EHD1,FASN,GIPC1,RNF220,PYGB,MTMR10,CDKN1A,BTG1,TINAGL1,ARPC1B,PIGQ,SMG5,MRPL41,TUBA1C,CSRP1,PEA15,TSPO,TNKS1BP1,NELFB,TIMP1,CIC,DFFA,NUDC…
gene_set_query	675	BHLHE22	639.7	ARCHS4 Coexpression,663;ReMap ChIP-seq,191;GTEx Coexpression,1065	TDRKH,TFRC,PWWP2B,NEXMIF,TESK1,SCX,EMC10,STMN4,ENO2,F11R,SLC4A3,PREX1,SAMD14,TMEM88,IGLON5,DPYSL3,STMN1,CMKLR1,PRKCG,RBFOX1,PRKCD,SOX11,BIN1,MAP1B,RUFY3,DDIT4,ORAI2,TTYH3,NYAP1,CDCA3,SHMT2,PDGFB,BAZ2A,PRPSAP1,PRDX5,FAM171A2,PRPSAP2,NTHL1,PRKAR2A,PNPO,CHST15,HMOX1,ZBTB7B,ST3GAL2,LYN,PLK3,ABCA2,CADM3,BTBD19,PRRT2,JUND,CADM4,NDFIP1,RMDN3,MTHFR,MCAT,COL1A1,EHD1,PKIB,SLC6A6,FIBP,SLC6A7,TBL3,FASN,SFXN3…
gene_set_query	676	ZNF34	640.3	ARCHS4 Coexpression,547;Enrichr Queries,597;GTEx Coexpression,777	HNRNPU,ADARB1,CAPNS1,DPYSL2,MYC,STMN1,MPV17,BVES,TSPYL2,GABARAPL1,WSB1,CXADR,NGDN,SCRIB,SOX11,ARMC8,GTPBP4,CPED1,DDIT3,MAP1B,FEZ1,DDIT4,TXNIP,MYL9,ATF3,OPTN,ZBTB8A,COL13A1,MTMR7,PCNX3,GATD3A,ST3GAL1,LYN,JUN,PRRT2,JUND,MCAM,PLK2,FZD9,IRF2BP2,PBX2,PRRC2A,EIF1,AGO2,SFXN3,HBP1,FXYD6,FAT4,EZH1,DENND1B,BTG2,CDKN1A,NRSN2,CDKN1B,BTG1,PIGT,ADM,SMG5,SHF,GLI4,MRPL42,DSTYK,CASP12,HEY2,TRIM3,TNKS1BP1,NELFB,JA…
gene_set_query	677	MXD1	641	ARCHS4 Coexpression,747;Enrichr Queries,237;GTEx Coexpression,939	IFITM3,CDA,ERRFI1,IL1RN,IFITM1,TRAF3IP3,IFITM2,PGAP3,WIPF1,SERPINE1,LST1,UBE2L6,IFIT1,BACH1,IFIT3,ICAM1,IFIT2,LGALS3,PREX1,MT2A,FRAT1,FRAT2,FTH1,DPYSL2,MYC,NAMPT,TBC1D10C,CYP1B1,SLC12A6,GLUL,IER5,IER3,ARL11,GABARAPL1,ACSL1,SLC11A1,IFRD1,ARRDC3,PRKCD,BIN2,MTHFD2,DDIT3,NINJ1,DDIT4,TXNIP,RIN3,HECA,TRIB3,ATF3,CDC42SE1,SLC45A4,IGSF6,SDC4,SAMSN1,PIK3R5,DEDD2,C3,HELZ2,SEC14L2,ST8SIA4,CHST15,HMOX1,CD14,Z…
gene_set_query	678	OLIG2	641.5	Literature ChIP-seq,39;ARCHS4 Coexpression,643;Enrichr Queries,976;GTEx Coexpression,908	GMFB,PWWP2B,TMEM94,RBPJ,ZFYVE1,PREX1,UBASH3B,MPRIP,DPYSL5,DPYSL2,NDST4,DPYSL3,NDST3,PRKACB,GABARAPL1,TYW5,HDHD2,SND1,EID1,FEZ1,DDIT4,ORAI2,CDIP1,TXNIP,SPARCL1,FAR1,ATF3,TTYH2,GATA6,CDCA7,LYPD1,AGAP1,MRPL17,GATA3,SLC5A3,MIR568,ADAMTS15,PCNX1,EPB41L3,VTI1A,RSU1,RHBDL3,ABCA2,JUN,CADM3,CADM4,JAG1,HACE1,EIF2AK1,NR2F1,NR2F2,PBX1,AIF1L,EIF1,MLLT10,PPFIBP1,GRIN3A,PKIA,AGO1,NMT2,FXYD6,DCHS1,FAT4,EZH1,RNF2…
gene_set_query	679	BATF3	642.7	ARCHS4 Coexpression,858;Enrichr Queries,455;GTEx Coexpression,615	IFITM3,CPNE8,PATJ,IFITM1,IL1RN,TLNRD1,SERPINE2,SERPINE1,ICAM2,UBE2L6,PWP2,GABPB1,IFI30,IFIT1,IFIT3,ICAM1,IFIT2,LGALS3,LACTB,MT2A,PNP,SNRPD1,MYC,CYP1B1,IER5,TRIM21,IER3,GBP5,MED1,ENTPD1,ACOD1,CPED1,DDX39A,MTHFD2,SUB1,RFX5,DDIT4,NINJ1,BTK,PSME1,VOPP1,PSME2,ULK1,PFN1,ATF3,SDC4,TWF2,NOLC1,MRPL12,SAMSN1,HELZ2,C3,SEC14L2,SLAMF8,SLAMF7,HMOX1,SLAMF6,CD14,KCNN4,LYN,STAT5A,EGR1,JUN,EGR2,EGR3,GADD45B,PNO1,G…
gene_set_query	680	HES4	643	ARCHS4 Coexpression,1160;Enrichr Queries,498;GTEx Coexpression,271	CNTFR,SERPINE2,SERPINE1,DPYSL2,MYC,NAMPT,PLCE1,CYP1B1,PXDC1,RPL38,IER5,SAMD11,IER3,GBP5,DAPK3,SCRIB,SOX12,CPED1,BCAM,DDIT3,DDIT4,SPARCL1,TXNIP,MYL9,ATF3,OPTN,ATF4,MRPL12,ADAMTS10,FAM171A2,HMOX1,RSU1,GATD3A,S100A11,ABCA1,JUN,JAG1,JUND,JUP,MCAM,FZD8,MRPL23,NR2F6,NFATC4,COL1A1,HNRNPK,FASN,FXYD1,PKIG,CDK16,BTG2,CDKN1A,TINAGL1,BTG1,ADM,SMG8,PRSS23,ZNF48,TMEM47,MRPL41,JPH2,C1QTNF2,C1QTNF1,CSRP1,C1QTNF7…
gene_set_query	681	HOXC11	643.3	ARCHS4 Coexpression,267;Enrichr Queries,1260;ReMap ChIP-seq,208;GTEx Coexpression,838	MT-ND6,MT-ND4L,MT-ND4,MT-ND5,MAML2,MT-CO1,JPT2,COL12A1,TONSL,SLC4A2,NOC2L,PWP1,MT-ND3,EPS8,DPYSL2,MYC,AKT2,PSMD3,DAG1,CYP1B1,RCC1,PIEZO1,AP1S1,SOX9,TNS3,SOX4,EPHB3,PKNOX2,SAMD11,ACVR1,MED1,CCBE1,PAQR4,CLEC11A,EBF2,SOX11,SCRIB,ACTN4,HASPIN,JMJD8,RUNX2,SFRP1,RRAGC,CD109,NHLRC1,KDELR2,MT-CO3,CASZ1,NRN1,TSHZ3,IGSF3,CDCA4,EPAS1,FUT10,SHOX2,GATA6,TWIST1,XPC,GATA4,GATA3,PCDH18,IQGAP3,PCNX3,RACGAP1,S100A…
gene_set_query	682	ZIC2	643.3	ARCHS4 Coexpression,230;Enrichr Queries,531;GTEx Coexpression,1169	NUP107,SERPINE2,GLDC,SERPINE1,TMEM97,ENO2,ZFYVE28,SAMD14,UBASH3B,IGLON5,DPYSL2,MYC,CYP1B1,CXADR,UNC5B,GLCE,HPCAL1,SOX11,DEPDC1B,MAP1B,RUFY2,DDIT4,TXNIP,ATF3,PARPBP,COL13A1,SHOX2,CDCA7,NCAPG,GATA3,SKA3,ADH5,PRDX3,LDHB,ADAMTS19,GATD3A,FDFT1,BARD1,CADM3,JUN,PLK5,PRRT2,JAG1,FZD2,PHC1,FZD7,FN1,FZD9,NR2F1,FZD8,LARP7,CDC7,NR2F2,COL1A1,PKIB,SLC6A7,COL1A2,AGO1,FAT1,GABRB3,GABRB2,CDKN1A,TINAGL1,ADM,GLI2,SH…
gene_set_query	683	NKX12	645.5	ARCHS4 Coexpression,100;GTEx Coexpression,1191	EPHB6,IL1RN,GLDC,JPT2,KLHDC7A,TMEM97,F11R,TRIM28,PPAT,CHEK1,AP1S1,DENR,TP63,DDX18,PRKCI,ARMT1,WDR75,SCRIB,BCR,SFRP2,RELCH,TRIM16,TTLL12,DNA2,EPHA1,RIN1,NGEF,EPHA2,PARPBP,IGSF3,CDCA5,TGFA,IL20RB,NOLC1,PIK3R2,ADH7,SKA3,PRDX3,LDHB,NLN,APELA,DHX33,S100A16,ADAMTS19,ERI1,PRDX1,ZBTB7C,FDFT1,PHC1,JUP,RCC2,FZD7,LARP7,BTBD11,CDC6,BTBD10,PAICS,AIF1L,CCT6A,RNF225,FAM135A,TOLLIP,GIPC1,CYP2S1,CD24,GABRB3,LAD1,…
gene_set_query	684	ZNF142	645.7	ARCHS4 Coexpression,418;Enrichr Queries,536;GTEx Coexpression,983	MDC1,JRK,PGAP3,TRRAP,DCAF8,ZDHHC8,MKI67,SOGA1,CCAR2,NDST2,ZFYVE26,RPS6KA5,SYNGAP1,RUSC2,HERC1,MPRIP,TRIM28,RAVER1,ZMIZ1,DPYSL2,ZMIZ2,MYC,CHEK2,DPF2,EPC1,PIEZO1,CCDC92,BVES,ATXN7L3,SMARCC2,TSTD2,ACOD1,SCRIB,ARMC8,HASPIN,MAPK8IP3,INPP4A,NISCH,CARHSP1,CD2BP2,CCDC86,ULK1,TTLL12,CBLL1,SF1,MACF1,RTEL1,POM121,L3MBTL2,FBF1,SDR39U1,NOLC1,PIK3R2,BAZ2A,PCNX3,STRIP1,INPP5A,LARP1,RNF213,PDCD11,VPS11,HIVEP1,SC…
gene_set_query	685	HMX2	648	ARCHS4 Coexpression,203;Enrichr Queries,1391;GTEx Coexpression,350	PI4K2B,CCNF,TONSL,PPAN,HNRNPU,MKI67,SMC2,RPS16,SOX17,TRIM28,RAVER1,SNRPD1,PPAT,AKT2,CHEK1,PCLAF,CYP1B1,RCC1,FBXO5,AP1S3,SOX9,ENTPD1,EBF2,SOX11,ESCO2,HASPIN,GTPBP4,DEPDC1B,SFRP1,SFRP2,MTHFD1,MTHFD2,RFX5,BTK,DNA2,TTLL12,ATF5,PRR11,TP53,ATF3,ASF1B,PIF1,NRN1,CDCA2,SHMT2,CDCA5,SHOX2,NCAPG,TWIST1,CDCA8,GATA4,GATA3,SKA1,PIK3R6,APELA,BRIP1,LARP1,PDCD11,PENK,RRS1,SLAMF7,GATD3A,CDT1,EGR1,EGR2,EGR3,EDEM1,XR…
gene_set_query	686	WT1	649	Literature ChIP-seq,8;ARCHS4 Coexpression,1039;Enrichr Queries,364;GTEx Coexpression,1185	ATF2,GMFB,PWWP2B,ITSN1,SCX,TESK2,F11R,ISLR,COMTD1,SCP2,DPYSL5,DPYSL2,FAM110C,HIST3H2BA,MLYCD,VSTM4,PKNOX2,UNC5B,SECISBP2,CACNA2D2,UNC5C,BCR,MTHFD1,DDIT4,TXNIP,MPPE1,ATF3,OPTN,SF1,COL13A1,GATA6,CDCA7,GATA5,GATA4,GATA3,LYPD6,PRPSAP1,ADAMTS15,EPB41L5,LARP1,RNF216,ADAMTS19,EPB41L1,EPB41L3,PDGFC,PIP5K1B,LTA4H,HEXIM1,GSTM3,JUN,GSTM1,JAG1,JUP,NEBL,FN1,NR2F1,BTBD11,NR2F2,PBX1,AIF1L,NR2F6,VANGL1,MOV10,PRX…
gene_set_query	687	PRDM6	649.3	ARCHS4 Coexpression,1190;Enrichr Queries,551;GTEx Coexpression,207	SPON1,COL12A1,ADARB1,MYLK,ISLR,EDNRB,HYKK,ADGRA2,DPYSL2,CREB3L1,PIEZO2,CYP1B1,PXDC1,HMCN1,SOX9,SOX6,VPS36,TNS1,CMKLR1,PKNOX2,EPHA7,ACTN1,KCNK15,EBF2,UNC5C,SOX11,ACTN4,SYTL4,DKK2,CPED1,TWSG1,SFRP1,MTAP,SFRP2,CCDC80,CRISPLD1,CRISPLD2,COL8A2,COL8A1,NUP98,TLN1,ASTN2,MYL9,EPHA3,ATF3,RD3,TPH1,CASZ1,NRN1,TSHZ3,EPAS1,FUT10,TSHZ2,GATA6,TWIST1,GATA4,TMTC1,GATA3,PLA2G7,ADAMTS10,ADAMTS15,PDGFC,FAM180A,SCAP,T…
gene_set_query	688	NFYA	649.6	ARCHS4 Coexpression,1216;ENCODE ChIP-seq,33;Enrichr Queries,568;ReMap ChIP-seq,47;GTEx Coexpression,1384	POP5,TFRC,MT-CO1,GMFG,POP4,ALKBH6,TSKU,NDST2,ALKBH3,FAM110A,TBK1,DPYSL2,DPYSL3,GPBP1,PRKACA,ATG3,UNC5B,MTHFD2,DDIT4,ORAI3,RABL3,JTB,TXNIP,MT-CO3,ATF3,ATF4,SF1,CDCA3,CDCA4,SHMT1,CDCA5,B3GLCT,CDCA8,PLA2G6,DEDD2,CIAO1,RHOT2,PRPSAP2,LARP1,RDH14,ATRIP,HEXIM1,JUN,CREBBP,PRPF38B,JAG1,TEX30,NCAPH2,FN1,PBX2,NR2F2,NR2F6,TBL3,RNF225,PPFIBP1,TBL2,AGO2,SFXN3,FAT1,NMT1,HYOU1,LGMN,MTMR10,OSBPL11,ZNF48,DDA1,JAK2…
gene_set_query	689	GBX2	649.8	Literature ChIP-seq,149;ARCHS4 Coexpression,535;Enrichr Queries,1020;GTEx Coexpression,895	CNTFR,SCOC,SERPINE2,SERPINE1,FZD10,MYLK,SOX17,DPYSL5,DPYSL2,MYC,IGLON5,DPYSL3,CYP1B1,PRKACB,ANKS1B,WLS,GABARAPL2,CCBE1,RBFOX1,SOX11,SOX12,SCAMP1,HDHD2,FEZ1,RUFY3,DDIT4,CDIP1,ATF3,FREM2,TTYH3,SHOX2,LYPD1,GATA6,PHYHIPL,GATA4,GATA3,HACD3,ARPP19,LYPD6,FAM171A1,FAM171A2,PCNX1,RIC8B,PRKAR2B,GSG1L,GATD3A,RHBDL3,JUN,FZD2,CADM4,FZD5,FZD7,FN1,FZD9,NR2F1,ABCA9,BTBD11,NR2F2,NETO2,COL1A1,SSPN,DCHS1,FAT3,RNF22…
gene_set_query	690	TCFL5	651	ARCHS4 Coexpression,220;Enrichr Queries,305;GTEx Coexpression,1428	MDC1,SERPINE2,SERPINE1,SLC4A2,NOC2L,SMC4,ELK1,DPYSL2,MYC,STMN1,DPYSL3,AP1S2,CYP1B1,AP1S1,ROPN1L,SUPT20H,IER3,ENDOG,SOX11,SCRIB,MTHFD2,DDIT4,PIH1D2,TXNIP,ATF5,MYL9,ATF3,NUP205,POM121,CDCA5,LARP1,CEP70,HMOX1,GATD3A,PLCG1,ABCA1,GSTM3,ABCA2,JUN,FN1,FZD9,NETO2,PRRC2A,COL1A1,GIPC1,ADA,LGMN,CDKN1A,TINAGL1,ADM,EFCAB6,PYGL,PHF7,PRSS23,SMG5,FAM102B,CHAF1A,CSRP1,TRIM2,NELFB,TIMP1,CEP55,DUSP4,DUSP5,ANXA1,CLU…
gene_set_query	691	HESX1	653.3	ARCHS4 Coexpression,549;Enrichr Queries,1060;GTEx Coexpression,351	PI4K2B,POP1,GLDC,SERPINE1,THYN1,GPATCH4,TMEM97,WDR89,SMC2,ATP5IF1,MYC,NAMPT,AP1S2,CYP1B1,IER3,GBP5,CXADR,WDR75,FAM133B,DEPDC1B,SARNP,DDIT4,SERPING1,ATF3,PIF1,SHMT2,NCAPG,GATA3,MRPL13,ADH5,PRDX3,LDHB,ADAMTS19,PRDX1,HMOX1,SERF2,PLK4,JUN,PHC1,FZD5,EDEM1,FZD7,FZD9,TMA7,LARP7,MAGOHB,COL1A1,SASS6,FXYD6,CDKN1A,TINAGL1,ADM,UBL5,MRPL42,C1QTNF1,HEY2,ELOB,RRP15,NDC1,HELLS,DUSP5,RMI2,ANXA1,EMP1,PAWR,PAX6,TER…
gene_set_query	692	ZNF740	654	ARCHS4 Coexpression,793;Enrichr Queries,712;ReMap ChIP-seq,38;GTEx Coexpression,1073	MDC1,JRK,PGAP3,GMFG,EHMT2,TESK2,GHITM,NOC2L,RBPJ,NDST2,NDST1,ZFYVE26,SAMD14,KRTCAP2,SYNGAP1,MPRIP,RAVER1,TMEM88,PSMD5,PRKACA,MYL6,DDX39B,RFX7,DDIT3,ZC3H11A,DDIT4,ORAI3,RFX5,TXNIP,ATF4,SF1,CDCA5,CLCNKB,CLCNKA,BAZ2A,CIAO3,GABARAP,DEDD2,PCNX3,RHOT2,PIP5K1C,ZBTB7B,PUSL1,CTC1,GSTM4,HEXIM1,PRPF38B,CREBBP,JUN,PRRT2,JUP,PBX2,PBX1,GRIN2D,NR2F6,EIF1,MOV10,MLLT10,CILP,FASN,FXYD1,SFXN3,HRC,FXYD5,HAMP,EZH1,EZ…
gene_set_query	693	TFCP2	655	ARCHS4 Coexpression,863;Enrichr Queries,480;GTEx Coexpression,622	MDC1,TFRC,PGAP3,HNRNPU,PHAX,MSANTD4,WDR89,SMC3,DPYSL2,MYC,DPYSL3,STMN1,BVES,DDX17,MED1,WDR75,SCAMP1,GTPBP4,ARMC1,MTHFD1,RFX7,MTHFD2,DDIT4,RABL3,TCEANC2,TXNIP,NHLRC1,ASF1A,ATF3,ATF4,NUP205,CEBPZOS,NOLC1,LDHB,HSPH1,LARP1,FIGNL1,PRDX1,RAD21,ARL14EP,JUN,JUND,PHC1,MTERF3,FN1,LARP7,PBX2,EIF2AK4,PBX1,MLLT10,HNRNPM,HNRNPK,EIF6,FASN,HNRNPC,SETD5,BTG2,CDKN1A,DIS3L,CHM,SMG7,OSBPL11,SMG8,MED14,ATIC,RIOK2,TEA…
gene_set_query	694	ZNF584	656	ARCHS4 Coexpression,1483;Enrichr Queries,844;ReMap ChIP-seq,250;GTEx Coexpression,47	SCOC,PGAP3,NOC2L,F11R,ZFYVE1,ALKBH3,PSMD8,DPYSL2,PSMD3,PSMD1,CHID1,GBP7,HPCAL1,DNTTIP2,PRKAB1,MYL4,SCO1,RUFY3,DDIT4,ORAI2,TXNIP,TCEANC2,ATF5,ATF3,ZBTB8A,CDCA3,ABCB7,CIAO1,HSD11B1,FAM221A,CYB5R4,RNF213,HSPH1,PRKAR2B,RDH14,ZBTB7B,CREBBP,BTBD19,CADM3,JUN,JAG1,MTERF3,EDEM1,PBX2,GRIN2D,FASN,AGO2,HAMP,EZH2,ATF7IP2,MRPL36,MRPL37,ZNF48,VSIR,LETM2,PANX1,MRPL41,CHAF1B,CHAF1A,LRRC47,DUSP4,DUSP5,PGAM1,SPHK1,…
gene_set_query	695	ELF2	656	ARCHS4 Coexpression,607;Enrichr Queries,888;GTEx Coexpression,473	HNRNPU,SLC4A2,DCAF5,RBPJ,CAPNS1,ZMIZ1,MYC,PSMD2,GPBP1,PSMD3,AP1S1,SUPT20H,DDX17,MEF2A,ACOT7,MBNL2,WSB1,PRKCE,FNDC3B,SCRIB,HDHD2,LARS2,PRKAR1B,DDIT4,CDIP1,TXNIP,ASTN2,SNU13,HACD3,MRPL12,ABR,FAM221A,PRDX5,CYB5R4,EPB41L1,GATD3A,ABCA1,CREBBP,JUN,GTF2IRD2,TMA7,MRPL27,ABCA9,RMDN3,IRF2BP2,PHC3,GRIN2D,AGO3,GIPC1,HBP1,CDK13,NRSN2,BTG2,CDKN1A,BTG1,TCF23,TMEM182,EFCAB6,ADAMTSL3,TCP11L2,TNKS1BP1,NELFB,APC2,C…
gene_set_query	696	TCF15	657.3	ARCHS4 Coexpression,917;Enrichr Queries,636;GTEx Coexpression,419	LRRC14B,SERPINE2,TMEM200B,SERPINE1,GPATCH4,RD3L,ENO3,GCSH,ATP5IF1,SOX17,TMEM88,DPYSL2,CREB3L1,MYC,CYP1B1,RPL38,MLYCD,PRKACA,SMCO1,SOX11,MYL2,MYL3,DDIT4,TXNIP,MT-CO3,MYL9,ATF3,PDGFB,PLA2G5,GATA3,MRPL12,GAR1,HMOX1,GATD3A,NKX2-5,MYH7B,JUN,AFAP1L1,FZD2,HOMER1,PLK2,MCAM,FZD7,H3F3A,FN1,FZD9,TMA7,LARP7,COL1A1,DHFR,H19,HRC,OGDH,MYOM1,RARG,BTG2,CDKN1A,TINAGL1,LRRC39,TMEM182,ADM,PYGM,MRPL36,PRSS23,MYOM2,GL…
gene_set_query	697	MBD6	657.5	ARCHS4 Coexpression,680;GTEx Coexpression,635	MDC1,FAAH,IFITM2,EMC10,SLC4A5,PREX1,FRAT1,FRAT2,RAVER1,WDR90,ZMIZ2,AKT2,OGFOD2,LUC7L,PRKACA,NFRKB,ATXN7L3,DDX17,ARSA,COG7,SECISBP2,COL23A1,PRKCD,KNSTRN,ARMC1,DDX39B,EWSR1,PRKD2,ULK1,RIN3,OBSL1,RPL28,SF1,SLC45A4,RTEL1,FBF1,TRMT2A,BAZ2A,AKAP17A,PLA2G6,PCNX3,SNX1,RHOT2,INPP5J,TNRC18,ZBTB7B,VASP,PHC2,PHC1,STK11IP,TMEM50B,XRCC1,PBX2,NBEAL2,PRRC2A,PARP10,SLC6A6,ABTB1,TG,CDK10,RGL3,ARHGAP8,C2CD3,TCF25,P…
gene_set_query	698	ZNF449	658	ARCHS4 Coexpression,846;Enrichr Queries,695;GTEx Coexpression,433	SCOC,DCAF8,HNRNPU,ACCS,EPS8,FAM122B,DPYSL2,CREB3L2,STMN1,BVES,IER3,GABARAPL1,WSB1,MBNL2,CXADR,NHLRC3,TSTD2,CACNA2D1,FNDC3B,IFT80,MAP1B,RUFY3,DDIT4,RUFY2,TXNIP,FAR1,ATF3,SF1,EXD2,ZBTB8A,PARPBP,SLC5A3,ARPP19,PDGFD,SSR1,ABCA1,ARL14EP,JUN,HACE1,HOMER1,COL24A1,GTF2IRD2,FZD9,NR1D2,CDC7,PHC3,TOLLIP,SASS6,HBP1,FERMT2,BTG2,CDKN1A,TINAGL1,ARPC1B,SNX13,SMG7,ARHGAP6,PRSS23,DDA1,TMEM47,PCMTD2,SPIN1,DLGAP5,PCM…
gene_set_query	699	ZNF710	659.7	ARCHS4 Coexpression,306;Enrichr Queries,537;GTEx Coexpression,1136	MT-ND4,PWWP2B,TMEM97,TSKU,ELK3,NDST1,PREX1,COMTD1,ZMIZ1,CREB3L1,DPYSL2,MYC,ZMIZ2,PRKACA,ARPIN,IER3,PRKCD,FNDC3B,SND1,WDR81,DDIT4,TXNIP,TTYH3,PCNX3,ABR,PRDX4,CRACR2B,RNF213,CHST15,ST3GAL5,GATD3A,ZBTB7B,ST3GAL1,PPARGC1B,LYN,JUN,CREBBP,PHC2,JAG1,JUP,HOMER2,IRF2BP2,PBX2,NFATC1,NR2F2,PBX1,EHD1,SLC6A6,ABTB1,FASN,AGO2,RARG,BTG2,CDKN1A,TINAGL1,ELL,CYB561D1,MED16,LFNG,IMPA2,CIC,APPL1,DUSP4,DUSP5,NSUN5,ANX…
gene_set_query	700	GPBP1	660	ARCHS4 Coexpression,124;GTEx Coexpression,1196	TDRKH,KDELR1,SLC4A2,ZDHHC8,THUMPD1,SMC3,RPS6KA4,NDST1,RNF114,CAPNS1,ZMIZ2,STMN1,CHORDC1,PSMD3,PIEZO1,AP1S1,PTGDS,PRKACA,SKP1,CXADR,ACTN1,DAPK3,SCRIB,ACTN4,WDR81,KCTD13,ULK2,TLN1,PFN1,TSPYL5,TBC1D9B,CEP85L,HSPA4L,ABCB9,TTBK2,PCNX3,HLTF,MIER1,TSPAN4,TNRC18,PIP5K1C,ZBTB7B,N4BP2,CEP78,SRPK2,GSTM3,PHETA2,TMEM184B,TEX30,INTS1,RANBP17,BBIP1,PRRC2A,MEX3B,GIPC1,WNK3,RAD17,PLCH1,CALR,CALM2,SUGP2,MAJIN,FKBP…
gene_set_query	701	ALX4	660	ARCHS4 Coexpression,63;Enrichr Queries,987;GTEx Coexpression,930	MDC1,CNTFR,MAML2,TRIL,COL12A1,SLC4A2,MYLK,NYNRIN,ISLR,SYNGAP1,SOX17,CYP1B1,PKNOX2,SAMD11,CLEC11A,COL23A1,SOX11,SCRIB,DKK2,SND1,RFX7,ATF3,TTYH3,COL13A1,SHOX2,GATA6,GATA4,GATA3,ADAMTS12,ADAMTS10,GLG1,SERPINH1,PLCG1,BTF3,FZD2,FZD6,FN1,FZD9,NR2F1,NFATC1,NR2F2,FLI1,PRRC2A,NFATC4,COL1A1,COL1A2,SNAI2,DCHS1,FAT4,CDK16,RARG,TINAGL1,PTH1R,SLC6A2,AACS,SMG5,GLI2,MRC2,C1QTNF1,MECOM,TNKS1BP1,APPL2,ANXA2,PAX3,P…
gene_set_query	702	GFI1B	660	Literature ChIP-seq,43;ARCHS4 Coexpression,1153;Enrichr Queries,758;ReMap ChIP-seq,93;GTEx Coexpression,1253	MT-ND6,MDC1,MT-ND4L,POP5,MAPKBP1,MT-ND4,MT-ND5,TFRC,MT-CO1,ITSN1,NOC2L,RBPJ,ALKBH7,MT-ND3,FAM110A,SAMD14,AS3MT,SYNGAP1,PPP4R1,RAVER1,TMEM88,PSMD2,PSMD3,PSMD1,PRKACA,UNC5B,DHDH,HPCAL1,DNTTIP2,SND1,BCR,RUFY1,EML4,FAM133B,EID1,MYL6,DDX39A,PRKAR1A,RFX7,DDIT3,DDIT4,ORAI3,UNC50,TXNIP,MT-CO3,ATF5,ATF3,ATF4,PIF1,NYAP1,CDCA3,TTYH2,ABCB4,CDCA7,AGAP1,ABCB8,GATA3,MRPL12,CIAO3,GABARAP,ADAMTS10,MTMR6,DEDD2,HAC…
gene_set_query	703	GTF2IRD2B	660.7	ARCHS4 Coexpression,1058;Enrichr Queries,405;GTEx Coexpression,519	GABPB2,SERPINE1,DCAF8,SMC5,DPYSL2,DPYSL3,AP1S1,VSTM4,BVES,PRKAB2,GABARAPL1,ACOT7,WSB1,TSTD2,UNC5B,DAPK2,STARD9,ATG14,SND1,DDIT3,DDIT4,ORAI3,TXNIP,HPRT1,ATF3,ZBTB8A,ANAPC16,CDCA5,SDR39U1,C3,FAM221A,LARP1,HMOX1,ST3GAL1,HEXIM1,ABCA1,BTF3,MYH7B,GSTM2,JUN,GTF2IRD2,PLK2,FZD9,ABCA9,NETO2,PA2G4,PBX1,NFATC4,PRRC2A,ABTB1,AGO3,HNRNPF,HBP1,FAT4,BTG2,CDKN1A,BTG1,TCF23,STON1,EFCAB6,WDR45,ARHGAP6,LFNG,TRIM2,ADA…
gene_set_query	704	TIGD5	661.3	ARCHS4 Coexpression,1126;Enrichr Queries,730;GTEx Coexpression,128	PGAP3,PWWP2B,GPATCH4,SLC4A2,NOC2L,TSKU,RRP9,COMTD1,ALKBH1,MYC,WDR90,PSMD3,IER5,IER3,SAMD11,GAMT,ENDOG,SCRIB,SOX12,WDR77,WDR81,ARMC5,ZSCAN22,DDIT4,NHLRC1,ATF3,TTYH3,CDCA4,MRPL12,MRPL13,CIAO3,BLOC1S4,RRS1,PUSL1,SLC19A1,ST3GAL2,HEXIM1,JUN,FZD2,JUND,MTERF3,DNAH17,FZD9,MRPL23,GPN2,MCAT,NR2F6,TBL3,RNF225,FASN,AGO2,BTG2,CDKN1A,PIGQ,ADM,MRPL37,MED16,SMG8,TMEM186,MED18,LFNG,MRPL41,GLI4,RIOK2,TK1,RRP15,LRR…
gene_set_query	705	AKNA	662	ARCHS4 Coexpression,620;Enrichr Queries,266;GTEx Coexpression,1100	IFITM3,TRAF3IP3,CYBC1,IFITM2,WIPF1,LST1,IFIT3,ICAM1,IFIT2,PREX1,FRAT1,FRAT2,DPYSL2,MYC,TBC1D10C,SLC12A6,B2M,ST6GAL1,PRKCD,BIN2,MTHFD2,DDIT4,SPATA13,BTK,TXNIP,RIN3,HECA,TRIB3,PRKD2,RIN2,ATF3,CDC42SE1,SLC45A4,CERKL,PIK3R1,SAMSN1,PIK3R5,C3,INPP5D,ST8SIA4,CHST15,HMOX1,SLAMF6,CD14,ZBTB7B,ST3GAL1,LYN,ABCA1,VASP,EGR1,JUN,FAM78A,NFATC2,PBX2,NBEAL2,PARP14,FLI1,PARP10,ABTB1,ID2,CCDC88C,TNFSF8,FXYD5,CORO7,I…
gene_set_query	706	DNTTIP1	664.5	ARCHS4 Coexpression,236;GTEx Coexpression,1093	CDA,IFITM2,SMARCB1,GMFG,LST1,RRP9,NUBP2,CDC20,PSMD8,FRAT1,FRAT2,PSMD4,PSMD2,CPNE1,ARL6IP4,CDK5RAP2,ARL11,IFRD2,PIH1D1,ECH1,ALG3,MIF,BIN3,CDC34,BIN2,ARMC6,GRWD1,NINJ1,CSNK2B,JTB,CCDC86,RIN3,MPPE1,PFN1,MACF1,IGSF6,CDCA4,TWF2,MRPL17,SNU13,MRPL12,CYB5R4,PRDX4,PRDX1,ARSG,FADD,S100A11,VASP,H3F3A,MRPL23,BST1,ABTB1,EIF6,CWF19L1,AGO2,NDUFAF3,TNFSF8,MRPS15,ARF1,ELL,MTMR14,ARPC1A,CCDC124,MRPL38,PYGL,MRPL37,…
gene_set_query	707	NR5A1	670.3	ARCHS4 Coexpression,1006;Enrichr Queries,415;GTEx Coexpression,590	RB1,TFRC,PWWP2B,TMEM94,HNRNPU,AS3MT,DPYSL2,MYC,MPV17,IER3,PRKAB2,SCRIB,GTPBP4,EML4,DDIT3,FDX1,DDIT4,PSME2,TXNIP,FREM1,ATF3,FREM2,ATF4,HPN,GATA6,GATA3,PRDX3,C3,HSD11B1,LDHA,HSPH1,EPB41L1,PDGFD,SERPINH1,ST3GAL5,HMOX1,GATD3A,PLCG1,JUN,CREBBP,JUND,JUP,RDX,FN1,NR2F1,RMDN2,NR2F2,NR1D1,CP,NR2F6,COL1A1,SLC6A8,FASN,BTG2,CDKN1A,TINAGL1,QPRT,MRPL41,ANXA2,MRPL49,TACR3,F5,DDB1,PXDN,RGN,PPARD,TRUB1,GRAMD1B,GRN…
gene_set_query	708	ZNF33B	670.3	ARCHS4 Coexpression,318;Enrichr Queries,505;GTEx Coexpression,1188	PATJ,WIPF3,HNRNPU,TMEM97,SLC4A2,ELK1,SMC2,NDST1,COMTD1,CAPNS1,DPYSL2,MYC,PSMD2,PSMD3,CYP1B1,PXDC1,PRKACA,PRKACB,ARPIN,IER3,MBNL2,WSB1,CXADR,DAPK1,DAPK3,FNDC3A,SND1,RFX7,MAP1B,RBP1,DDIT4,RUFY2,TXNIP,ATF3,FAM221A,PRDX4,CRACR2B,SERPINH1,GATD3A,PIP5K1C,ABCA1,JUN,PHC2,JAG1,JUP,HOMER2,GTF2IRD2,PLK2,SLC16A12,FZD9,NR1D2,CDC7,NR2F2,PBX1,PRRC2A,GIPC1,NMT2,DENND1B,BTG2,CDKN1A,CDKN1B,BTG1,TCF23,CLTB,TMEM51,A…
gene_set_query	709	CXXC5	670.5	ARCHS4 Coexpression,189;GTEx Coexpression,1152	CNTFR,AHCYL1,SMARCB1,ENO2,SOGA1,HS6ST1,ZFYVE28,SAMD14,ZMIZ1,IGLON5,B2M,PAQR6,ATP6V1G2,PAQR4,GLCE,HPCAL1,PTOV1,ANK3,MAPK8IP3,STX1B,PRKAR1B,RUFY2,ADGRB1,ULK1,OBSL1,NYAP1,TBC1D9B,STXBP1,SDC3,CEND1,AGAP1,PIK3R2,FAM171A2,EPB41L1,PIP5K1C,MAP4,TRPM3,B4GALNT4,ABCA2,CADM3,PLK5,PRRT2,CARMIL3,CADM4,GDF1,SNAP91,PNMA8B,PKIB,SLC6A7,SCN2A,PRR36,ITM2C,RNF220,DDR1,GABRB2,PTPRR,GPAA1,GRIK5,DIRAS2,GRIK2,SHF,MMP24,S…
gene_set_query	710	BAZ2B	672	ARCHS4 Coexpression,760;Enrichr Queries,900;GTEx Coexpression,356	GABPB2,POP4,HNRNPU,SLC4A2,RRP9,CAPNS1,ZMIZ1,DPYSL2,GPBP1,PSMD3,LUC7L,SUPT20H,DDX17,MBNL2,WSB1,SECISBP2,REV1,FNDC3B,SOX11,FNDC3A,SND1,SCO1,IFT81,ZC3H11A,MAP1B,RUFY3,DDIT4,RUFY2,TXNIP,ASTN2,ZBTB8A,SHMT2,RPN1,MRPL12,MRPL13,FAM221A,LDHA,MYO6,ABCA1,BTF3,JUN,CREBBP,CDK19,PRPF38A,PHC1,GTF2IRD2,FN1,ABCA9,BBIP1,SNF8,PA2G4,PBX1,PRRC2A,AGO3,HNRNPF,FAT1,HBP1,CDK13,XKR4,SETD5,BTG2,BTG1,SNX13,TMEM182,MRPL37,EF…
gene_set_query	711	ZNF730	672	ARCHS4 Coexpression,1165;GTEx Coexpression,179	NUP107,LRR1,ZDHHC6,HSF2BP,TMEM97,SMC3,SMC2,CDC20,DHX57,CHEK1,STMN1,PCLAF,SPA17,GTSE1,PDK1,TIPIN,WSB1,CXADR,SOX11,KNL1,HASPIN,DEPDC1B,THEGL,CAGE1,DNA2,KIF20B,ASF1B,CDCA2,PARPBP,CDCA3,CDCA5,CDCA8,NCAPG,HACD3,ADH5,LDHB,DSN1,BRIP1,RACGAP1,DHX36,CEP72,CEP76,N4BP2,FDFT1,PLK4,BARD1,TEX30,XRCC2,PLK1,RANBP17,MEX3C,PAICS,WDR54,ZWINT,TPX2,TDP1,WNK3,SASS6,RAD17,PSMG1,EZH2,TOP2A,CETN3,KIF11,BRCA1,EFCAB6,BRCA2…
gene_set_query	712	ZIC3	672.5	Literature ChIP-seq,121;ARCHS4 Coexpression,404;Enrichr Queries,1017;GTEx Coexpression,1148	SERPINE2,TFRC,GLDC,EHMT2,SMC6,ENO2,ZFYVE28,SAMD14,SOX17,IGLON5,DPYSL2,MYC,DPYSL3,STMN1,AP1S2,CYP1B1,CXADR,GLCE,CACNA2D1,HPCAL1,SOX11,NISCH,RUFY2,DDIT4,TXNIP,COL13A1,GATA3,HACD3,ADH5,LDHB,ADAMTS19,PDGFC,CEP70,VTI1A,FDFT1,PLK3,CADM3,PLK5,PRRT2,JAG1,FZD2,PHC1,JUP,MTERF3,FZD7,RDX,FZD9,LARP7,FZD8,NR2F2,AIF1L,COL1A1,PKIB,MOV10,HNRNPM,SLC6A7,NOSTRIN,SNAI2,HNRNPC,GABRB3,CDKN1A,PIGT,HEXB,CLTB,ADM,SLC6A2,G…
gene_set_query	713	ZNF649	673	ARCHS4 Coexpression,453;Enrichr Queries,1204;GTEx Coexpression,362	IFITM1,SERPINE2,GLDC,THUMPD2,CCNC,SLC4A2,ENO2,IFIT3,IFIT2,RPS6KA4,CDC23,FRAT2,CAPNS1,DPYSL2,CHEK2,PPAT,DPYSL3,CHEK1,KDR,CYP1B1,PIEZO1,EPC2,PRKACA,BVES,SOX4,TNS1,MEF2A,ACVR1,ARSA,MED1,DDX18,CXADR,ACTN1,NGDN,ARRDC3,SOX11,ACTN4,PIMREG,CPED1,FAM133B,TWSG1,SFRP2,MAP1B,DDIT4,TXNIP,GINM1,TRIB3,DNA2,TLN1,EPHA1,CBLL1,KCTD18,MYL9,CFAP97,ALDH7A1,ATF3,CWF19L2,SLAIN2,SKA3,ADH5,LDHB,NLN,APELA,WDR70,ADAMTS19,ZN…
gene_set_query	714	MYSM1	673	ARCHS4 Coexpression,975;Enrichr Queries,924;GTEx Coexpression,120	TCERG1,TRRAP,ZDHHC6,HNRNPU,SMC5,UBE2L3,CCAR1,TIAL1,RPS6KA3,HERC1,HABP4,VPS36,DDX17,ACOT8,MBNL2,WSB1,NHLRC3,SCAF11,ARRDC3,FNDC3A,SRRM1,DDX39B,RFX7,ZC3H11A,PSME4,TXNIP,FAM76B,FAR1,CLOCK,MACF1,TMEM161B,NUP205,MYCBP2,PIK3R1,GABARAP,MBTD1,PRDX5,PCNX1,LARP1,MIER3,MIER1,DHX38,TRPM7,SERF2,EGR1,PRPF38B,JUN,CREBBP,ZRANB2,PHC1,LRBA,FZD9,MYO5A,NR1D2,BRAF,LARP4,PHC3,FAM111A,FIBP,ZZZ3,FAM135A,EIF6,GOLGB1,FUBP1…
gene_set_query	715	ZNF778	673.3	ARCHS4 Coexpression,1404;Enrichr Queries,575;GTEx Coexpression,41	PGAP3,GPATCH4,DCAF6,ALKBH3,LACTB,TBK1,ALKBH1,PSMD2,DPYSL2,MYC,PSMD3,BVES,IER3,MED1,WSB1,TYW5,TSTD2,HPCAL1,FNDC3B,DNTTIP2,GTPBP8,GTPBP4,CLPX,PSME4,DDIT4,YME1L1,TXNIP,TCEANC2,ATF3,RNF121,ZBTB8A,AGAP1,SLAIN2,BAZ2A,ABR,FAM221A,RNF213,WDR70,PRKAR2A,RRS1,NUP88,GATD3A,ZBTB7B,ST3GAL1,ABCA1,JUN,CREBBP,PNO1,GTF2IRD2,IRF2BP2,SLC6A6,NPLOC4,AGO3,FASN,AGO2,FAT1,XKR4,BTG2,CDKN1A,BTG1,TINAGL1,PHF20,TCF23,MRPL36,…
gene_set_query	716	ZXDA	674	ARCHS4 Coexpression,944;Enrichr Queries,372;GTEx Coexpression,706	MAML2,TMEM94,WDR89,ALKBH3,ZMIZ1,ALKBH1,DPYSL2,MYC,CYP1B1,IER5,IER3,MED1,TSTD3,MBNL2,TSTD2,CACNA2D1,FAM133B,ZSCAN20,DDX39B,MAP1B,DDIT4,YME1L1,TXNIP,ADPRM,ATF3,SF1,ZBTB8A,CFH,ABCB7,CEP85L,GATA6,XPC,GATA3,BLOC1S5,RHOT2,PCNX1,WDR70,RDH14,ST3GAL1,JUN,PLK2,FZD7,H3F3A,FN1,FZD9,IRF2BP2,NR1D2,NR2F2,PHC3,PBX1,RNF225,SSPN,FAT4,FERMT2,CDKN1A,BTG2,BTG1,TINAGL1,CDKN1B,QPRT,SNX13,TMEM47,UBL5,MED14,TRIM2,ANXA6,T…
gene_set_query	717	ZBTB22	675.3	ARCHS4 Coexpression,681;Enrichr Queries,313;GTEx Coexpression,1032	TFRC,PGAP3,EHMT2,FAM110A,CAPNS1,ZMIZ1,DPYSL2,MYC,ZMIZ2,PRKACA,IER3,GABARAPL1,WSB1,PIH1D1,PRKCD,SCRIB,RUFY1,WDR81,DDIT3,DDIT4,ORAI3,TXNIP,PRKD2,MPPE1,ATF5,ATF3,IL20RB,GATA3,PCNX3,ABR,HSPH1,HMOX1,GATD3A,PIP5K1C,ZBTB7B,PUSL1,ABCA1,JUN,PHC2,FZD2,JUND,JUP,PLK2,PBX2,FHDC1,PRRC2A,NR2F6,EHD1,ABTB1,FASN,LGMN,RARG,BTG2,CDKN1A,BTG1,TINAGL1,PHF1,PIGQ,CYB561D1,SMG5,LFNG,ANXA6,TSPO,NELFB,TK1,CIC,BRD2,ITPK1,TET…
gene_set_query	718	GRHL2	675.4	Literature ChIP-seq,160;ARCHS4 Coexpression,884;Enrichr Queries,969;ReMap ChIP-seq,9;GTEx Coexpression,1355	JRK,PGAP3,POP4,PWWP2B,TMEM94,TESK2,F11R,TSKU,FAM110A,NDST1,COMTD1,KRTCAP2,CAPNS1,MPRIP,FAM110C,AKT2,PSMD3,CXADR,CACNA2D2,BCR,DDIT4,RBP1,PADI3,PSME1,PSME2,TXNIP,VOPP1,CLCNKB,GATA6,IL20RB,ABCB8,GATA3,PLA2G6,MRPL12,HACD2,LYPD6,GABARAP,HACD4,C3,PRPSAP1,PCNX3,EPB41L1,ADAMTS19,MYO6,ZBTB7B,ATRIP,EXPH5,ZBTB7C,HEXIM1,MYH7B,JUN,BTBD19,JAG1,CADM4,JUP,NEBL,LRBA,TMA7,NR2F1,ABCA9,BTBD11,NR2F2,PBX1,NR2F6,VANGL1…
gene_set_query	719	PRDM14	676	Literature ChIP-seq,72;ARCHS4 Coexpression,347;Enrichr Queries,1215;ReMap ChIP-seq,197;GTEx Coexpression,1549	CYBC1,EHMT2,ITSN1,NOC2L,F11R,TSEN54,TSKU,FAM110A,ATP5IF1,NDST1,PREX1,SAMD14,KRTCAP2,CAPNS1,TMEM88,GPBP1,GTSE1,SAMD11,PKNOX2,RBFOX1,CXADR,UNC5B,CACNA2D1,STARD8,EML1,DDIT4,PSME4,PADI3,JTB,SPARCL1,ATF3,ATF4,PIF1,CDCA3,TTYH2,COL13A1,SHMT2,TPRG1L,CLCNKB,GATA6,CDCA7,GATA5,CLCNKA,GATA4,ABCB8,GATA3,MRPL12,MIR568,PCNX3,RHOT2,PCNX1,RNF213,RNF216,ADAMTS19,PRKAR2A,VTI1A,RDH14,PIP5K1C,LTA4H,ZBTB7B,PUSL1,ZBTB7…
gene_set_query	720	PLAGL2	676.7	ARCHS4 Coexpression,565;Enrichr Queries,583;GTEx Coexpression,882	MDC1,TFRC,PGAP3,TRRAP,HNRNPU,DCAF1,RAVER1,ZMIZ1,DPYSL2,MYC,ZMIZ2,NAMPT,ROPN1L,IER3,NUP214,WSB1,PRKCD,FNDC3B,DDX39A,MTHFD2,DDIT4,TXNIP,NUP98,ATF3,ASF1B,ATF4,SF1,POM121,TTYH3,CDCA5,NOLC1,BAZ2A,PCNX3,LARP1,HMOX1,PRR22,ATRIP,CEP76,ABCA1,JUN,CREBBP,JAG1,PLK1,FZD9,WDR53,PBX2,MEX3C,ELL2,PRRC2A,EHD1,SLC6A6,TBL2,PRXL2A,TDP1,FASN,AGO2,CDK12,EZH2,BTG2,CDKN1A,BTG1,SMG7,PHF7,SMG5,LFNG,CHAF1A,PBK,JAK2,DUSP4,DU…
gene_set_query	721	SOX7	678	ARCHS4 Coexpression,854;Enrichr Queries,283;GTEx Coexpression,897	IFITM3,ERRFI1,IL1RN,SPARC,SERPINE2,SERPINE1,ICAM2,FZD10,F11R,IFIT3,ELK3,MYLK,ICAM1,LGALS3,PNP,EDNRB,SOX17,FAM110C,MYC,DPYSL2,GJA5,KDR,PDK4,CYP1B1,SOX9,TP63,EPHB4,ARPIN,IER3,TNS1,PRKCH,DAPK2,SFRP1,CRISPLD2,DDIT4,SPARCL1,TRIM16,EPHA1,PLPP3,RIN2,MYL9,ATF3,EPHA2,PLEKHD1,ZBTB8A,IGSF3,CFH,EPAS1,PDGFB,GATA6,MGST2,IL20RB,GATA3,PCDH12,ART4,C3,FAM221A,S100A16,HMOX1,ZBTB7C,ABCA1,EGR1,JUN,EGR2,YES1,JAG1,AFAP…
gene_set_query	722	ZIK1	680	ARCHS4 Coexpression,475;Enrichr Queries,167;GTEx Coexpression,1398	JRK,SPARC,TFRC,SERPINE2,POP1,MSANTD4,SLC4A2,TMEM97,ENO2,MKI67,SOGA1,IFIT3,SMC2,IFIT2,CDC20,RPS6KA4,MTBP,EDNRB,UBASH3B,CAPNS1,PEG10,DPYSL2,MYC,CHEK2,DPYSL3,CHEK1,STMN1,CYP1B1,PIEZO1,FBXO5,PRKACA,BVES,SOX4,MED1,CXADR,SOX11,ARMC8,ACTN4,PIMREG,SFRP1,SFRP2,ZSCAN20,MAP1B,DDIT4,TXNIP,DNA2,KIF20A,TLN1,ATF3,BEX4,BEX1,TBC1D9B,CDCA5,FUT10,CDCA7,MGST1,SKA3,PCNX3,LDHB,APELA,ZBTB7B,N4BP2,GPM6B,S100A11,FDFT1,PL…
gene_set_query	723	AHDC1	680	ARCHS4 Coexpression,395;Enrichr Queries,634;GTEx Coexpression,1011	ERRFI1,MAPKBP1,APP,PATJ,PGAP3,TXNDC12,FZD10,ZDHHC8,SOGA1,HS6ST1,NYNRIN,SYNGAP1,RUSC2,MPRIP,ZMIZ1,DPYSL2,MYC,ZMIZ2,PIEZO1,TRMT44,EPHB2,PRKACA,VPS36,TNS3,TP63,TNS2,EPHB3,TNS1,RBFOX1,ACTN1,REV1,SCRIB,PRKCA,ANK2,ANK3,SOX12,MAPK8IP3,BCR,STX1B,ADCY9,RFX7,DDIT4,ADGRB1,TXNIP,RELCH,KCTD11,ULK1,EPHA1,PLPP3,OBSL1,LLGL1,EPHA2,MACF1,CASZ1,NUMBL,TTYH3,NYAP1,IGSF3,EPAS1,STXBP1,SDC3,IL20RB,AGAP1,BAZ2A,PIK3R2,PIK…
gene_set_query	724	PURA	680	ARCHS4 Coexpression,833;GTEx Coexpression,527	MT-ND6,FRMPD4,FCF1,PHAX,MSANTD4,EFR3A,HERC1,OGFOD1,SEC62,PRKACB,MED1,TSTD3,PAQR6,RBFOX1,MBNL2,UNC13A,GIN1,SLC6A17,TSTD2,NSMCE2,RECQL,ACSL6,GTPBP8,ANK2,ANK3,MTURN,MRPS18C,ARMC1,FAM133B,STX1B,TWSG1,ZSCAN20,PDE12,YME1L1,SPARCL1,TLN2,KCTD18,NGEF,MACF1,STXBP1,MYCBP2,PIK3R1,KALRN,RPAP3,ZBTB2,EPB41L1,RRS1,RDH14,DPH6,STXBP5,ARL14EP,NDFIP1,PNO1,LARP7,MYO5A,HSPA12A,SMARCA2,PNMA8B,SNAP91,AIMP1,SSPN,DHX29,CP…
gene_set_query	725	NR0B1	681	Literature ChIP-seq,73;ARCHS4 Coexpression,1213;Enrichr Queries,558;GTEx Coexpression,880	TFRC,GMFG,TESK1,FZD10,ALKBH7,ZFYVE28,NDST1,AS3MT,COMTD1,CAPNS1,DPYSL2,DPYSL3,GBP5,SECISBP2,DDIT3,DDIT4,UNC50,TXNIP,ATF3,TTYH3,COL13A1,CDCA3,RETSAT,SHMT1,GATA6,PDGFB,GATA4,BAZ2A,ABCB8,GATA3,CIAO3,MTMR7,DEDD2,PDGFD,PDGFC,PIP5K1C,ABCA1,HEXIM1,GSTM3,JUN,FN1,PBX2,PBX1,EIF1,COL1A1,MOV10,FASN,FXYD2,PKIA,NOSTRIN,NMT2,EZH1,EZH2,MAJIN,ARHGAP9,ARF1,HEXB,PIGQ,ATF7IP2,MED19,SNX10,MRPL37,LRRC2,TMEM47,SHF,MECOM…
gene_set_query	726	ZNF177	681.3	ARCHS4 Coexpression,350;Enrichr Queries,766;GTEx Coexpression,928	ATF2,GABPB2,EHMT2,SERPINE1,THYN1,STMN4,MYLK,CAPNS1,DPYSL5,DPYSL2,GPBP1,STMN1,CDK20,CYP1B1,LUC7L,TSPYL2,GABARAPL1,WSB1,CXADR,SOX11,SOX12,NISCH,IFT81,MAP1B,FEZ1,RUFY3,DDIT4,RUFY2,TXNIP,VPS25,MYL9,ATF3,CFH,VPS26C,PHYHIPL,ABCB9,GATA3,PCNX3,EPB41L3,VTI1A,HMOX1,PIP5K1C,GATD3A,ZBTB7B,CEP76,JUN,PRRT2,PHC1,FZD2,NEBL,FZD7,PMM2,FN1,FZD9,NR2F1,PBX2,BBIP1,ELL2,PRRC2A,COL1A1,PCDHB2,FAT1,FXYD6,CDKN1A,PHF1,BHLHE…
gene_set_query	727	ZNF746	681.7	ARCHS4 Coexpression,581;Enrichr Queries,482;GTEx Coexpression,982	CDA,CYBC1,IFITM2,PGAP3,WIPF1,GMFG,LST1,SERPINE1,HNRNPU,IFIT3,TSKU,ICAM1,IFIT2,PREX1,FRAT1,MT2A,FRAT2,FTH1,DPYSL2,MYC,CHEK2,NAMPT,CYP1B1,SLC12A6,GLUL,IER5,IER3,ARL11,GABARAPL1,SLC11A1,ACTN1,ARRDC3,PRKCD,GTPBP4,BIN2,DDIT3,DDIT4,NINJ1,TXNIP,RIN3,ULK1,TRIB3,PRKD2,TLN1,ATF3,SLC45A4,IGSF6,SLC22A5,TTYH3,GYPC,PIK3R5,DEDD2,CYB5R4,BRIP1,CHST15,HMOX1,ZBTB7B,VASP,LYN,ABCA1,PLK3,EGR1,JUN,PHC2,GADD45A,FAM78A,P…
gene_set_query	728	TAL2	681.7	ARCHS4 Coexpression,1075;Enrichr Queries,601;GTEx Coexpression,369	LRRC14B,COL12A1,ENO3,DCAF6,DPYSL2,CREB3L1,MYC,DPYSL3,STMN1,CYP1B1,SMCO1,GAMT,RBFOX1,MECR,ENDOG,WSB1,CXADR,CACNA2D1,GTPBP8,SOX11,ARMC8,TMEM81,MYL1,IFT81,MAP1B,DDIT4,PRKCQ,ATF3,GATA3,ADH7,ADH5,C3,CEP70,GATD3A,FDFT1,ABCA1,JUN,PLK2,FN1,FZD9,NR2F1,NFATC1,NR2F2,BBIP1,COL1A1,H19,PCDHB2,PKIA,PLCH1,FAT4,CDKN1A,TINAGL1,LRRC39,PYGM,ADM,PRKAG3,LRRC2,MYOM2,ZCWPW2,C1QTNF3,C1QTNF1,MECOM,B3GALT2,TIMP3,MYBPC2,MAM…
gene_set_query	729	THRB	682.7	ARCHS4 Coexpression,1159;Enrichr Queries,457;GTEx Coexpression,432	FRMPD4,SERPINE1,COL12A1,ADARB1,MYLK,DPYSL2,MYC,CYP1B1,ANKS1B,TSTD3,RBFOX1,UNC13A,DAPK1,CACNA2D1,PRKCE,PRKCA,CPED1,ARMC1,EID1,ADCY9,PRKAR1B,SPARCL1,TXNIP,ATF3,NGEF,TPH1,TPRG1L,PRKAR2B,PDGFC,ABCA1,JUN,JAG1,PRRT2,PLK2,FN1,FZD9,NR2F2,PBX1,SSPN,HNRNPC,FERMT2,CDKN1A,TINAGL1,GPR21,CHM,TMEM47,C1QTNF2,MECOM,C1QTNF7,ADAMTSL3,TRIM2,HEY2,TIMP3,SH3BGRL2,DLGAP1,DLGAP4,DUSP4,DENND2C,BGN,ELOVL7,PLCB4,MMP16,RILPL…
gene_set_query	730	KLF15	683.3	ARCHS4 Coexpression,1524;Enrichr Queries,247;GTEx Coexpression,279	IFITM3,JPT1,ERRFI1,SERPINE2,TFRC,PGAP3,SERPINE1,RTCB,TONSL,SMC5,MKI67,IFIT1,ZDHHC4,LGALS3,MT2A,HYKK,EDNRB,DPYSL2,MYC,CHEK2,DAG1,PDK4,CYP1B1,SOX9,GLUL,TNS3,TNS2,TNS1,MFSD2A,IER3,SAMD11,SCN1A,MCCC2,PRKAB2,GABARAPL1,TSTD2,ACSL1,ARRDC2,MCCC1,ARRDC3,MTUS1,GTPBP6,ANK3,CYP27A1,SFRP1,BTD,ADCY9,MTHFD1,CRISPLD2,DDIT4,ACOT2,SERPING1,ACOT1,TXNIP,HECA,HPRT1,PLPP3,KCTD18,ATF3,GCDH,ZBTB8A,ANAPC16,SDC4,MAOA,EPAS…
gene_set_query	731	ZNF468	683.7	ARCHS4 Coexpression,315;Enrichr Queries,1047;GTEx Coexpression,689	POP1,SERPINE1,NDST1,SYNGAP1,CAPNS1,MPRIP,PSMD5,DPYSL2,MYC,ZMIZ2,PSMD3,CYP1B1,AP1S3,PRKACA,BVES,IER3,MED1,TYW5,DNTTIP2,SCRIB,MTHFD2,DDIT3,DDIT4,TXNIP,VPS25,LINS1,ATF3,SF1,VPS26C,BCL10,C3,PRDX3,PCNX3,FAM221A,HSPH1,SERPINH1,HMOX1,PIP5K1C,PLCG1,PRPF38B,JUN,PHC2,JAG1,PLK2,PMM2,PBX2,CDC6,GPN2,PRRC2A,HNRNPF,FXYD1,FAT1,RAD18,BTG2,CDKN1A,TCF23,ADM,SMG8,PRSS23,MED18,MRPL42,ING3,ELOA,NELFB,RIOK2,CIC,DLGAP5,…
gene_set_query	732	ZNF813	684	ARCHS4 Coexpression,1256;GTEx Coexpression,112	PI4K2B,POP1,FCF1,MKI67,SMC2,CDC23,RPS6KA5,HYKK,CAPNS1,PSMD5,CHEK1,PCLAF,FBXO5,PRKACA,ATXN7L3,MED1,DDX18,AQR,SCAF11,RECQL,ESCO2,NEIL3,ZSCAN20,XRN2,TCEANC2,KIF20B,PRR11,TP53,PIF1,PLEKHD1,NUP205,ZBTB8A,TBC1D9B,VPS26C,SKA1,BLOC1S4,BLOC1S5,FAM221A,CHTF8,CSTF1,MCMBP,INTS1,GTF2IRD2,XRCC2,PMM2,SLC35E3,ABCA9,KTI12,PAICS,PRRC2A,HNRNPF,CDK12,RAD18,INTS14,CCDC125,FAF2,GDI2,TCF23,KIF14,EFCAB6,BRCA2,PRPF19,SMG…
gene_set_query	733	ZNF507	684	ARCHS4 Coexpression,682;Enrichr Queries,1090;GTEx Coexpression,280	MDC1,TRRAP,DCAF8,THUMPD3,HNRNPU,SMC3,DCAF5,MKI67,SMC4,SMC2,RPS6KA3,MYC,CHEK2,DDX17,CXADR,SCAF11,TSTD2,SECISBP2,FNDC3A,HASPIN,UHMK1,THAP6,DDX39B,RFX7,MAP1B,ZC3H11A,PSME4,CLOCK,MACF1,NUP205,DHX9,CEP85L,PIK3R1,GABARAP,FXR1,MBTD1,NEU3,LARP1,MIER3,PRKAR2A,RAD21,DHX36,HLTF,NUP88,TRPM7,TRMT1L,SERF2,ZRANB3,EGR1,CREBBP,INSR,LRBA,FZD9,INO80,LARP4,PHC3,WAPL,POLA1,ZZZ3,FAM135A,FUBP1,AGO2,SPRTN,CREBRF,TRMT13,…
gene_set_query	734	PRDM4	685.3	ARCHS4 Coexpression,1035;Enrichr Queries,674;GTEx Coexpression,347	TFRC,TRRAP,HNRNPU,PHAX,ELK3,ATP5IF1,PSMD5,ZMIZ1,DPYSL2,MYC,MED1,DDX18,MBNL2,FNDC3B,DNTTIP2,GTPBP4,FAM133B,DDIT3,ZC3H11A,DDIT4,TXNIP,SPIN2A,CLOCK,ATF3,ATF4,SF1,NUP205,POM121,MAPKAP1,XPC,BAZ2A,BLOC1S4,PCNX3,HSPH1,LARP1,MCMBP,HMOX1,GATD3A,JUN,PHC2,JUND,PLK2,PMM2,FN1,FZD9,IRF2BP2,PBX2,NR1D2,INO80,EIF2AK4,ELL2,EIF1,PRRC2A,VANGL1,EHD1,EIF6,FASN,AGO2,FAT1,SNAI2,HBP1,HYOU1,FERMT2,BTG2,CDKN1A,BTG1,SMG7,SM…
gene_set_query	735	IKZF4	685.3	ARCHS4 Coexpression,801;Enrichr Queries,546;GTEx Coexpression,709	CNTFR,PGAP3,DCAF8,STMN4,DCAF6,FAM110A,ZMIZ1,DPYSL5,DPYSL2,MYC,DPYSL3,CREB3L2,STMN1,BVES,IER3,NUP214,WSB1,CXADR,TSTD2,CACNA2D1,SOX11,ARMC8,IFT81,TEP1,MAP1B,RUFY3,DDIT4,TXNIP,JTB,CLOCK,ATF3,RPN1,SDR39U1,BAZ2A,S100A16,ST3GAL1,PPARGC1B,S100A11,ABCA1,ARL14EP,JUN,PHC1,GTF2IRD2,RDX,H3F3A,FZD9,NR2F1,NFATC2,LARP4,PBX1,SLC6A6,MEX3B,AGO3,PCDHB2,PKIA,FXYD6,XKR4,PRR36,RARG,BTG2,CDKN1A,BTG1,TINAGL1,HEXB,ARPC1B…
gene_set_query	736	SAFB2	686.5	ARCHS4 Coexpression,322;GTEx Coexpression,1051	TMEM94,ZFYVE28,SYNGAP1,RAVER1,ZMIZ2,KAT8,LUC7L,DDX17,TSPYL2,SMARCC2,PTOV1,SOX12,MAPK8IP3,NISCH,PPP1R3F,PRKD2,RIN3,NEIL1,TELO2,SF1,RTEL1,POM121,BAZ2A,AKAP17A,MRPL13,OSGEP,PRDX3,RHOT2,INPP5D,DHX38,TNRC18,DPH7,PLCG1,RALGDS,CREBBP,PLK5,PRRT2,WDR59,PHC1,JUND,FAM78A,MICAL3,PBX2,GNG12,PRDX6,PRRC2A,HNRNPM,CCDC88C,CORO7,PRR36,EZH1,SUGP2,INTS11,TCF25,PHF1,CIC,NINL,MAMDC4,PARP6,BRD2,TSC22D4,IFT140,PGGHG,GMI…
gene_set_query	737	SP3	688	ARCHS4 Coexpression,943;Enrichr Queries,796;GTEx Coexpression,325	RB1,APP,MAML2,TFRC,HNRNPU,RBPJ,SMC3,SMC4,BACH1,ELK3,EPS8,ATP5IF1,KRTCAP2,MYC,NAMPT,RNF111,SOX4,AGFG1,DDX17,MEF2A,AQR,MBNL2,WSB1,SCAF11,ARRDC3,FNDC3B,INSYN1,UHMK1,PPP1R3F,ZC3H11A,DDIT4,CDIP1,TXNIP,FAM76B,RELCH,ADPRM,CFAP97,ATF3,MACF1,NUP205,NYAP1,L3MBTL2,DHX9,EPB41,PHYHIPL,XPC,SNU13,PIK3R1,MBTD1,BLOC1S5,PRDX2,BRIP1,PCNX1,PGBD5,RAD21,MIER1,MCMBP,MAP6,ATP6V0A1,EGR1,JUN,CREBBP,JUND,LRBA,FZD6,FN1,IRF2…
gene_set_query	738	ARID2	688.3	ARCHS4 Coexpression,515;Enrichr Queries,959;ReMap ChIP-seq,40;GTEx Coexpression,1239	MDC1,NUP107,PGAP3,TESK2,RBPJ,TSKU,ATP5IF1,CAPNS1,TMEM88,DPYSL2,GPBP1,PSMD1,CXADR,SECISBP2,HPCAL1,EML4,DDX39A,RFX7,DDIT4,ORAI3,PSME1,JTB,PSME2,TXNIP,CLOCK,ABCB6,BAZ2A,PLA2G6,MRPL12,GABARAP,C3,PRPSAP1,GUCD1,RHOT2,ZBTB7B,PUSL1,ATRIP,HEXIM1,BTBD19,JUN,CREBBP,PRRT2,FN1,TMA7,NR2F2,CP,PBX1,NR2F6,MLLT10,TBL3,TBL2,FASN,AGO1,AGO2,SFXN3,FAT1,HYOU1,GPR19,MAJIN,MRPL38,EFCAB6,ARHGAP5,ZNF48,MRPL42,RPLP2,TCP11L2…
gene_set_query	739	ZNF518A	688.3	ARCHS4 Coexpression,866;Enrichr Queries,908;GTEx Coexpression,291	MDC1,TCERG1,GABPB2,GPATCH2,HNRNPU,SMC5,SMC6,MKI67,SMC3,SMC4,SLC4A5,SMC2,FAM122B,CAPNS1,WDR90,GPBP1,LUC7L,NFRKB,PRKACB,DDX17,MBNL2,WSB1,CXADR,NHLRC3,SCAF11,SECISBP2,ARRDC3,DAPK3,FNDC3B,IFT80,KNL1,FNDC3A,SCAMP1,SRRM1,DDX39B,EWSR1,RFX7,ZC3H11A,DDIT4,JTB,FAM76B,FAR1,KIF20B,PFN1,OBSL1,CLOCK,SF1,TSPYL5,FBF1,DCUN1D4,BAZ2A,PIK3R1,PLA2G6,MBTD1,STRIP1,EPB41L5,ERI2,PCBP2,HLTF,DPH7,GATD3A,N4BP2,CLHC1,ABCA1,E…
gene_set_query	740	DBP	688.3	ARCHS4 Coexpression,1393;Enrichr Queries,181;GTEx Coexpression,491	GABPB2,TFRC,SERPINE2,PGAP3,EHMT2,SERPINE1,SAMD14,DPYSL2,MYC,NDST3,HIST3H2BA,IER3,GAMT,GABARAPL1,DAPK2,FNDC3B,ADCY9,DDIT3,DDIT4,CDIP1,TXNIP,TCEANC2,NGEF,ATF3,ZBTB8A,NYAP1,VPS26B,CIAO3,PLA2G7,C3,FAM221A,FAM171A2,LDHA,HMOX1,GATD3A,ST3GAL2,EXPH5,ABCA1,CTC1,JUN,GSTM1,JUND,GTF2IRD2,NR1D2,NR1D1,SLC16A14,COL1A1,RNF225,PRXL2A,TOLLIP,FASN,PRXL2C,PLCH2,PRR36,BTG2,CDKN1A,BTG1,TINAGL1,TCF23,BHLHE41,ADM,ING1,S…
gene_set_query	741	PAX6	689.2	Literature ChIP-seq,132;ARCHS4 Coexpression,980;Enrichr Queries,939;ReMap ChIP-seq,265;GTEx Coexpression,1130	MT-ND6,MT-ND4L,MT-ND4,MT-ND5,MT-CO1,POP4,ACCS,MT-ND3,ALKBH6,ZFYVE28,PSMD8,LACTB,SAMD14,TMEM88,IGLON5,DPYSL2,DPYSL3,RBFOX1,STARD8,HPCAL1,RNASE1,MYL6,RUFY2,DDIT4,JTB,PSME2,TXNIP,MT-CO3,ATF3,ATF4,CDCA3,TTYH2,SHOX2,GATA6,CDCA8,AGAP1,BAZ2A,GATA3,PLA2G5,MRPL12,SLC5A3,CIAO3,IQGAP3,GABARAP,DEDD2,MTMR7,RHOT2,PCNX1,EPB41L1,RDH14,ATRIP,HEXIM1,CADM3,JUN,BTBD19,PRRT2,JAG1,GSTM1,EDEM2,FN1,NR2F1,SNF8,NR2F2,PBX1…
gene_set_query	742	SP140L	690	ARCHS4 Coexpression,548;GTEx Coexpression,832	APP,TRAF3IP3,CYBC1,WIPF1,JPT2,GMFG,IFI30,TBC1D10C,DAG1,TRIM21,B2M,BIN2,BTK,PSME1,TXNIP,RIN3,PRKD2,CDC42SE1,CERKL,AGAP1,PIK3R5,HELZ2,RNF213,LARP1,INPP5D,ST8SIA4,MLEC,SLAMF6,LYN,GTF2IRD2,FAM78A,NMI,PARP14,FLI1,CCDC88C,ATM,FXYD5,CORO7,CDC42SE2,ARHGAP9,BTG1,ARPC1B,TCF23,PCSK7,MED18,LIMD2,IL18BP,AKAP13,RAC2,CCR5,RAB8A,JAK1,MAP4K1,CD53,TSC22D3,IL16,PARP9,GMIP,SREBF2,RILPL2,HCLS1,TLCD2,CD48,PLEKHO2,SFI1…
gene_set_query	743	ZXDB	691.3	ARCHS4 Coexpression,938;Enrichr Queries,437;GTEx Coexpression,699	TFRC,MAML2,SERPINE1,C4BPB,WDR89,CAPNS1,EVA1A,PSMD5,DPYSL2,MYC,CREB3L2,CYP1B1,IER5,XYLB,PRKAB2,GABARAPL1,MBNL2,PRKCE,CLPX,FAM133B,MTHFD1,ZSCAN22,MAP1B,ZC3H11A,DDIT4,TXNIP,NHLRC1,ATF5,ATF3,SF1,POM121,SHMT2,ABCB4,HPN,HACD2,GABARAP,HSD11B1,PCNX1,RAD21,RRS1,PNPO,HMOX1,SERF2,ABCA1,JUN,JAG1,PLK2,FN1,FZD9,IRF2BP2,NR1D2,NR1D1,LARP4,CP,MEX3C,PBX1,EIF1,RNF103,PAM,BTG2,CDKN1A,BTG1,TINAGL1,CDKN1B,BHLHE41,SMG9…
gene_set_query	744	NFAT5	693	ARCHS4 Coexpression,752;Enrichr Queries,864;GTEx Coexpression,463	ERRFI1,MT-ND5,MAML2,TFRC,TRRAP,RAPH1,HNRNPU,CCAR1,PSMD8,MPRIP,SNRPD2,HERC1,ZMIZ1,DPYSL2,MYC,CREB3L2,SOX9,CCDC92,SOX4,TNS1,IER3,AGFG1,DDX17,MEF2A,AQR,MBNL2,WSB1,SCAF11,ARRDC3,FNDC3B,MTUS1,FNDC3A,ANK3,PPP1R3F,ZC3H11A,MAP1B,DDIT4,PSME4,CDIP1,TXNIP,ASTN2,CLOCK,ATF3,MACF1,SDC4,EPAS1,MYCBP2,XPC,SNU13,PIK3R1,SLC5A3,PCNX1,RNF213,BLOC1S1,HIVEP1,TRPM7,SERF2,SEC31A,ABCA1,FIS1,EGR1,JUN,CREBBP,LRBA,FZD6,TMA7,…
gene_set_query	745	FLYWCH1	693	ARCHS4 Coexpression,495;GTEx Coexpression,891	LRR1,ZDHHC8,ENO2,SOGA1,ZFYVE28,SYNGAP1,MPRIP,RUSC2,ZMIZ2,RCC1,PIEZO1,PRKACA,ATXN7L3,TNS2,DDX17,ATG3,ALG8,ALG3,SCRIB,MAPK8IP3,SRRM1,NISCH,STX1B,WDR81,RUFY2,ADGRB1,ULK1,NEIL1,TELO2,TMEM185B,NYAP1,TBC1D9B,RPN2,RPN1,CEND1,OSGEP,PCNX3,ABR,RHOT2,PDCD10,TNRC18,PLCG1,PIP5K1C,RALGDS,ABCA2,PRRT2,CARMIL3,TMEM184B,INTS1,MICAL3,PNMA8B,PARP10,HNRNPF,SFXN3,PPT2,CORO7,PLCH2,EZH1,PTPRS,AP2A1,GRIK2,AP2A2,SHF,MRPL4…
gene_set_query	746	ZNF354A	693.7	ARCHS4 Coexpression,517;Enrichr Queries,533;GTEx Coexpression,1031	TFRC,SERPINE2,PGAP3,GMFG,SERPINE1,NDST1,CAPNS1,MPRIP,MYC,GPBP1,STMN1,CYP1B1,SUPT20H,IER3,WSB1,CXADR,WDR75,MCEMP1,SOX11,SND1,BIN2,MTHFD2,DDIT3,DDIT4,UNC50,TXNIP,CLOCK,ATF3,ATF4,SAMSN1,HACD4,CYB5R4,PCNX1,HSPH1,CHST15,SERPINH1,HMOX1,GATD3A,PIP5K1C,ST3GAL2,ABCA1,JUN,JAG1,HOMER1,PLK2,H3F3A,FN1,NR1D2,CDC7,NETO2,PRRC2A,ABTB1,SLC6A8,FASN,TDP1,AGO2,FAT1,OGDH,BTG2,CDKN1A,TINAGL1,TCF23,SNX10,ADM,PYGL,PRSS23…
gene_set_query	747	HOXD11	694	ARCHS4 Coexpression,333;Enrichr Queries,1301;GTEx Coexpression,448	SPON2,MDC1,TMEM200B,KDELR1,TRRAP,ECI1,SERPINE1,COL12A1,RRP1,MRGPRF,HNRNPU,THUMPD1,ANTXR2,NOC2L,PWP2,RRP8,MYLK,TIAL1,ISLR,SOX17,TRIM28,ADGRA2,PIEZO1,ANKFY1,CYP1B1,RCC1,SOX9,RPS10,EPHB4,SAMD11,UNC5B,P3H2,EBF2,SOX11,MIF,HASPIN,SYTL4,DKK2,SRRM1,MYL6,SFRP1,SFRP2,MTHFD1,FREM1,NBL1,ATF3,KCTD15,ATF4,NUP205,NRN1,TSHZ3,SHOX2,GATA6,TWIST1,GATA4,GATA3,MRPL12,IQGAP3,ADAMTS19,PENK,TNRC18,TSPAN2,NKX2-5,EGR1,TRA…
gene_set_query	748	ZNF438	694.7	ARCHS4 Coexpression,984;Enrichr Queries,123;GTEx Coexpression,977	IFITM2,MAML2,CPNE5,WIPF1,GMFG,ANTXR2,IFIT1,IFI30,IFIT3,ICAM1,IFIT2,LGALS3,PREX1,FRAT1,MT2A,FRAT2,ZMIZ1,ALKBH1,DPYSL2,NAMPT,C3AR1,CYP1B1,CCDC92,TRIM21,TNS3,IER5,CDK5RAP2,TNS1,IER3,ARL11,ACSL1,PRKCE,PRKCD,FNDC3B,MCEMP1,RUFY1,BIN3,BIN2,CRISPLD2,DDIT4,BTK,TXNIP,RIN3,MPPE1,KCTD12,PLPP3,ALPK1,TLN1,RIN2,ATF3,SMIM3,SMIM5,IGSF6,GYPC,TWF2,PIK3R1,HACD4,CYB5R4,RNF213,PRKAR2B,SCFD2,PDGFC,CHST15,HMOX1,ARSG,FAD…
gene_set_query	749	XBP1	694.8	ARCHS4 Coexpression,1064;Enrichr Queries,411;ReMap ChIP-seq,275;GTEx Coexpression,1029	TFRC,SERPINE2,SERPINE1,WDR83,TMEM97,MSANTD4,ALKBH7,F11R,TSKU,PREX1,COMTD1,RNF114,RAVER1,CREB3L1,MYC,DPYSL2,CDK5RAP1,HOMER3,PRKACA,NFRKB,ARPIN,IER3,CHID1,ACOT8,DHDH,FNDC3A,AARSD1,SND1,RUFY1,CNBD2,BCAM,DDX39A,MTHFD2,PLEKHS1,DDIT3,DDIT4,HMBS,ORAI2,JTB,TXNIP,PRR15,NHLRC1,ATF3,ATF4,RPN2,HPN,RPN1,VPS26C,GATA3,PLA2G7,ADAMTS16,BLOC1S5,LDHB,PRDX5,LDHA,PRDX4,CRACR2B,HSPH1,PRDX1,SSR1,ST3GAL5,HMOX1,GATD3A,S1…
gene_set_query	750	ZNF23	696.7	ARCHS4 Coexpression,438;Enrichr Queries,365;GTEx Coexpression,1287	ATF2,TFRC,SERPINE2,PGAP3,WIPF3,SYNGAP1,CAPNS1,DPYSL2,MYC,CDK20,LUC7L,PRKACA,BVES,IER3,DDX17,TSPYL2,GABARAPL2,UNC13A,WSB1,CXADR,IFT80,SCRIB,SCAMP1,ATG13,GTPBP4,SND1,NISCH,BIN2,MAP1B,DDIT4,RUFY2,TXNIP,SPIN2A,ATF3,SF1,ABCB9,PLA2G7,PCNX3,LDHB,HMOX1,ZBTB7B,ABCA1,JUN,PHC1,GSTM1,PLK2,ABCA3,FN1,FZD9,IRF2BP2,PBX2,NR1D2,PRRC2A,RNF103,FAM135A,AGO3,PKIA,FASN,FXYD6,PRR36,BTG2,CDKN1A,TINAGL1,ADM,EFCAB6,SMG5,MR…
gene_set_query	751	BATF2	697.3	ARCHS4 Coexpression,613;Enrichr Queries,868;GTEx Coexpression,611	IFITM3,IL1RN,IFITM1,CYBC1,IFITM2,GMFG,LST1,SERPINE1,UBE2L6,IFI30,IFIT1,IFIT3,ICAM1,IFIT2,FRAT1,MT2A,FRAT2,NAMPT,TBC1D10C,C3AR1,TRIM27,TRIM21,B2M,IER3,GBP5,GBP7,ACSL1,PRKCD,ACOD1,BIN2,IFI27,KCNQ1,NINJ1,PSME1,PSME2,SERPING1,TXNIP,RIN3,HECA,PRKD2,CFB,ATF3,PRR13,IGSF6,CFH,HELZ2,C3,SEC14L2,RNF213,SLAMF8,CHST15,HMOX1,SLAMF7,CD14,ZBTB7B,S100A11,VASP,LYN,EGR1,EGR2,PHC2,HACE1,GADD45B,EDEM2,SIGLEC10,IFI44,…
gene_set_query	752	NFATC3	697.7	ARCHS4 Coexpression,1021;Enrichr Queries,917;GTEx Coexpression,155	RB1,TFRC,WIPF1,DCAF5,ENO3,SMC4,DCAF6,LACTB,ZMIZ1,ALKBH1,PSMD2,MYC,CDK5RAP2,MEF2A,NUP214,PRKCH,FNDC3B,GTPBP8,PRKCA,SCAMP1,BIN2,PSME4,DDIT4,TCEANC2,TXNIP,PRKCQ,NUP98,OPTN,LIPT2,CDC42SE1,SLAIN2,RNF213,WDR70,PRKAR2A,VPS11,HMOX1,NUP88,GATD3A,ATRIP,JUN,CREBBP,EDEM1,NFATC2,NFATC1,FLI1,FAM220A,NPLOC4,AGO2,FAT1,EZH2,CDC42SE2,BTG2,CDKN1A,CDKN1B,PHF20,PYGM,MRPL36,OSBPL11,PRKAG3,ZCWPW2,CHAF1B,JAK1,UPF2,MYBPC…
gene_set_query	753	DDIT3	698	ARCHS4 Coexpression,771;Enrichr Queries,161;GTEx Coexpression,1162	IFITM3,ERRFI1,SPARC,TFRC,SERPINE2,MT-CO1,PGAP3,CCNH,SLC35B1,SERPINE1,HNRNPU,ENO2,IFIT1,IFIT3,CCAR2,ICAM1,IFIT2,LGALS3,RASSF1,MT2A,TRIM28,MPRIP,FTH1,MYC,ZMIZ2,CHORDC1,NAMPT,CYP1B1,PRKACA,IER5,B2M,ATXN7L3,SOX4,IER3,DDX17,GABARAPL1,IFRD1,ARRDC3,MED8,SCRIB,NIF3L1,MTHFD2,NINJ1,DDIT4,TXNIP,TRIB3,ATF5,TLN1,CLOCK,ATF3,ATF4,SLC45A4,SDC4,SHMT2,DEDD2,LDHA,HSPH1,NEU1,SERPINH1,HMOX1,APOE,GATD3A,PLCG1,PCK2,ABC…
gene_set_query	754	ZNF627	698	ARCHS4 Coexpression,317;Enrichr Queries,822;GTEx Coexpression,955	SMC3,CAPNS1,MPRIP,DPYSL5,DPYSL2,MYC,ZMIZ2,DPYSL3,STMN1,AP1S2,CYP1B1,SUPT20H,PRKACA,IER3,DDX18,WSB1,CXADR,SCRIB,SOX11,RFX7,IFT81,DDIT3,MAP1B,FEZ1,RUFY3,DDIT4,TXNIP,ADPRM,CFAP97,ATF3,SF1,XPC,PCNX3,LARP1,HMOX1,GATD3A,PIP5K1C,ZBTB7B,ABCA1,JUN,CDK19,PLK2,FZD9,IRF2BP2,PBX2,NR1D2,MAGOHB,PHC3,PRRC2A,PCDHB2,HBP1,FXYD6,CEP57,BTG2,CDKN1A,CDKN1B,BTG1,TCF23,ADM,SMG5,MRPL42,TCTN3,NELFB,CIC,UPF2,SS18,DUSP5,CLUH…
gene_set_query	755	ZNF41	698	ARCHS4 Coexpression,899;Enrichr Queries,1112;GTEx Coexpression,83	LRRC14B,MAML2,ENO3,DCAF6,SMC2,FAM122B,RPS6KA3,EFR3A,HERC1,DPYSL2,MYC,DPF3,MYOZ1,BVES,TNS3,PDK2,SMCO1,TNS1,MEF2A,ENDOG,GIN1,ACTN2,CACNA2D1,MRPS18B,MTUS1,GTPBP8,KNL1,FNDC3A,RUNX2,UHMK1,AFG3L2,GNPAT,KATNAL1,MYL1,RRAGD,MYL3,VDAC3,GUF1,VDAC1,ALPK3,HECA,CLOCK,DCUN1D2,PPP1R3A,BAZ2A,PIK3R1,PCNX1,CMYA5,ABCA1,EGR1,MTERF3,LRBA,PARVB,AIMP2,HNRNPK,PKIA,OGDH,CREBRF,ATM,RYR1,CLIC5,MYOM1,DENND1B,LRRC39,QPRT,MRPS…
gene_set_query	756	NPAS3	698	ARCHS4 Coexpression,642;Enrichr Queries,705;GTEx Coexpression,747	CNTFR,SPON1,AHCYL1,GMFB,ARL6IP1,STMN4,NUDT3,MYLK,EDNRB,OPHN1,DPYSL5,DPYSL2,PEG10,DPYSL3,PIEZO2,THSD7A,SOX9,SOX6,EPHB1,TNS3,ANKS1B,PAQR8,RBFOX1,CACNA2D1,ACSL6,UNC5C,PRKCA,SOX11,ANK2,ANK3,HDHD2,MTURN,CRISPLD1,FEZ1,MAP1B,RUFY3,ADGRB1,CDIP1,SPARCL1,PLPP3,TLN1,PFN1,ALDH7A1,TRIB2,EPHA3,BEX4,ADCYAP1R1,ZBTB8A,SDC3,TSHZ2,LYPD1,PHYHIPL,AGAP1,PIK3R1,PCDH17,FAM171A1,NKAIN4,TSPAN7,MAP6,STXBP6,GPM6B,TRPM3,NTSR…
gene_set_query	757	ZNF408	698.3	ARCHS4 Coexpression,445;Enrichr Queries,915;GTEx Coexpression,735	CDA,PGAP3,POP4,RRP1,EIF4A3,TONSL,KEAP1,GPATCH4,NOC2L,NUBP2,RRP9,RPS6KA4,PSMD8,LACTB,FRAT1,FRAT2,RNF114,TRIM28,RAVER1,PSMD4,FLAD1,ALKBH1,DPYSL2,MYC,PSMD2,CCDC97,ZFPL1,IER3,IMP3,IFRD2,ARRDC3,ECH1,MRPS18A,SCRIB,IMP4,GTPBP4,MFSD10,POR,BIN3,CDC34,DDX39A,WDR81,ARMC5,ARMC6,ZSCAN22,GRWD1,DDIT3,DDIT4,NINJ1,CCDC86,NHLRC1,TRIB3,MPPE1,PFN1,VPS25,MMADHC,ATF3,ATF4,TMEM185B,NAA60,MACF1,TMEM161A,TWF2,MRPL12,BLOC…
gene_set_query	758	ZFY	698.3	ARCHS4 Coexpression,885;Enrichr Queries,756;GTEx Coexpression,454	MT-ND4,SERPINE2,SERPINE1,SLC4A2,NOC2L,BACH1,TBK1,DPYSL2,NAMPT,CYP1B1,IER3,MED1,GTPBP8,PRKCA,SCRIB,ZSCAN20,DDIT4,YME1L1,CFAP97,ATF3,CFH,SLAIN2,MRPL12,SLC5A3,SAMSN1,IQGAP3,C3,PRKAR2A,NUP88,ABCA1,JUN,GSTM1,PLK2,FN1,FZD9,NR2F2,PRRC2A,COL1A2,PKIA,GIPC1,CDK16,BTG2,CDKN1A,RARG,PHF20,MRPL36,ADM,ZCWPW2,RIOK2,NELFB,JAK2,RRP15,DLGAP5,UPF2,DUSP4,DUSP5,SERPINB2,ANXA1,ANXA3,TET2,EMP1,ZEB2,GPRC5A,PLCB4,INF2,MED…
gene_set_query	759	NFYC	698.3	ARCHS4 Coexpression,563;Enrichr Queries,420;GTEx Coexpression,1112	CDA,APP,SMARCB1,IFITM2,TFRC,WIPF1,LST1,HNRNPU,RBPJ,CDC20,FRAT1,FRAT2,TRIM28,FLAD1,ALKBH1,FTH1,DPYSL2,MYC,CHEK2,STMN1,CDK5RAP1,TBC1D10C,CCDC97,TBC1D22A,GLUL,B2M,MFSD2A,ARL11,ACOT7,ACTN1,PRKCD,PISD,BIN2,EWSR1,DDIT4,NINJ1,TXNIP,VDAC1,RIN3,MPPE1,MXRA7,ATF3,ATF4,IGSF6,SHOX2,TWF2,PIK3R1,DEDD2,LDHA,RAD21,PRDX1,INPP5D,PCBP2,SLAMF8,ARSG,GATD3A,HEXIM1,VASP,LYN,EGR1,JUN,CREBBP,JUND,GADD45A,FAM78A,H3F3A,NBEA…
gene_set_query	760	ISL2	698.7	ARCHS4 Coexpression,151;Enrichr Queries,1203;GTEx Coexpression,742	CDA,MDC1,CYBC1,GMFG,NOC2L,RRP9,PSMD8,RAVER1,PSMD4,DPYSL2,MYC,PSMD3,CYP1B1,IER5,IER3,SAMD11,UNC5B,SOX11,WDR77,BIN2,DDIT4,TXNIP,ATF3,CDC42SE1,SHMT2,CDCA5,SHOX2,GATA6,GATA3,MRPL12,HACD4,CYB5R4,PRDX4,CHST15,GATD3A,PUSL1,ST3GAL2,LYN,ABCA1,JUN,JAG1,FZD2,H3F3A,FUCA2,FZD9,NR2F1,NR2F2,PA2G4,MRPL23,PRRC2A,ABTB1,EIF6,SNAI1,PSMG1,BTG2,CDKN1A,ARF1,TINAGL1,ARPC1B,ADM,MRPL37,SLC6A2,VSIR,MED18,SMG5,GLI2,PQBP1,LF…
gene_set_query	761	PAX3	698.7	ARCHS4 Coexpression,736;Enrichr Queries,1026;GTEx Coexpression,334	CNTFR,FZD10,ENO3,DCAF7,DCAF6,ALKBH3,SOX17,DPYSL5,MYC,PSMD3,DPYSL3,CYP1B1,PKNOX2,WLS,PRKAB2,RBFOX1,WSB1,UNC5C,SOX11,ARMC8,DKK2,DYNC1LI1,MYL1,RFX7,BIN1,FEZ1,RUFY3,OPTN,NGEF,ATF3,TTYH3,SHOX2,GATA6,LYPD1,PHYHIPL,GATA4,GATA3,FAM171A2,WDR70,PRKAR2A,RHBDL3,FDFT1,JUN,JAG1,FN1,FZD9,NR2F1,NFATC1,INO80,NR2F2,PBX1,FLI1,COL1A1,COL1A2,PCDHB2,SNAI2,PLCH1,FAT4,CDKN1A,TINAGL1,PHF20,PYGM,FMN1,SLC6A2,PRKAG3,GLI2,TM…
gene_set_query	762	ZNF354B	699.7	ARCHS4 Coexpression,1210;Enrichr Queries,663;GTEx Coexpression,226	MT-ND4,PGAP3,FRMPD4,MT-CO1,HNRNPU,SMC5,GHITM,MPRIP,MYC,GPBP1,AP1S1,BVES,IER3,PKNOX2,DDX17,ACOT8,STARD4,WSB1,REV1,ADCY9,DDX39B,MTHFD2,ZC3H11A,MAP1B,DDIT4,TXNIP,ASTN2,ATF3,ATF4,ZBTB8A,HSPA4L,C3,PCNX1,RNF213,HMOX1,GATD3A,ABCA1,JUN,PLK2,LRBA,FZD9,EXOC6B,NR1D2,PHC3,NFATC4,COL1A1,FIBP,SNAI1,FAT3,CDK12,CDK13,SETD5,BTG2,CDKN1A,TINAGL1,ADM,CSAD,ARHGAP5,ARHGAP6,DDA1,UBL5,MECOM,ADAMTSL3,ELOB,STUM,UBL7,DUSP5…
gene_set_query	763	RLF	700.7	ARCHS4 Coexpression,580;Enrichr Queries,720;GTEx Coexpression,802	ERRFI1,TCERG1,CCNK,TFRC,PGAP3,TESK2,HNRNPU,RBPJ,BACH1,SMC4,RASSF1,CAPNS1,HERC1,MYC,GPBP1,NAMPT,ADNP2,EPC1,ARL6IP4,EPC2,SLC12A6,GLUL,RNF111,PDK1,MFSD2A,WSB1,SCAF11,ARRDC3,ECH1,FNDC3B,DNTTIP2,FNDC3A,GTPBP4,ZC3H11A,DDIT4,TXNIP,PRKD2,HECA,MT-CO3,PFN1,ATF3,MACF1,DHX9,MYCBP2,CEP85L,PIK3R1,MRPL12,LDHA,BRIP1,PRDX5,PCNX1,HSPH1,BLOC1S1,VTI1A,HIVEP1,MLEC,HMOX1,TRPM7,N4BP2,SERF2,BARD1,PLK3,EGR1,JUN,CREBBP,GA…
gene_set_query	764	ZNF724	701	ARCHS4 Coexpression,1386;GTEx Coexpression,16	PI4K2B,POP1,CCNF,MKI67,SMC4,SMC2,CDC20,CDC23,RPS6KA5,CAPNS1,SNRPD1,PPAT,CHEK1,PCLAF,FBXO5,PRKACA,GTSE1,ATXN7L3,TIPIN,ESCO2,HASPIN,PIMREG,DEPDC1B,NEIL3,BOLA2,TCEANC2,DNA2,KIF20A,KIF20B,TLN1,PRR11,PIF1,PLEKHD1,NUP205,ZBTB8A,CDCA5,CDCA8,NCAPG,SKA3,SKA1,FAM221A,LDHA,BRIP1,RACGAP1,FIGNL1,SLAMF7,ZBTB7B,SCAI,PLK4,CDT1,INTS1,GTF2IRD2,EDEM1,XRCC2,PLK1,INTS2,SLC35E3,PBX2,CDC6,PAICS,ZWINT,TPX2,SASS6,RAD18,T…
gene_set_query	765	GMEB2	701.7	ARCHS4 Coexpression,436;Enrichr Queries,817;GTEx Coexpression,852	ERRFI1,CCNK,PGAP3,PPAN,KEAP1,SLC4A2,SLC4A5,CCAR2,ICAM1,NDST2,RPS6KA4,RAVER1,TRIM28,ZMIZ1,RPS6KA2,FTH1,MYC,ZMIZ2,OGFOD2,TBC1D10C,CCDC97,PIEZO1,SUPT20H,NFRKB,ATXN7L3,SOX4,WSB1,ACTN1,PRKCD,SCRIB,KNSTRN,GTPBP4,BIN3,WDR81,CDC37,DDIT4,CCDC86,HECA,ULK1,RIN3,NUP98,BCORL1,EZR,ATF3,TELO2,SF1,ATF4,SLC45A4,RTEL1,POM121,TTYH3,FBF1,PDGFB,BAZ2A,PLA2G6,DEDD2,PCNX3,HELZ2,HIVEP1,DHX38,TNRC18,ZBTB7B,ATRIP,VPS16,ATP…
gene_set_query	766	MEF2B	702	ARCHS4 Coexpression,665;Enrichr Queries,990;ReMap ChIP-seq,266;GTEx Coexpression,887	USP6NL,CDA,LRRC14B,SCOC,CYBC1,WIPF1,GMFG,SMC3,ELK3,VPREB3,CAPNS1,UBASH3B,RAVER1,DPYSL2,CREB3L1,MYC,ZMIZ2,IER5,IER3,MEF2A,GABARAPL2,GABARAPL1,SECISBP2,PRKCD,RFX2,FNDC3A,BCR,MYL4,BIN2,ZSCAN20,MTHFD2,RUFY3,DDIT3,DDIT4,RFX5,ORAI2,TXNIP,ATF5,RPL28,ATF3,ASF1B,SF1,ATF4,POM121,SHMT2,SAMSN1,CIAO1,PRPSAP1,C3,BLOC1S5,CHST12,SERPINH1,HMOX1,GATD3A,ZBTB7B,ST3GAL2,SERF2,LYN,ABCA1,JUN,JUND,CHKA,EDEM1,PLK1,FN1,FZ…
gene_set_query	767	ZNF852	703	ARCHS4 Coexpression,560;GTEx Coexpression,846	PI4K2B,APP,THYN1,ZDHHC8,GABPB1,MT-ND3,NDST1,CDC23,CAPNS1,MPRIP,ZMIZ2,AP1S1,FBXO5,PRKACA,ATXN7L3,RNF111,MED1,DDX18,ENTPD1,TYW5,SCAF11,ACTN1,ECH1,RECQL,SCRIB,ACTN4,SND1,ZSCAN20,XRN2,MXRA7,ADPRM,NBL1,LLGL1,POM121,TBC1D9B,TMEM63B,VPS26C,MRPL16,ZBTB2,PRDX3,BLOC1S5,ABR,TSPAN9,SERPINH1,MCMBP,PIP5K1C,MAP4,N4BP2,RAB11FIP5,BARD1,PHC2,TMEM184B,EDEM1,PMM2,KTI12,PHC3,GIPC1,OGDH,CDK12,INTS8,RAD18,CDK16,DDR1,FK…
gene_set_query	768	ZFP62	703	ARCHS4 Coexpression,818;Enrichr Queries,491;GTEx Coexpression,800	EIF4A2,GABPB2,TFRC,HNRNPU,SMC6,MKI67,SMC3,SMC4,ZDHHC2,CCAR1,TIAL1,DPYSL2,MYC,CHEK2,GPBP1,CHORDC1,STMN1,LUC7L,NFRKB,GLUL,SOX4,DDX17,SMARCC2,WSB1,CXADR,COL23A1,IFRD1,ARRDC3,MTUS1,SOX11,GTPBP4,SRRM1,DDX39B,IFT81,ZC3H11A,MAP1B,DDIT4,RPL24,TXNIP,DNA2,PFN1,CFAP97,ATF3,EPHA3,MACF1,TMEM161B,SDC4,DHX9,PIK3R1,HACD3,MBTD1,LDHB,SNX1,HSPH1,HLTF,HIVEP1,CSTF1,TRPM7,DPH7,GATD3A,N4BP2,SERF2,SCAI,BARD1,EGR1,ARL14E…
gene_set_query	769	ESRRB	703.5	Literature ChIP-seq,63;ARCHS4 Coexpression,1557;Enrichr Queries,899;GTEx Coexpression,295	USP6NL,LRRC14B,GMFB,ITSN1,TESK1,NDST2,COMTD1,DPYSL2,MLYCD,SMCO1,XYLB,RBFOX1,ENDOG,UNC5B,CACNA2D2,SCAMP1,HDHD2,BCR,MYL2,ATF3,COL13A1,RETSAT,ABCB6,SHMT1,CDCA5,GATA6,GATA4,BAZ2A,ABCB8,GATA3,ABCB9,AAAS,MRPL12,IQGAP3,MTMR7,RHOT2,PCNX1,EPB41L3,PDGFC,RDH14,RHBDL3,ZBTB7C,ABCA1,JUN,PMM1,ABCA4,FN1,NR2F1,BTBD11,NR2F2,NR0B2,PBX1,GRIN2D,COL1A1,TBL3,PKIA,FXYD2,HRC,LRRC39,DIS3L,MRPL38,MED19,MRPL36,OSBPL11,LRRC2…
gene_set_query	770	ZNF226	703.7	ARCHS4 Coexpression,298;Enrichr Queries,757;GTEx Coexpression,1056	HNRNPU,EMC10,SLC4A2,FAM122B,NDST1,CAPNS1,RAVER1,ZMIZ2,DPYSL2,MYC,NDST4,LUC7L,PRKACA,IER3,DDX17,WSB1,CXADR,IFT80,SCRIB,SOX11,SND1,DDX39B,IFT81,DDIT3,DDIT4,ORAI3,RUFY2,TXNIP,ATF3,SF1,AAAS,PLA2G6,C3,PCNX3,FAM221A,RHOT2,HMOX1,PIP5K1C,ZBTB7B,ABCA1,GSTM2,JUN,WDR59,PHC1,PLK2,FN1,NR2F1,PBX2,INO80,SLC16A14,PRRC2A,FAM111A,AGO1,GIPC1,OGDH,HBP1,FXYD6,CEP89,BTG2,CDKN1A,BTG1,TCF25,ADM,SMG5,MRPL42,SMPD4,ANXA6,T…
gene_set_query	771	THAP5	703.7	ARCHS4 Coexpression,541;Enrichr Queries,921;GTEx Coexpression,649	TDRKH,ATF2,SCOC,GMFB,GABPB2,WIPF3,HNRNPU,SMC5,MSANTD4,SMC4,SMC2,FAM110A,NDST1,CAPNS1,DPYSL2,ZMIZ2,GPBP1,MBNL2,ARMC1,DDIT4,PRKD2,FAR1,RPL28,CLOCK,ASF1A,ATF3,SF1,CEP85L,BCL10,PCNX3,FAM221A,PNPO,SSR1,ZBTB7C,ARL14EP,JUP,RDX,FZD9,PBX2,NR1D2,BBIP1,LARP4,PRRC2A,EIF6,GPR180,PRXL2C,HBP1,CPEB3,CEP57,LAD1,RARG,DIS3L,TCF23,SNX13,ARHGAP5,SMG5,MRPL42,ING3,RPLP2,TNKS1BP1,NELFB,CIC,RRP15,PCMTD1,CLUH,LRRC40,PAX6,…
gene_set_query	772	HOXB8	704	ARCHS4 Coexpression,410;Enrichr Queries,910;GTEx Coexpression,792	MDC1,GMFB,SERPINE2,TRRAP,SERPINE1,COL12A1,STMN4,SLC4A2,NOC2L,CAPNS1,RAVER1,DPYSL5,ZMIZ1,DPYSL2,MYC,IGLON5,ZMIZ2,DPYSL3,PSMD3,CYP1B1,AP1S1,BVES,IER3,UNC5B,SCRIB,SOX12,FEZ1,DDIT4,RBP1,TXNIP,ATF3,SF1,POM121,TTYH3,TTYH2,SHOX2,GATA6,AGAP1,GATA4,GATA3,PCNX3,FAM171A1,FAM171A2,LARP1,EPB41L3,PDGFC,GATD3A,RHBDL3,LHPP,VTI1B,ABCA2,JUN,JAG1,FZD2,CADM4,FN1,FZD9,NR2F1,PBX2,NFATC1,NR2F2,PBX1,FLI1,AIF1L,GRIN2D,PR…
gene_set_query	773	ANKZF1	705.3	ARCHS4 Coexpression,891;Enrichr Queries,470;GTEx Coexpression,755	EIF4A2,ERRFI1,TRAF3IP3,SERPINE2,PGAP3,HNRNPU,DNHD1,DCAF8,ENO2,TSEN54,ICAM1,TIAL1,DPYSL2,CHEK2,OGFOD2,NAMPT,CPNE1,TBC1D10C,LUC7L,GLUL,SOX4,TNS1,IER3,DDX17,GABARAPL1,WSB1,ARRDC3,MAPK8IP3,MFSD10,SRRM1,DDX39B,ZC3H11A,DDIT3,DDIT4,ORAI3,TXNIP,HECA,ULK1,TRIB3,PRKD2,NEIL1,TELO2,ATF3,ATF4,L3MBTL3,ABCB6,EPB41,MYCBP2,AKAP17A,PIK3R1,PLA2G6,CIAO3,OSGEP,PRDX3,RHOT2,LDHA,NUP85,INPP5D,HMOX1,DPH7,PLCG1,RALGDS,VPS…
gene_set_query	774	POU2F1	705.5	ARCHS4 Coexpression,622;Enrichr Queries,943;ReMap ChIP-seq,190;GTEx Coexpression,1067	MT-ND6,MT-ND4L,MT-ND4,MT-ND5,NUP107,TFRC,MT-CO1,RBPJ,MT-ND3,ZFYVE28,ATP5IF1,PSMD8,CAPNS1,AKT2,DPYSL2,ARPIN,MEF2A,GABARAPL1,TSTD3,SECISBP2,DNTTIP2,MTHFD1,RFX7,RUFY2,DDIT4,TXNIP,MT-CO3,CLOCK,ATF3,EXD2,MTMR2,COL13A1,AGAP1,BAZ2A,RHOT2,RNF213,EPB41L1,LYN,ABCA1,JUN,CREBBP,PRRT2,JAG1,ABCA3,LARP7,BTBD11,BBIP1,PBX1,MOV10,MLLT10,PPFIBP1,RNF225,AGO2,SFXN3,EZH1,EZH2,ARF1,GPR21,HEXB,SNX10,MED16,ARHGAP5,LRRC31…
gene_set_query	775	DPF1	706.3	ARCHS4 Coexpression,731;Enrichr Queries,523;GTEx Coexpression,865	JPT1,CNTFR,CPNE5,FRMPD4,GLDC,SERPINE1,STMN4,MKI67,ENO2,CDC20,ADGRA1,DPYSL5,DPYSL2,CHEK2,STMN1,EPHB2,BVES,GTSE1,SOX4,ANKS1B,MFSD2A,PRKCG,RBFOX1,ACOT7,UNC13A,ATP6V1G2,SLC6A17,SOX11,PIMREG,STX1B,PRKAR1B,MAP1B,FEZ1,RUFY3,HECW1,ADGRB1,DDIT4,KCNQ3,TYRO3,CDIP1,KIF20A,TLN1,ATF3,ASF1B,NYAP1,BEX1,CDCA5,STXBP1,CDCA7,CEND1,ACTR3B,KALRN,FAM171A2,PGBD5,EPB41L1,TSPAN7,KCNN1,MAP6,RHBDL3,SCN3B,ATP6V0A1,B4GALNT4,E…
gene_set_query	776	ZNF83	707.5	ARCHS4 Coexpression,1078;Enrichr Queries,745;ReMap ChIP-seq,194;GTEx Coexpression,813	TDRKH,SLC4A1AP,POP4,ZFYVE1,MYLK,ALKBH3,MPRIP,DPYSL2,PSMD2,DPYSL3,PSMD3,PRKACB,STARD9,PRKAB1,SND1,BCR,MYL6,DDX39B,RUFY3,DDIT4,ORAI3,ORAI2,JTB,TXNIP,TCEANC2,ATF3,ZBTB8A,PARPBP,CDCA3,MRPL12,HACD2,GABARAP,DEDD2,FAM221A,RHOT2,CYB5R4,RNF213,EPB41L1,LTA4H,ABCA1,GSTM2,BTBD19,JUN,PRRT2,EIF2AK1,FN1,ABCA9,GRIN2D,NR2F6,COL1A1,AGO3,FASN,PRXL2C,FAT1,HAMP,EZH1,ATF7IP2,MRPL37,EFCAB6,ARHGAP5,VSIR,LRRC1,SHF,SMPD3,…
gene_set_query	777	PURG	707.5	ARCHS4 Coexpression,700;GTEx Coexpression,715	JPT1,CNTFR,CCNI,STMN4,ENO2,ZFYVE28,SAMD14,ADGRA1,DPYSL5,IGLON5,NDST3,DPYSL3,STMN1,PRKACB,ANKS1B,ATP6V1G2,WSB1,CXADR,ACSL6,ANK2,SOX11,MAPK8IP3,STX1B,IFT81,MAP1B,FEZ1,RUFY3,RUFY2,HECW1,CDIP1,TSPYL4,BEX4,NYAP1,BEX1,STXBP1,CEND1,PHYHIPL,KALRN,NKAIN1,FAM171A1,FAM171A2,NKAIN4,TSPAN7,MAP6,TRPM3,B4GALNT4,CADM3,PRRT2,HACE1,IQSEC2,HOMER1,ST8SIA2,NR2F1,MYO5A,SNAP91,DCLK1,SLC6A7,PCDHB2,PKIA,WNK3,FXYD6,FAT3,C…
gene_set_query	778	ZNF837	707.7	ARCHS4 Coexpression,409;Enrichr Queries,1071;GTEx Coexpression,643	PI4K2B,SMARCB1,PGAP3,KDELR1,PWWP2B,ECI1,TONSL,OGFOD3,ALKBH7,NUBP2,COMTD1,RPS16,RPL18A,RPS19,TRIM28,RAVER1,WDR90,MYC,CHEK2,BSG,AP1S2,LONP2,PIEZO1,AP1S1,ARL6IP4,ACAD10,RPS10,RPS12,GAMT,IMP3,IFRD2,CLEC11A,ECH1,GTPBP6,SCRIB,MIF,JMJD8,MFSD10,CYP39A1,RNF128,ARMC5,GRWD1,ORAI3,ACOT2,CCDC86,DNA2,TTLL12,PFN1,RPL28,TELO2,LIPT2,SDC4,HPN,TRMT2A,AKAP17A,PIK3R1,SKA3,MRPL12,CIAO3,TTBK2,PCNX3,ZNHIT2,RHOT2,CRACR2B…
gene_set_query	779	ZNF12	708.3	ARCHS4 Coexpression,748;Enrichr Queries,859;GTEx Coexpression,518	EIF4A2,TCERG1,TFRC,THUMPD2,HNRNPU,SMC5,THUMPD1,RBPJ,NUDT3,CCAR1,TIAL1,RPS6KA3,EFR3A,CDC23,DPYSL2,MYC,NAMPT,GPBP1,TRIM24,ARL6IP4,CCDC92,VPS36,SOX4,DDX17,ACOT8,AQR,MBNL2,WSB1,SCAF11,ARRDC3,REV1,FNDC3B,WDR75,FNDC3A,SCAMP1,SRRM1,DDX39B,RFX7,ZC3H11A,DDIT3,DDIT4,RUFY2,TXNIP,HECA,FAR1,FAM76B,PFN1,TMEM161B,PIK3R1,ARPP19,HSPH1,MIER3,BLOC1S1,RAD21,DHX36,HLTF,TRPM7,STXBP5,SERF2,EGR1,PRPF38B,JUN,CDK19,ZRANB2…
gene_set_query	780	ZNF296	708.3	ARCHS4 Coexpression,1081;Enrichr Queries,475;GTEx Coexpression,569	IFITM3,TRAF3IP3,CCNF,SERPINE1,TONSL,IFI30,IFIT3,IFIT2,RRP9,FAM110A,CDC20,COMTD1,MT2A,FRAT1,FRAT2,TRIM28,RAVER1,DPYSL2,MYC,CHEK2,CYP1B1,CCDC97,TBC1D22A,MFSD2A,IER3,ALG6,IMP3,HASPIN,CDC34,DDX39A,MTHFD2,DDIT3,GRWD1,DDIT4,BTK,TXNIP,CCDC86,HECA,TRIB3,PRKD2,RIN3,ATF5,PFN1,RPL28,LINS1,ATF3,ASF1B,PRR13,CDCA4,CDCA5,CSTF2,MRPL12,PIK3R6,PLAC8,HELZ2,RAB11FIP1,SLAMF7,HMOX1,SLAMF6,APOE,CD14,GATD3A,PUSL1,PPARGC…
[truncated: 852 more rows]
